# Supplementary material for: Morphine-induced modulation of Nrf2-antioxidant response element signaling pathway in primary human brain microvascular endothelial cells
Source: Sci Rep. 2022 Mar 17;12:4588. doi: 10.1038/s41598-022-08712-0 (PMC8931063; doi:10.1038/s41598-022-08712-0)
Supplement: Supplementary file 1 — Supplementary Information 1. [file 41598_2022_8712_MOESM1_ESM.xlsx]

## Sheet: S1 Table
List of quantified proteins after dose-dependent 24h exposure to morphine (for at least one conditon)
					Morphine 1 µM		Morphine 10 µM		Morphine 100 µM
Gene Name	Protein Name	Protein Description	Protein Accession	Number of Peptides per Protein	log2FC	FDR	log2FC	FDR	log2FC	FDR
AAAS	AAAS_HUMAN	Aladin	Q9NRG9	6	-0.0652681	0.986251	0.124078	0.982897	0.0558305	0.986132
AACS	AACS_HUMAN	Acetoacetyl-CoA synthetase	Q86V21	8	0.0574378	0.971617	0.00297867	0.987874	-0.163034	0.706232
AAK1	AAK1_HUMAN	AP2-associated protein kinase 1;Isoform 2 of AP2-associated protein kinase 1	Q2M2I8;Q2M2I8-2	7	0.0494345	0.986289	-0.0781828	0.976844	0.164274	0.960603
AAMDC	AAMDC_HUMAN	Mth938 domain-containing protein	Q9H7C9	6	0.106987	0.940316	0.083522	0.964557	0.0424461	0.984341
AAMP	AAMP_HUMAN	Angio-associated migratory cell protein	Q13685	4	-0.110865	0.97192	-0.0992651	0.974459	0.0458716	0.982952
AARS	SYAC_HUMAN	Alanine--tRNA ligase. cytoplasmic	P49588	10	0.13607	0.974432	0.10401	0.983151	0.357163	0.840961
AARS2	SYAM_HUMAN	Alanine--tRNA ligase. mitochondrial	Q5JTZ9	2	0.0076035	0.98137	0.0922207	0.972506	0.0698138	0.975862
AARSD1	AASD1_HUMAN	Alanyl-tRNA editing protein Aarsd1;Isoform 2 of Alanyl-tRNA editing protein Aarsd1;Isoform 3 of Alanyl-tRNA editing protein Aarsd1	Q9BTE6;Q9BTE6-2;Q9BTE6-3	4	-0.0969814	0.949212	-0.00829665	0.98562	-0.0783936	0.960172
AASDHPPT	ADPPT_HUMAN	L-aminoadipate-semialdehyde dehydrogenase-phosphopantetheinyl transferase	Q9NRN7	3	-0.0323041	0.983166	-0.0153047	0.984032	-0.0934146	0.968898
ABCC1	MRP1_HUMAN	Multidrug resistance-associated protein 1;Isoform 9 of Multidrug resistance-associated protein 1	P33527;P33527-9	7	-0.0221203	0.985508	0.0495156	0.986198	0.00444222	0.986834
ABCD3	ABCD3_HUMAN	ATP-binding cassette sub-family D member 3	P28288	4	-0.476991	0.954888	-0.194141	0.979671	-0.081542	0.985187
ABCE1	ABCE1_HUMAN	ATP-binding cassette sub-family E member 1	P61221	10	-0.0308576	0.986089	-0.0089559	0.988452	-0.0485328	0.97709
ABCF1	ABCF1_HUMAN	ATP-binding cassette sub-family F member 1;Isoform 2 of ATP-binding cassette sub-family F member 1	Q8NE71;Q8NE71-2	6	-0.0230615	0.986612	0.221008	0.967037	0.336439	0.802952
ABCF2	ABCF2_HUMAN	ATP-binding cassette sub-family F member 2;Isoform 2 of ATP-binding cassette sub-family F member 2	Q9UG63;Q9UG63-2	6	0.0121012	0.984164	0.0318595	0.982826	-0.0736778	0.971429
ABCF3	ABCF3_HUMAN	ATP-binding cassette sub-family F member 3	Q9NUQ8	8	-0.114115	0.971558	0.00700174	0.986793	-0.0467626	0.98336
ABHD10	ABHDA_HUMAN	Mycophenolic acid acyl-glucuronide esterase. mitochondrial	Q9NUJ1	2	0.0463834	0.977603	0.0394365	0.977822	-0.0623388	0.972546
ABHD14B	ABHEB_HUMAN	Protein ABHD14B	Q96IU4	4	-0.400791	0.912482	-0.182635	0.976906	-0.244121	0.965349
ABHD16A	ABHGA_HUMAN	Protein ABHD16A	O95870	3	0.150682	0.930709	0.0414545	0.978253	-0.105865	0.964729
ABI1	ABI1_HUMAN	Abl interactor 1;Isoform 10 of Abl interactor 1;Isoform 12 of Abl interactor 1;Isoform 2 of Abl interactor 1;Isoform 3 of Abl interactor 1;Isoform 4 of Abl interactor 1;Isoform 5 of Abl interactor 1;Isoform 6 of Abl interactor 1;Isoform 7 of Abl interactor 1;Isoform 8 of Abl interactor 1;Isoform 9 of Abl interactor 1	Q8IZP0;Q8IZP0-10;Q8IZP0-12;Q8IZP0-2;Q8IZP0-3;Q8IZP0-4;Q8IZP0-5;Q8IZP0-6;Q8IZP0-7;Q8IZP0-8;Q8IZP0-9	2	0.0386417	0.978923	0.0041637	0.981442	-0.0454297	0.976782
ABLIM1	ABLM1_HUMAN	Actin-binding LIM protein 1;Isoform 2 of Actin-binding LIM protein 1;Isoform 6 of Actin-binding LIM protein 1	O14639;O14639-2;O14639-6	7	0.0977715	0.960355	-0.0214888	0.983765	-0.0959616	0.938446
ABRACL	ABRAL_HUMAN	Costars family protein ABRACL	Q9P1F3	3	0.328677	0.969548	-0.0242338	0.981167	0.387452	0.926891
ACAA1	THIK_HUMAN	3-ketoacyl-CoA thiolase. peroxisomal	P09110	5	0.104875	0.983281	0.440441	0.930144	0.602418	0.836251
ACAA2	THIM_HUMAN	3-ketoacyl-CoA thiolase. mitochondrial	P42765	7	0.0211649	0.986083	0.0590206	0.975004	0.0353401	0.983831
ACACA	ACACA_HUMAN	Acetyl-CoA carboxylase 1;Isoform 2 of Acetyl-CoA carboxylase 1;Isoform 3 of Acetyl-CoA carboxylase 1;Isoform 4 of Acetyl-CoA carboxylase 1	Q13085;Q13085-2;Q13085-3;Q13085-4	10	-0.0353462	0.985744	0.0851656	0.959262	0.147566	0.776241
ACAD9	ACAD9_HUMAN	Acyl-CoA dehydrogenase family member 9. mitochondrial	Q9H845	6	0.0186695	0.986277	0.0936372	0.960121	0.0210555	0.986186
ACADM	ACADM_HUMAN	Medium-chain specific acyl-CoA dehydrogenase. mitochondrial;Isoform 2 of Medium-chain specific acyl-CoA dehydrogenase. mitochondrial	P11310;P11310-2	7	0.0306864	0.987048	0.1369	0.865351	0.0814954	0.965387
ACADSB	ACDSB_HUMAN	Short/branched chain specific acyl-CoA dehydrogenase. mitochondrial;Isoform 2 of Short/branched chain specific acyl-CoA dehydrogenase. mitochondrial	P45954;P45954-2	2	0.0265162	0.979632			-0.0667246	0.970357
ACADVL	ACADV_HUMAN	Very long-chain specific acyl-CoA dehydrogenase. mitochondrial;Isoform 2 of Very long-chain specific acyl-CoA dehydrogenase. mitochondrial;Isoform 3 of Very long-chain specific acyl-CoA dehydrogenase. mitochondrial	P49748;P49748-2;P49748-3	10	-0.188586	0.946447	-0.0393915	0.988255	-0.118896	0.979367
ACAP1	ACAP1_HUMAN	Arf-GAP with coiled-coil. ANK repeat and PH domain-containing protein 1	Q15027	2	0.141989	0.94852	0.237099	0.851281	0.297635	0.720866
ACAP2	ACAP2_HUMAN	Arf-GAP with coiled-coil. ANK repeat and PH domain-containing protein 2	Q15057	3	0.302492	0.93359
ACAT1	THIL_HUMAN	Acetyl-CoA acetyltransferase. mitochondrial	P24752	10	-0.0565744	0.986823	-0.110758	0.954974	-0.0387872	0.987809
ACAT2	THIC_HUMAN	Acetyl-CoA acetyltransferase. cytosolic	Q9BWD1	10	-0.407967	0.968714	-0.265779	0.982661	-0.0711924	0.985415
ACBD3	GCP60_HUMAN	Golgi resident protein GCP60	Q9H3P7	9	-0.0149951	0.988133	-0.0567238	0.982333	0.0965632	0.951004
ACIN1	ACINU_HUMAN	Apoptotic chromatin condensation inducer in the nucleus;Isoform 4 of Apoptotic chromatin condensation inducer in the nucleus	Q9UKV3;Q9UKV3-5	10	0.0233488	0.988008	0.0527165	0.986724	0.249767	0.398464
ACLY	ACLY_HUMAN	ATP-citrate synthase	P53396	10	-0.118454	0.983631	-0.223124	0.940691	-0.203175	0.946325
ACO1	ACOC_HUMAN	Cytoplasmic aconitate hydratase	P21399	10	-0.0229776	0.987365	-0.1016	0.943967	-0.221677	0.742757
ACO2	ACON_HUMAN	Aconitate hydratase. mitochondrial	Q99798	10	0.0449464	0.975608	0.0501318	0.96749	-0.00118633	0.988424
ACOT1	ACOT1_HUMAN	Acyl-coenzyme A thioesterase 1	Q86TX2	3	-0.188613	0.966794	-0.0600456	0.983001	-0.22037	0.963826
ACOT7	BACH_HUMAN	Cytosolic acyl coenzyme A thioester hydrolase;Isoform 4 of Cytosolic acyl coenzyme A thioester hydrolase;Isoform 6 of Cytosolic acyl coenzyme A thioester hydrolase;Isoform 7 of Cytosolic acyl coenzyme A thioester hydrolase	O00154;O00154-4;O00154-6;O00154-7	10	-0.0769838	0.983415	-0.142607	0.946839	-0.202301	0.875023
ACOT9	ACOT9_HUMAN	Acyl-coenzyme A thioesterase 9. mitochondrial;Isoform 2 of Acyl-coenzyme A thioesterase 9. mitochondrial;Isoform 4 of Acyl-coenzyme A thioesterase 9. mitochondrial	Q9Y305;Q9Y305-2;Q9Y305-4	10	0.0505563	0.985062	0.0846904	0.973739	0.0299773	0.988277
ACOX1	ACOX1_HUMAN	Peroxisomal acyl-coenzyme A oxidase 1;Isoform 2 of Peroxisomal acyl-coenzyme A oxidase 1	Q15067;Q15067-2	7	-0.036543	0.986024	0.110901	0.963757	0.108024	0.974964
ACP1	PPAC_HUMAN	Low molecular weight phosphotyrosine protein phosphatase	P24666	7	-0.0867497	0.983726	0.051497	0.986022	0.0688651	0.984977
ACP2	PPAL_HUMAN	Lysosomal acid phosphatase	P11117	6	-0.035293	0.986261	0.073143	0.978975	-0.0352269	0.985674
ACSF3	ACSF3_HUMAN	Acyl-CoA synthetase family member 3. mitochondrial	Q4G176	4	0.181532	0.977889	0.077406	0.98468	0.296074	0.954824
ACSL3	ACSL3_HUMAN	Long-chain-fatty-acid--CoA ligase 3	O95573	10	0.00371356	0.988408	0.0409237	0.986726	0.185068	0.659056
ACSL4	ACSL4_HUMAN	Long-chain-fatty-acid--CoA ligase 4;Isoform Short of Long-chain-fatty-acid--CoA ligase 4	O60488;O60488-2	10	-0.0186614	0.987752	-0.0419625	0.986301	0.14907	0.900438
ACSS2	ACSA_HUMAN	Acetyl-coenzyme A synthetase. cytoplasmic;Isoform 2 of Acetyl-coenzyme A synthetase. cytoplasmic	Q9NR19;Q9NR19-2	5	0.0211265	0.980504
ACTB;ACTG1	ACTB_HUMAN;ACTG_HUMAN	Actin. cytoplasmic 1;Actin. cytoplasmic 2	P60709;P63261	10	0.697094	0.685909	0.157795	0.986069	0.243533	0.980146
ACTBL2	ACTBL_HUMAN	Beta-actin-like protein 2	Q562R1	7	0.0829656	0.986087	0.243812	0.880123	0.186782	0.951383
ACTC1	ACTC_HUMAN	Actin. alpha cardiac muscle 1	P68032	10	0.215478	0.727256	-0.217006	0.713307	-0.308018	0.167558
ACTL6A	ACL6A_HUMAN	Actin-like protein 6A	O96019	4	-0.207358	0.962478	-0.101019	0.976218	-0.117285	0.975122
ACTN1	ACTN1_HUMAN	Alpha-actinin-1	P12814	10	-0.108859	0.964834	-0.245698	0.654131	-0.117975	0.938566
ACTN2	ACTN2_HUMAN	Alpha-actinin-2;Isoform 2 of Alpha-actinin-2	P35609;P35609-2	2	0.19889	0.92153	-0.265433	0.820969	-0.425831	0.438075
ACTN4	ACTN4_HUMAN	Alpha-actinin-4	O43707	10	0.0901545	0.939161	-0.071911	0.973629	-0.12335	0.793425
ACTR10	ARP10_HUMAN	Actin-related protein 10	Q9NZ32	3	0.152339	0.970339
ACTR1A	ACTZ_HUMAN	Alpha-centractin	P61163	10	0.168446	0.969723	0.0615914	0.985983	-0.00343889	0.988425
ACTR2	ARP2_HUMAN	Actin-related protein 2	P61160	10	0.0917447	0.968745	-0.0589813	0.98387	-0.219996	0.665022
ACTR3	ARP3_HUMAN	Actin-related protein 3	P61158	10	0.163351	0.408738	-0.0891507	0.92192	-0.149764	0.590635
ACYP1	ACYP1_HUMAN	Acylphosphatase-1	P07311	4	-0.147815	0.963812	-0.0365028	0.985015	-0.0286294	0.983535
ADAM10	ADA10_HUMAN	Disintegrin and metalloproteinase domain-containing protein 10	O14672	7	0.0749633	0.972434	-0.0876385	0.982811	0.0201351	0.983481
ADAM15	ADA15_HUMAN	Disintegrin and metalloproteinase domain-containing protein 15;Isoform 10 of Disintegrin and metalloproteinase domain-containing protein 15;Isoform 12 of Disintegrin and metalloproteinase domain-containing protein 15;Isoform 2 of Disintegrin and metalloproteinase domain-containing protein 15;Isoform 3 of Disintegrin and metalloproteinase domain-containing protein 15;Isoform 4 of Disintegrin and m…	Q13444;Q13444-10;Q13444-12;Q13444-2;Q13444-3;Q13444-4;Q13444-5;Q13444-6;Q13444-7;Q13444-8;Q13444-9	6	0.0281377	0.98603	0.00326956	0.985896	-0.00770326	0.987318
ADAM17	ADA17_HUMAN	Disintegrin and metalloproteinase domain-containing protein 17	P78536	2	0.0679433	0.974167	0.0495188	0.977046	0.0387169	0.978591
ADAM9	ADAM9_HUMAN	Disintegrin and metalloproteinase domain-containing protein 9	Q13443	6	0.109579	0.969675	0.00544047	0.986803	0.175723	0.941932
ADAR	DSRAD_HUMAN	Double-stranded RNA-specific adenosine deaminase;Isoform 4 of Double-stranded RNA-specific adenosine deaminase;Isoform 5 of Double-stranded RNA-specific adenosine deaminase	P55265;P55265-4;P55265-5	10	-0.286637	0.947924	-0.0691874	0.985101	-0.248869	0.96714
ADD1	ADDA_HUMAN	Alpha-adducin;Isoform 2 of Alpha-adducin;Isoform 3 of Alpha-adducin;Isoform 6 of Alpha-adducin	P35611;P35611-2;P35611-3;P35611-6	8	0.10754	0.950413	-0.0212561	0.986424	-0.0194432	0.986146
ADD3	ADDG_HUMAN	Gamma-adducin;Isoform 1 of Gamma-adducin	Q9UEY8;Q9UEY8-2	3	-0.470455	0.950256	-0.295917	0.965003	-0.267721	0.967799
ADGRL4	AGRL4_HUMAN	Adhesion G protein-coupled receptor L4	Q9HBW9	4	-0.245681	0.952839	-0.0859561	0.98141	-0.00114831	0.984529
ADH5	ADHX_HUMAN	Alcohol dehydrogenase class-3	P11766	10	-0.0792644	0.983019	-0.157083	0.923006	-0.186823	0.888246
ADI1	MTND_HUMAN	1.2-dihydroxy-3-keto-5-methylthiopentene dioxygenase	Q9BV57	5	-0.0725454	0.969944	-0.114422	0.946141	-0.0156113	0.983951
ADK	ADK_HUMAN	Adenosine kinase	P55263	5	-0.000909141	0.984526	0.052131	0.981907	0.0334845	0.983142
ADO	AEDO_HUMAN	2-aminoethanethiol dioxygenase	Q96SZ5	2	0.051335	0.976884	0.130462	0.945456	0.14628	0.941172
ADPGK	ADPGK_HUMAN	ADP-dependent glucokinase;Isoform 2 of ADP-dependent glucokinase	Q9BRR6;Q9BRR6-2	3	-0.0549428	0.980424	0.00369476	0.984466	-0.0556536	0.979136
ADPRHL2	ARHL2_HUMAN	Poly(ADP-ribose) glycohydrolase ARH3	Q9NX46	3	-0.0895351	0.968796	-0.0987059	0.967634	-0.245389	0.838224
ADRM1	ADRM1_HUMAN	Proteasomal ubiquitin receptor ADRM1	Q16186	3	0.0551803	0.982632	0.105329	0.974279	0.202267	0.931265
ADSL	PUR8_HUMAN	Adenylosuccinate lyase	P30566	3	0.0586126	0.974677	0.0596706	0.975076	-0.0240908	0.983046
ADSS	PURA2_HUMAN	Adenylosuccinate synthetase isozyme 2	P30520	10	-0.0714326	0.985639	0.0148453	0.987763	-0.00919145	0.987826
AFAP1	AFAP1_HUMAN	Actin filament-associated protein 1;Isoform 2 of Actin filament-associated protein 1	Q8N556;Q8N556-2	4	-0.0954999	0.973717	-0.0815779	0.973983	-0.116898	0.96088
AFDN	AFAD_HUMAN	Afadin;Isoform 5 of Afadin	P55196;P55196-5	7	-0.102374	0.97319	-0.081052	0.979281	-0.168568	0.953305
AFG3L2	AFG32_HUMAN	AFG3-like protein 2	Q9Y4W6	9	0.0178074	0.987199	0.0453892	0.98596	0.00605926	0.986775
AGFG1	AGFG1_HUMAN	Arf-GAP domain and FG repeat-containing protein 1;Isoform 2 of Arf-GAP domain and FG repeat-containing protein 1;Isoform 3 of Arf-GAP domain and FG repeat-containing protein 1;Isoform 4 of Arf-GAP domain and FG repeat-containing protein 1	P52594;P52594-2;P52594-3;P52594-4	4	-0.0476393	0.983427
AGK	AGK_HUMAN	Acylglycerol kinase. mitochondrial	Q53H12	5	0.0168843	0.986755	0.12131	0.980298	0.109632	0.978027
AGL	GDE_HUMAN	Glycogen debranching enzyme;Isoform 5 of Glycogen debranching enzyme;Isoform 6 of Glycogen debranching enzyme	P35573;P35573-2;P35573-3	4	-0.0240422	0.980428			-0.0860564	0.971489
AGPS	ADAS_HUMAN	Alkyldihydroxyacetonephosphate synthase. peroxisomal	O00116	10	0.0320983	0.987633	0.0816543	0.9716	0.0108395	0.986672
AGRN	AGRIN_HUMAN	Agrin;Isoform 2 of Agrin;Isoform 3 of Agrin;Isoform 4 of Agrin;Isoform 5 of Agrin;Isoform 6 of Agrin;Isoform 7 of Agrin	O00468;O00468-2;O00468-3;O00468-4;O00468-5;O00468-6;O00468-7	7	0.0730259	0.981554	-0.0555187	0.983316	-0.0667631	0.981226
AHCY	SAHH_HUMAN	Adenosylhomocysteinase	P23526	10	0.0289934	0.98613	0.0380782	0.982267	-0.0683576	0.89416
AHCYL2	SAHH3_HUMAN	Adenosylhomocysteinase 3;Isoform 2 of Adenosylhomocysteinase 3;Isoform 3 of Adenosylhomocysteinase 3;Isoform 4 of Adenosylhomocysteinase 3	Q96HN2;Q96HN2-2;Q96HN2-3;Q96HN2-4	5	-0.0184122	0.985462	0.105881	0.961105	-0.029709	0.984853
AHNAK	AHNK_HUMAN	Neuroblast differentiation-associated protein AHNAK	Q09666	10	0.143198	0.182012	-0.11666	0.311099	0.0130763	0.987974
AHNAK2	AHNK2_HUMAN	Protein AHNAK2;Isoform 3 of Protein AHNAK2	Q8IVF2;Q8IVF2-3	10	0.21342	0.121462	0.0405159	0.983889	0.0223355	0.987617
AHSA1	AHSA1_HUMAN	Activator of 90 kDa heat shock protein ATPase homolog 1	O95433	10	0.0988056	0.980395	0.156761	0.846167	0.183263	0.739938
AHSG	FETUA_HUMAN	Alpha-2-HS-glycoprotein	P02765	2			-0.46317	0.870725	-0.810685	0.737058
AIDA	AIDA_HUMAN	Axin interactor. dorsalization-associated protein	Q96BJ3	2	0.137715	0.960636	-0.0367396	0.979295	0.034246	0.979451
AIFM1	AIFM1_HUMAN	Apoptosis-inducing factor 1. mitochondrial;Isoform 3 of Apoptosis-inducing factor 1. mitochondrial	O95831;O95831-3	10	-0.132829	0.981249	-0.191233	0.974384	0.0412983	0.987935
AIMP1	AIMP1_HUMAN	Aminoacyl tRNA synthase complex-interacting multifunctional protein 1;Isoform 2 of Aminoacyl tRNA synthase complex-interacting multifunctional protein 1	Q12904;Q12904-2	10	0.0557774	0.983524	-0.0319405	0.986595	-0.0184761	0.986396
AIMP2	AIMP2_HUMAN	Aminoacyl tRNA synthase complex-interacting multifunctional protein 2	Q13155	8	0.0646635	0.987034	0.131384	0.970404	0.174857	0.937838
AIP	AIP_HUMAN	AH receptor-interacting protein	O00170	6	-0.0876345	0.977357	0.00341322	0.986824	0.0288506	0.986188
AK1	KAD1_HUMAN	Adenylate kinase isoenzyme 1	P00568	9	0.11415	0.984037	-0.00609586	0.988219	0.094485	0.986412
AK2	KAD2_HUMAN	Adenylate kinase 2. mitochondrial;Isoform 2 of Adenylate kinase 2. mitochondrial	P54819;P54819-2	6	0.0109019	0.987336	-0.0232847	0.987065	-0.10438	0.958747
AK3	KAD3_HUMAN	GTP:AMP phosphotransferase AK3. mitochondrial	Q9UIJ7	6	0.0604867	0.98695	0.133411	0.979636	0.123742	0.982224
AKAP12	AKA12_HUMAN	A-kinase anchor protein 12	Q02952	10	0.079366	0.947838	0.0620314	0.972498	0.244766	0.00213674
AKAP13	AKP13_HUMAN	A-kinase anchor protein 13;Isoform 2 of A-kinase anchor protein 13;Isoform 3 of A-kinase anchor protein 13	Q12802;Q12802-2;Q12802-4	2			0.305228	0.969963	0.293991	0.967678
AKAP2	AKAP2_HUMAN	A-kinase anchor protein 2;Isoform 3 of A-kinase anchor protein 2;Isoform 4 of A-kinase anchor protein 2	Q9Y2D5;Q9Y2D5-5;Q9Y2D5-6	10	0.0958436	0.939473	0.0121626	0.988047	0.134655	0.900227
AKR1A1	AK1A1_HUMAN	Alcohol dehydrogenase [NADP(+)]	P14550	10	-0.0617134	0.987776	0.0280662	0.987746	0.0835429	0.986702
AKR1B1	ALDR_HUMAN	Aldose reductase	P15121	10	0.0527805	0.976685	0.042901	0.982768	0.0285276	0.987159
AKR1C3	AK1C3_HUMAN	Aldo-keto reductase family 1 member C3	P42330	4	0.0149017	0.980926	-0.00597425	0.984488	0.296717	0.945614
AKR7A2	ARK72_HUMAN	Aflatoxin B1 aldehyde reductase member 2	O43488	6	-0.28278	0.912806	0.0123191	0.987385	-0.0414528	0.986328
ALAD	HEM2_HUMAN	Delta-aminolevulinic acid dehydratase;Isoform 2 of Delta-aminolevulinic acid dehydratase	P13716;P13716-2	3	-0.416826	0.925207	-0.17579	0.973325	-0.252005	0.962418
ALB	ALBU_HUMAN	Serum albumin	P02768	4	-0.796586	0.817492	-0.939334	7.7194e-08	-1.08824	2.53532e-08
ALCAM	CD166_HUMAN	CD166 antigen;Isoform 2 of CD166 antigen	Q13740;Q13740-2	6	0.0585459	0.982307	-0.0460341	0.984763	-0.148926	0.921985
ALDH16A1	A16A1_HUMAN	Aldehyde dehydrogenase family 16 member A1	Q8IZ83	9	0.112815	0.982091	0.0620682	0.984069	0.0427925	0.986381
ALDH18A1	P5CS_HUMAN	Delta-1-pyrroline-5-carboxylate synthase;Isoform Short of Delta-1-pyrroline-5-carboxylate synthase	P54886;P54886-2	10	-0.441063	0.777824	-0.274694	0.949699	-0.056974	0.987357
ALDH1A1	AL1A1_HUMAN	Retinal dehydrogenase 1	P00352	2	-0.0406325	0.979809	0.204106	0.926664	0.263088	0.891597
ALDH1B1	AL1B1_HUMAN	Aldehyde dehydrogenase X. mitochondrial	P30837	8	-0.0681562	0.986698	-0.0147813	0.987791	0.0220845	0.987262
ALDH2	ALDH2_HUMAN	Aldehyde dehydrogenase. mitochondrial	P05091	10	-0.00497387	0.988489	0.0628124	0.96901	-0.0237728	0.987152
ALDH3A2	AL3A2_HUMAN	Fatty aldehyde dehydrogenase;Isoform 2 of Fatty aldehyde dehydrogenase	P51648;P51648-2	3	-0.0344093	0.979553	0.00489286	0.981485	-0.107275	0.964451
ALDH4A1	AL4A1_HUMAN	Delta-1-pyrroline-5-carboxylate dehydrogenase. mitochondrial	P30038	4	-0.00960154	0.985755	0.154472	0.887846	0.0600354	0.975174
ALDH6A1	MMSA_HUMAN	Methylmalonate-semialdehyde dehydrogenase [acylating]. mitochondrial;Isoform 2 of Methylmalonate-semialdehyde dehydrogenase [acylating]. mitochondrial	Q02252;Q02252-2	6	-0.109834	0.967854	0.0242132	0.983558	0.0465102	0.98205
ALDH7A1	AL7A1_HUMAN	Alpha-aminoadipic semialdehyde dehydrogenase;Isoform 2 of Alpha-aminoadipic semialdehyde dehydrogenase	P49419;P49419-2	10	-0.0692372	0.979195	-0.00954864	0.988357	-0.107042	0.91931
ALDH9A1	AL9A1_HUMAN	4-trimethylaminobutyraldehyde dehydrogenase	P49189	10	-0.0127029	0.988271	0.00312853	0.988206	-0.0564829	0.973445
ALDOA	ALDOA_HUMAN	Fructose-bisphosphate aldolase A	P04075	10	-0.0379268	0.988199	-0.27396	0.858878	-0.246979	0.940012
ALDOC	ALDOC_HUMAN	Fructose-bisphosphate aldolase C	P09972	3	-0.0595458	0.982664	0.157488	0.965016	0.347836	0.775172
ALG2	ALG2_HUMAN	Alpha-1.3/1.6-mannosyltransferase ALG2	Q9H553	3	-0.191556	0.962208	-0.183381	0.968683	0.149296	0.951232
ALYREF	THOC4_HUMAN	THO complex subunit 4	Q86V81	5	-0.0518686	0.984894	-0.0988331	0.968485	0.0722267	0.97915
AMPD2	AMPD2_HUMAN	AMP deaminase 2	Q01433	10	0.1711	0.947166	0.0917143	0.955252	0.00425895	0.986781
ANAPC1	APC1_HUMAN	Anaphase-promoting complex subunit 1	Q9H1A4	3	-0.176826	0.977134	-0.124285	0.978668	-0.00310713	0.981632
ANAPC7	APC7_HUMAN	Anaphase-promoting complex subunit 7;Isoform 2 of Anaphase-promoting complex subunit 7	Q9UJX3;Q9UJX3-2	5	-0.0526617	0.978169	0.163326	0.939082	0.192005	0.917903
ANKFY1	ANFY1_HUMAN	Rabankyrin-5;Isoform 2 of Rabankyrin-5;Isoform 4 of Rabankyrin-5	Q9P2R3;Q9P2R3-2;Q9P2R3-4	7	-0.121547	0.975526	0.0295313	0.986365	-0.0914766	0.980717
ANKHD1	ANKH1_HUMAN	Ankyrin repeat and KH domain-containing protein 1;Isoform 4 of Ankyrin repeat and KH domain-containing protein 1;Isoform 6 of Ankyrin repeat and KH domain-containing protein 1	Q8IWZ3;Q8IWZ3-4;Q8IWZ3-6	2	-0.651056	0.859931
ANKRD17	ANR17_HUMAN	Ankyrin repeat domain-containing protein 17;Isoform 2 of Ankyrin repeat domain-containing protein 17;Isoform 7 of Ankyrin repeat domain-containing protein 17	O75179;O75179-2;O75179-7	3			0.0511702	0.976206	0.0765725	0.974838
ANO10	ANO10_HUMAN	Anoctamin-10	Q9NW15	4	-0.082299	0.981709	-0.0299051	0.980611	0.0793519	0.979966
ANP32A	AN32A_HUMAN	Acidic leucine-rich nuclear phosphoprotein 32 family member A	P39687	10	0.0683459	0.975418	-0.0293829	0.986759	-0.0993893	0.965712
ANP32B	AN32B_HUMAN	Acidic leucine-rich nuclear phosphoprotein 32 family member B;Isoform 2 of Acidic leucine-rich nuclear phosphoprotein 32 family member B	Q92688;Q92688-2	6	-0.233557	0.913923	-0.0880821	0.984468	-0.178353	0.953626
ANP32E	AN32E_HUMAN	Acidic leucine-rich nuclear phosphoprotein 32 family member E	Q9BTT0	5	-0.354471	0.829725	-0.235071	0.920064	-0.307064	0.883683
ANPEP	AMPN_HUMAN	Aminopeptidase N	P15144	10	0.0831337	0.962919	-0.102316	0.883539	0.00246703	0.988513
ANXA1	ANXA1_HUMAN	Annexin A1	P04083	10	-0.04999	0.985478	-0.146172	0.787358	-0.338702	6.30321e-06
ANXA11	ANX11_HUMAN	Annexin A11;Isoform 2 of Annexin A11	P50995;P50995-2	10	0.0270933	0.98694	-0.024771	0.986228	-0.0105878	0.98827
ANXA2	ANXA2_HUMAN	Annexin A2;Isoform 2 of Annexin A2	P07355;P07355-2	10	-0.00835478	0.988457	-0.126254	0.628671	0.0328383	0.982839
ANXA3	ANXA3_HUMAN	Annexin A3	P12429	10	-0.0287396	0.988159	0.100989	0.942534	0.142299	0.788789
ANXA4	ANXA4_HUMAN	Annexin A4	P09525	10	0.116898	0.984812	0.0851871	0.979882	0.175625	0.91718
ANXA5	ANXA5_HUMAN	Annexin A5	P08758	10	0.105423	0.986148	0.285353	0.95374	0.539126	0.434923
ANXA6	ANXA6_HUMAN	Annexin A6	P08133	10	-0.049716	0.987738	-0.142357	0.970587	-0.210814	0.915317
ANXA7	ANXA7_HUMAN	Annexin A7;Isoform 2 of Annexin A7	P20073;P20073-2	10	-0.181781	0.942004	-0.0976405	0.98471	-0.0457366	0.987561
AP1B1	AP1B1_HUMAN	AP-1 complex subunit beta-1;Isoform B of AP-1 complex subunit beta-1	Q10567;Q10567-2	10	0.0352452	0.98646	0.0230685	0.987606	-0.00353255	0.987858
AP1G1	AP1G1_HUMAN	AP-1 complex subunit gamma-1;Isoform 2 of AP-1 complex subunit gamma-1	O43747;O43747-2	9	-0.266302	0.817846	-0.0100637	0.988164	-0.0775811	0.984688
AP1M1	AP1M1_HUMAN	AP-1 complex subunit mu-1;Isoform 2 of AP-1 complex subunit mu-1	Q9BXS5;Q9BXS5-2	10	0.0742233	0.966008	-0.0344096	0.986099	-0.0405942	0.983305
AP1S1	AP1S1_HUMAN	AP-1 complex subunit sigma-1A	P61966	2	-0.0907428	0.973182	-0.123972	0.964397	-0.0516092	0.978431
AP1S2	AP1S2_HUMAN	AP-1 complex subunit sigma-2	P56377	3	-0.0175274	0.984015	-0.0291308	0.983337	-0.097745	0.960945
AP2A1	AP2A1_HUMAN	AP-2 complex subunit alpha-1;Isoform B of AP-2 complex subunit alpha-1	O95782;O95782-2	10	0.0642114	0.975614	-0.0203908	0.987053	-0.052959	0.975707
AP2A2	AP2A2_HUMAN	AP-2 complex subunit alpha-2	O94973	10	0.186716	0.940988	-0.0246041	0.987614	0.0758018	0.984922
AP2B1	AP2B1_HUMAN	AP-2 complex subunit beta;Isoform 2 of AP-2 complex subunit beta	P63010;P63010-2	10	0.021943	0.987841	-0.0342238	0.98758	-0.0998165	0.917326
AP2M1	AP2M1_HUMAN	AP-2 complex subunit mu;Isoform 2 of AP-2 complex subunit mu	Q96CW1;Q96CW1-2	10	0.12949	0.958873	-0.0746974	0.982428	-0.0227651	0.987927
AP2S1	AP2S1_HUMAN	AP-2 complex subunit sigma	P53680	2	0.09043	0.968124	0.101327	0.962611	-0.000766133	0.981649
AP3B1	AP3B1_HUMAN	AP-3 complex subunit beta-1;Isoform 2 of AP-3 complex subunit beta-1	O00203;O00203-3	10	-0.21	0.544512	0.0397987	0.986466	0.0198487	0.988258
AP3D1	AP3D1_HUMAN	AP-3 complex subunit delta-1;Isoform 5 of AP-3 complex subunit delta-1	O14617;O14617-5	7	0.0883797	0.984785	0.249358	0.954715	0.358984	0.844126
AP3M1	AP3M1_HUMAN	AP-3 complex subunit mu-1	Q9Y2T2	6	-0.0341361	0.985622	0.011925	0.986502	0.00877329	0.987289
AP3S1	AP3S1_HUMAN	AP-3 complex subunit sigma-1	Q92572	5	-0.201349	0.966178	-0.163867	0.972019	-0.154681	0.974623
APEH	ACPH_HUMAN	Acylamino-acid-releasing enzyme	P13798	9	-0.119666	0.942743	0.0511435	0.985099	0.0388445	0.986877
APEX1	APEX1_HUMAN	DNA-(apurinic or apyrimidinic site) lyase	P27695	10	-0.0198033	0.988242	-0.0216175	0.988038	0.0839906	0.973998
API5	API5_HUMAN	Apoptosis inhibitor 5	Q9BZZ5	10	-0.00804392	0.98735	-0.076418	0.974293	-0.174903	0.766831
APLP2	APLP2_HUMAN	Amyloid-like protein 2;Isoform 3 of Amyloid-like protein 2;Isoform 6 of Amyloid-like protein 2	Q06481;Q06481-3;Q06481-6	4	0.0600557	0.979353	-0.0280578	0.985008	0.024501	0.983572
APMAP	APMAP_HUMAN	Adipocyte plasma membrane-associated protein	Q9HDC9	10	0.0559397	0.974535	0.0046956	0.988493	-0.0450239	0.980476
APOL2	APOL2_HUMAN	Apolipoprotein L2	Q9BQE5	3	-0.0168951	0.980845	0.0400276	0.978872	0.163419	0.951182
APP	A4_HUMAN	Amyloid beta A4 protein;Isoform 11 of Amyloid beta A4 protein;Isoform L-APP733 of Amyloid beta A4 protein;Isoform APP751 of Amyloid beta A4 protein;Isoform L-APP752 of Amyloid beta A4 protein	P05067;P05067-11;P05067-7;P05067-8;P05067-9	7	0.0524044	0.986897	0.0522696	0.986599	0.00133279	0.98746
APPL1	DP13A_HUMAN	DCC-interacting protein 13-alpha	Q9UKG1	8	0.019558	0.988003	0.0333194	0.987501	0.00369706	0.984456
APRT	APT_HUMAN	Adenine phosphoribosyltransferase	P07741	9	-0.0133286	0.987282	0.0300036	0.986634	-0.0007243	0.987453
AQR	AQR_HUMAN	Intron-binding protein aquarius	O60306	5	0.0865907	0.969568	0.0759748	0.97303	0.145988	0.978659
ARAP1	ARAP1_HUMAN	Arf-GAP with Rho-GAP domain. ANK repeat and PH domain-containing protein 1;Isoform 1 of Arf-GAP with Rho-GAP domain. ANK repeat and PH domain-containing protein 1;Isoform 2 of Arf-GAP with Rho-GAP domain. ANK repeat and PH domain-containing protein 1;Isoform 3 of Arf-GAP with Rho-GAP domain. ANK repeat and PH domain-containing protein 1;Isoform 4 of Arf-GAP with Rho-GAP domain. ANK repeat and PH …	Q96P48;Q96P48-1;Q96P48-2;Q96P48-3;Q96P48-4;Q96P48-7	4	-0.168493	0.98316	0.193558	0.974582	0.154368	0.980109
ARAP3	ARAP3_HUMAN	Arf-GAP with Rho-GAP domain. ANK repeat and PH domain-containing protein 3	Q8WWN8	4	0.0439318	0.983246	0.284443	0.952339	0.1759	0.958457
ARCN1	COPD_HUMAN	Coatomer subunit delta	P48444	10	-0.0786397	0.984809	0.0876523	0.984146	0.205986	0.836536
ARF3;ARF1	ARF3_HUMAN;ARF1_HUMAN	ADP-ribosylation factor 3;ADP-ribosylation factor 1	P61204;P84077	10	0.175897	0.970615	0.0202662	0.988461	0.131893	0.983354
ARF4	ARF4_HUMAN	ADP-ribosylation factor 4	P18085	5	-0.169223	0.952933	-0.0184789	0.986608	0.0485769	0.98467
ARF5	ARF5_HUMAN	ADP-ribosylation factor 5	P84085	2	0.0069388	0.981399	0.0411875	0.979376
ARF6	ARF6_HUMAN	ADP-ribosylation factor 6	P62330	4	-0.0348271	0.985398	0.0264527	0.985524	0.0523966	0.984929
ARFGAP1	ARFG1_HUMAN	ADP-ribosylation factor GTPase-activating protein 1	Q8N6T3	5	0.0331551	0.979597	-0.027321	0.979886	0.165936	0.931614
ARFGAP2	ARFG2_HUMAN	ADP-ribosylation factor GTPase-activating protein 2	Q8N6H7	7	0.085546	0.979557	0.145339	0.927118	0.138396	0.946628
ARFGAP3	ARFG3_HUMAN	ADP-ribosylation factor GTPase-activating protein 3;Isoform 2 of ADP-ribosylation factor GTPase-activating protein 3	Q9NP61;Q9NP61-2	6	-0.159462	0.941245	0.116885	0.973205	-0.106203	0.965983
ARFGEF1	BIG1_HUMAN	Brefeldin A-inhibited guanine nucleotide-exchange protein 1	Q9Y6D6	3	0.0640847	0.974644	0.0890724	0.966536
ARFGEF2	BIG2_HUMAN	Brefeldin A-inhibited guanine nucleotide-exchange protein 2	Q9Y6D5	4	-0.066504	0.976254	0.212679	0.965285	0.171762	0.979579
ARFIP1	ARFP1_HUMAN	Arfaptin-1	P53367	3	-0.026077	0.983225	0.025707	0.982857	0.00442154	0.984438
ARHGAP1	RHG01_HUMAN	Rho GTPase-activating protein 1	Q07960	10	0.111113	0.981817	0.0651423	0.970311	0.28291	0.343074
ARHGAP17	RHG17_HUMAN	Rho GTPase-activating protein 17;Isoform 5 of Rho GTPase-activating protein 17;Isoform 6 of Rho GTPase-activating protein 17	Q68EM7;Q68EM7-5;Q68EM7-6	8	-0.0569136	0.982369	-0.0259336	0.985078	-0.00143485	0.986866
ARHGAP18	RHG18_HUMAN	Rho GTPase-activating protein 18;Isoform 2 of Rho GTPase-activating protein 18	Q8N392;Q8N392-2	9	-0.0211921	0.988082	0.116888	0.97636	0.301243	0.852911
ARHGAP29	RHG29_HUMAN	Rho GTPase-activating protein 29	Q52LW3	6	0.116133	0.983082	0.445465	0.856944	0.247516	0.953853
ARHGDIA	GDIR1_HUMAN	Rho GDP-dissociation inhibitor 1	P52565	10	0.0795855	0.973789	-0.0198867	0.988096	-0.0924047	0.935719
ARHGDIB	GDIR2_HUMAN	Rho GDP-dissociation inhibitor 2	P52566	4	0.0328127	0.984865	-0.0362777	0.984663	-0.0572809	0.9812
ARHGEF1	ARHG1_HUMAN	Rho guanine nucleotide exchange factor 1;Isoform 2 of Rho guanine nucleotide exchange factor 1;Isoform 3 of Rho guanine nucleotide exchange factor 1	Q92888;Q92888-2;Q92888-3	6	0.0420092	0.978387	0.0844605	0.966922	0.186201	0.894634
ARHGEF12	ARHGC_HUMAN	Rho guanine nucleotide exchange factor 12;Isoform 2 of Rho guanine nucleotide exchange factor 12	Q9NZN5;Q9NZN5-2	5	-0.0207224	0.983467	0.00684599	0.9813	-0.072383	0.973833
ARHGEF2	ARHG2_HUMAN	Rho guanine nucleotide exchange factor 2;Isoform 2 of Rho guanine nucleotide exchange factor 2;Isoform 3 of Rho guanine nucleotide exchange factor 2	Q92974;Q92974-2;Q92974-3	10	0.00521541	0.988367	-0.00345827	0.988205	-0.0454595	0.982466
ARHGEF7	ARHG7_HUMAN	Rho guanine nucleotide exchange factor 7;Isoform 2 of Rho guanine nucleotide exchange factor 7;Isoform 3 of Rho guanine nucleotide exchange factor 7	Q14155;Q14155-2;Q14155-3	3	0.158218	0.943463
ARIH1	ARI1_HUMAN	E3 ubiquitin-protein ligase ARIH1	Q9Y4X5	2	0.0356728	0.978984	0.0754147	0.970208	0.0960356	0.964504
ARL1	ARL1_HUMAN	ADP-ribosylation factor-like protein 1;Isoform 2 of ADP-ribosylation factor-like protein 1	P40616;P40616-2	4	-0.423109	0.881633	-0.244908	0.959969	-0.19175	0.97343
ARL2	ARL2_HUMAN	ADP-ribosylation factor-like protein 2	P36404	5	-0.143626	0.95853	-0.0503809	0.984638	-0.0729491	0.979701
ARL3	ARL3_HUMAN	ADP-ribosylation factor-like protein 3	P36405	3	-0.21865	0.9674	0.334928	0.958493	0.281271	0.960222
ARL6IP5	PRAF3_HUMAN	PRA1 family protein 3	O75915	3	0.298667	0.962508	-0.0354542	0.983452	0.0793987	0.982071
ARL8B	ARL8B_HUMAN	ADP-ribosylation factor-like protein 8B	Q9NVJ2	5	0.14702	0.977786	0.0232345	0.986642	-0.0200154	0.986677
ARMC6	ARMC6_HUMAN	Armadillo repeat-containing protein 6;Isoform 2 of Armadillo repeat-containing protein 6	Q6NXE6;Q6NXE6-2	3			-0.0897571	0.974925
ARMC8	ARMC8_HUMAN	Armadillo repeat-containing protein 8;Isoform 7 of Armadillo repeat-containing protein 8	Q8IUR7;Q8IUR7-7	3	-0.0796758	0.97368
ARMCX3	ARMX3_HUMAN	Armadillo repeat-containing X-linked protein 3	Q9UH62	3	-0.044722	0.982594	-0.0463672	0.978377	0.177399	0.906292
ARMT1	ARMT1_HUMAN	Protein-glutamate O-methyltransferase	Q9H993	2	0.143258	0.974812	0.141367	0.968641	0.158464	0.966991
ARPC1A	ARC1A_HUMAN	Actin-related protein 2/3 complex subunit 1A	Q92747	9	-0.015444	0.986751	0.0183291	0.985565	0.0163118	0.986748
ARPC1B	ARC1B_HUMAN	Actin-related protein 2/3 complex subunit 1B	O15143	10	0.0996167	0.903305	-0.0361422	0.987016	-0.0047622	0.988359
ARPC2	ARPC2_HUMAN	Actin-related protein 2/3 complex subunit 2	O15144	10	0.0248398	0.987965	-0.023857	0.987558	-0.0666289	0.97567
ARPC3	ARPC3_HUMAN	Actin-related protein 2/3 complex subunit 3	O15145	10	0.0277771	0.988273	0.0419121	0.987967	0.208917	0.918259
ARPC4	ARPC4_HUMAN	Actin-related protein 2/3 complex subunit 4;Isoform 3 of Actin-related protein 2/3 complex subunit 4	P59998;P59998-3	5	-0.054699	0.981824	0.0323125	0.984307	-0.0431882	0.982124
ARPC5	ARPC5_HUMAN	Actin-related protein 2/3 complex subunit 5	O15511	4	0.0472851	0.983395	-0.187692	0.927398	-0.201042	0.912563
ARPC5L	ARP5L_HUMAN	Actin-related protein 2/3 complex subunit 5-like protein	Q9BPX5	3	-0.535872	0.899264	-0.274562	0.949646	-0.237738	0.959015
ARPP19	ARP19_HUMAN	cAMP-regulated phosphoprotein 19;Isoform ARPP-16 of cAMP-regulated phosphoprotein 19	P56211;P56211-2	3	0.0365805	0.979182	-0.0537935	0.976611	-0.159579	0.935054
ARRB1	ARRB1_HUMAN	Beta-arrestin-1;Isoform 1B of Beta-arrestin-1	P49407;P49407-2	3	-0.303139	0.964114	0.0354877	0.984201	0.0201743	0.984379
ARSB	ARSB_HUMAN	Arylsulfatase B	P15848	3	-0.488695	0.909362			-0.435594	0.816423
ARVCF	ARVC_HUMAN	Armadillo repeat protein deleted in velo-cardio-facial syndrome;Isoform Short of Armadillo repeat protein deleted in velo-cardio-facial syndrome	O00192;O00192-2	3	0.141642	0.955754			0.0273606	0.98
ASCC2	ASCC2_HUMAN	Activating signal cointegrator 1 complex subunit 2	Q9H1I8	4	-0.0894393	0.983547	0.0056049	0.985917	0.131485	0.97726
ASCC3	ASCC3_HUMAN	Activating signal cointegrator 1 complex subunit 3	Q8N3C0	8	-0.157869	0.930402	-0.0447873	0.986218	-0.0759813	0.979145
ASH2L	ASH2L_HUMAN	Set1/Ash2 histone methyltransferase complex subunit ASH2;Isoform 3 of Set1/Ash2 histone methyltransferase complex subunit ASH2	Q9UBL3;Q9UBL3-3	2	0.279739	0.815341
ASL	ARLY_HUMAN	Argininosuccinate lyase	P04424	9	0.0640612	0.983261	0.192023	0.824315	0.223721	0.5549
ASMTL	ASML_HUMAN	N-acetylserotonin O-methyltransferase-like protein;Isoform 2 of N-acetylserotonin O-methyltransferase-like protein	O95671;O95671-2	4	-0.0670241	0.982178	0.0490386	0.983403	0.0813956	0.976564
ASNA1	ASNA_HUMAN	ATPase ASNA1	O43681	6	-0.263093	0.91986	-0.0877898	0.985047	-0.152853	0.972953
ASNS	ASNS_HUMAN	Asparagine synthetase [glutamine-hydrolyzing];Isoform 2 of Asparagine synthetase [glutamine-hydrolyzing]	P08243;P08243-2	4	0.190522	0.976442	0.342612	0.915393	0.581842	0.652878
ASPH	ASPH_HUMAN	Aspartyl/asparaginyl beta-hydroxylase;Isoform 10 of Aspartyl/asparaginyl beta-hydroxylase	Q12797;Q12797-10	9	0.156573	0.969232	0.09777	0.981924	0.168596	0.950098
ASPSCR1	ASPC1_HUMAN	Tether containing UBX domain for GLUT4;Isoform 2 of Tether containing UBX domain for GLUT4	Q9BZE9;Q9BZE9-2	4	0.188	0.974047	0.0130758	0.98096	-0.0478163	0.977465
ATAD3A	ATD3A_HUMAN	Isoform 2 of ATPase family AAA domain-containing protein 3A	Q9NVI7-2	10	0.0609232	0.982175	0.0217406	0.987267	0.066313	0.957581
ATG16L1	A16L1_HUMAN	Autophagy-related protein 16-1;Isoform 2 of Autophagy-related protein 16-1	Q676U5;Q676U5-2	2	0.129611	0.961041			0.204934	0.922499
ATG3	ATG3_HUMAN	Ubiquitin-like-conjugating enzyme ATG3	Q9NT62	7	-0.0174679	0.984279	0.13043	0.976662	0.220782	0.948855
ATG7	ATG7_HUMAN	Ubiquitin-like modifier-activating enzyme ATG7	O95352	4	0.0987589	0.972664	0.160583	0.946203	0.156436	0.961548
ATG9A	ATG9A_HUMAN	Autophagy-related protein 9A;Isoform 2 of Autophagy-related protein 9A	Q7Z3C6;Q7Z3C6-2	2	0.0902939	0.979788	0.104203	0.977833	0.424602	0.904966
ATIC	PUR9_HUMAN	Bifunctional purine biosynthesis protein PURH	P31939	10	-0.0606016	0.987641	-0.0411911	0.988018	-0.0377948	0.988162
ATL2	ATLA2_HUMAN	Atlastin-2;Isoform 2 of Atlastin-2;Isoform 3 of Atlastin-2;Isoform 4 of Atlastin-2;Isoform 5 of Atlastin-2	Q8NHH9;Q8NHH9-2;Q8NHH9-3;Q8NHH9-4;Q8NHH9-5	3	0.0916918	0.978615
ATL3	ATLA3_HUMAN	Atlastin-3	Q6DD88	8	-0.0114903	0.987784	0.0591159	0.98401	0.0398234	0.986216
ATOX1	ATOX1_HUMAN	Copper transport protein ATOX1	O00244	4	0.0180602	0.983908	-0.0570063	0.975513	-0.122854	0.952267
ATP13A1	AT131_HUMAN	Manganese-transporting ATPase 13A1;Isoform B of Manganese-transporting ATPase 13A1	Q9HD20;Q9HD20-2	6	-0.102735	0.975738	-0.0164486	0.981171	0.0144118	0.981219
ATP1A1	AT1A1_HUMAN	Sodium/potassium-transporting ATPase subunit alpha-1;Isoform 3 of Sodium/potassium-transporting ATPase subunit alpha-1;Isoform 4 of Sodium/potassium-transporting ATPase subunit alpha-1	P05023;P05023-3;P05023-4	10	0.123241	0.885385	0.0572514	0.980903	-0.0258034	0.987574
ATP1B3	AT1B3_HUMAN	Sodium/potassium-transporting ATPase subunit beta-3	P54709	5	0.0703292	0.983154	0.288125	0.928986	0.0995708	0.977167
ATP2A2	AT2A2_HUMAN	Sarcoplasmic/endoplasmic reticulum calcium ATPase 2	P16615	10	0.146732	0.813509	0.0210675	0.987986	0.128898	0.884398
ATP2B4	AT2B4_HUMAN	Plasma membrane calcium-transporting ATPase 4;Isoform XB of Plasma membrane calcium-transporting ATPase 4;Isoform ZB of Plasma membrane calcium-transporting ATPase 4;Isoform ZD of Plasma membrane calcium-transporting ATPase 4	P23634;P23634-6;P23634-7;P23634-8	10	0.0803519	0.973159	0.0443969	0.983757	-0.0544275	0.975342
ATP2C1	AT2C1_HUMAN	Calcium-transporting ATPase type 2C member 1;Isoform 2 of Calcium-transporting ATPase type 2C member 1;Isoform 3 of Calcium-transporting ATPase type 2C member 1;Isoform 4 of Calcium-transporting ATPase type 2C member 1;Isoform 5 of Calcium-transporting ATPase type 2C member 1;Isoform 6 of Calcium-transporting ATPase type 2C member 1;Isoform 7 of Calcium-transporting ATPase type 2C member 1;Isofor…	P98194;P98194-2;P98194-3;P98194-4;P98194-5;P98194-6;P98194-7;P98194-8;P98194-9	2	-0.018258	0.980662			0.0189229	0.980635
ATP5A1	ATPA_HUMAN	ATP synthase subunit alpha. mitochondrial	P25705	10	0.0349178	0.987695	-0.0915449	0.966032	-0.166876	0.210761
ATP5B	ATPB_HUMAN	ATP synthase subunit beta. mitochondrial	P06576	10	0.0423257	0.988276	-0.238059	0.963406	-0.242266	0.961169
ATP5C1	ATPG_HUMAN	ATP synthase subunit gamma. mitochondrial	P36542	10	0.0517264	0.985303	-0.0230447	0.987686	-0.0515986	0.984425
ATP5D	ATPD_HUMAN	ATP synthase subunit delta. mitochondrial	P30049	2	0.0327258	0.979496	0.0299512	0.979675	0.0139335	0.98088
ATP5E;ATP5EP2	ATP5E_HUMAN;AT5EL_HUMAN	ATP synthase subunit epsilon. mitochondrial;ATP synthase subunit epsilon-like protein. mitochondrial	P56381;Q5VTU8	2	0.0977163	0.963645	-0.0201946	0.980241	0.0288886	0.979513
ATP5F1	AT5F1_HUMAN	ATP synthase F(0) complex subunit B1. mitochondrial	P24539	5	0.180836	0.911411	-0.0293746	0.985043	-0.133258	0.96945
ATP5H	ATP5H_HUMAN	ATP synthase subunit d. mitochondrial;Isoform 2 of ATP synthase subunit d. mitochondrial	O75947;O75947-2	9	0.10143	0.977101	0.019943	0.986529	0.189569	0.929884
ATP5I	ATP5I_HUMAN	ATP synthase subunit e. mitochondrial	P56385	3	0.0803429	0.97249	0.0221798	0.983662	0.101459	0.959833
ATP5J	ATP5J_HUMAN	ATP synthase-coupling factor 6. mitochondrial;Isoform 2 of ATP synthase-coupling factor 6. mitochondrial	P18859;P18859-2	6	0.0553679	0.981838	0.0450513	0.983634	0.0983419	0.945987
ATP5J2	ATPK_HUMAN	ATP synthase subunit f. mitochondrial;Isoform 2 of ATP synthase subunit f. mitochondrial;Isoform 3 of ATP synthase subunit f. mitochondrial;Isoform 4 of ATP synthase subunit f. mitochondrial	P56134;P56134-2;P56134-3;P56134-4	2	0.227136	0.96943	0.0305105	0.98056	0.116118	0.973053
ATP5L	ATP5L_HUMAN	ATP synthase subunit g. mitochondrial	O75964	6	0.0781382	0.983455	0.0464459	0.982168	-0.00846383	0.986666
ATP5O	ATPO_HUMAN	ATP synthase subunit O. mitochondrial	P48047	10	-0.00897586	0.988504	-0.110227	0.973098	0.0509308	0.987697
ATP6AP1	VAS1_HUMAN	V-type proton ATPase subunit S1	Q15904	4	0.0217154	0.983743	0.147528	0.938325	0.129707	0.932058
ATP6AP2	RENR_HUMAN	Renin receptor;Isoform 2 of Renin receptor	O75787;O75787-2	2	-0.362327	0.969061	0.0239016	0.981362	0.287278	0.97306
ATP6V0A1	VPP1_HUMAN	V-type proton ATPase 116 kDa subunit a isoform 1;Isoform 2 of V-type proton ATPase 116 kDa subunit a isoform 1;Isoform 3 of V-type proton ATPase 116 kDa subunit a isoform 1	Q93050;Q93050-1;Q93050-3	4	0.00897774	0.984271	0.0972529	0.965898	0.0473676	0.980579
ATP6V0D1	VA0D1_HUMAN	V-type proton ATPase subunit d 1	P61421	6	-0.0035801	0.986828	0.072062	0.976188	0.145171	0.914781
ATP6V1A	VATA_HUMAN	V-type proton ATPase catalytic subunit A;Isoform 2 of V-type proton ATPase catalytic subunit A	P38606;P38606-2	10	0.110258	0.95594	-0.000804333	0.987915	-0.140464	0.865928
ATP6V1B2	VATB2_HUMAN	V-type proton ATPase subunit B. brain isoform	P21281	10	0.0827607	0.947225	0.0136406	0.988178	-0.0810899	0.972562
ATP6V1C1	VATC1_HUMAN	V-type proton ATPase subunit C 1	P21283	2	-0.0887662	0.969915	0.00263461	0.981536	0.0119273	0.9811
ATP6V1D	VATD_HUMAN	V-type proton ATPase subunit D	Q9Y5K8	3	0.0733811	0.974466	0.080987	0.969321	0.0486257	0.979531
ATP6V1E1	VATE1_HUMAN	V-type proton ATPase subunit E 1	P36543	3	0.015221	0.980868	0.0595621	0.984002	0.107305	0.980079
ATP6V1G1	VATG1_HUMAN	V-type proton ATPase subunit G 1	O75348	2	-0.0267642	0.980682	-0.0779278	0.976454	-0.122686	0.970422
ATP6V1H	VATH_HUMAN	V-type proton ATPase subunit H;Isoform 2 of V-type proton ATPase subunit H	Q9UI12;Q9UI12-2	4	0.0344232	0.984702	-0.0348938	0.984269	-0.0942071	0.971592
ATXN10	ATX10_HUMAN	Ataxin-10	Q9UBB4	6	-0.127282	0.95898	0.0893736	0.977172	0.0839638	0.970778
ATXN2L	ATX2L_HUMAN	Ataxin-2-like protein	Q8WWM7	10	0.0228008	0.987782	0.070953	0.958255	-0.00280502	0.988518
AUP1	AUP1_HUMAN	Ancient ubiquitous protein 1;Isoform Short of Ancient ubiquitous protein 1;Isoform 3 of Ancient ubiquitous protein 1	Q9Y679;Q9Y679-2;Q9Y679-3	3	-0.328418	0.750215	-0.139543	0.963006	-0.165811	0.957846
BABAM2	BABA2_HUMAN	BRISC and BRCA1-A complex member 2;Isoform 1 of BRISC and BRCA1-A complex member 2;Isoform 3 of BRISC and BRCA1-A complex member 2;Isoform 4 of BRISC and BRCA1-A complex member 2	Q9NXR7;Q9NXR7-1;Q9NXR7-3;Q9NXR7-4	2	0.0580834	0.975576	-0.00384104	0.98146	-0.015124	0.980666
BAG2	BAG2_HUMAN	BAG family molecular chaperone regulator 2	O95816	2			-0.0850371	0.980563	-0.0511203	0.98104
BAG3	BAG3_HUMAN	BAG family molecular chaperone regulator 3	O95817	10	-0.257223	0.882373	-0.249417	0.927174	-0.112212	0.977848
BAG6	BAG6_HUMAN	Large proline-rich protein BAG6;Isoform 2 of Large proline-rich protein BAG6;Isoform 3 of Large proline-rich protein BAG6	P46379;P46379-2;P46379-3	9	-0.137799	0.967744	0.174207	0.948716	0.202989	0.897395
BANF1	BAF_HUMAN	Barrier-to-autointegration factor	O75531	6	0.107979	0.985583	0.179394	0.971204	0.269119	0.921267
BAP18	BAP18_HUMAN	Chromatin complexes subunit BAP18;Isoform 3 of Chromatin complexes subunit BAP18	Q8IXM2;Q8IXM2-3	2	-0.0301959	0.979987	-0.145467	0.952531	-0.338477	0.676353
BASP1	BASP1_HUMAN	Brain acid soluble protein 1	P80723	6	0.107793	0.952792	0.0281519	0.98533	0.130029	0.871958
BAX	BAX_HUMAN	Apoptosis regulator BAX;Isoform Beta of Apoptosis regulator BAX;Isoform Epsilon of Apoptosis regulator BAX;Isoform Sigma of Apoptosis regulator BAX	Q07812;Q07812-2;Q07812-5;Q07812-8	4	0.0651	0.983311	-0.12153	0.970105	0.0604096	0.982271
BCAP31	BAP31_HUMAN	B-cell receptor-associated protein 31;Isoform 2 of B-cell receptor-associated protein 31	P51572;P51572-2	6	0.182683	0.812016	-0.0946644	0.95298	-0.0683404	0.97529
BCAR1	BCAR1_HUMAN	Breast cancer anti-estrogen resistance protein 1;Isoform 2 of Breast cancer anti-estrogen resistance protein 1;Isoform 3 of Breast cancer anti-estrogen resistance protein 1;Isoform 5 of Breast cancer anti-estrogen resistance protein 1;Isoform 6 of Breast cancer anti-estrogen resistance protein 1;Isoform 7 of Breast cancer anti-estrogen resistance protein 1;Isoform 8 of Breast cancer anti-estrogen…	P56945;P56945-2;P56945-3;P56945-5;P56945-6;P56945-7;P56945-8	10	-0.015254	0.987637	0.0365644	0.988059	0.0071359	0.987894
BCAT1	BCAT1_HUMAN	Branched-chain-amino-acid aminotransferase. cytosolic;Isoform 4 of Branched-chain-amino-acid aminotransferase. cytosolic;Isoform 5 of Branched-chain-amino-acid aminotransferase. cytosolic	P54687;P54687-4;P54687-5	9	-0.024977	0.987985	-0.0333036	0.987847	-0.0515654	0.986956
BCAT2	BCAT2_HUMAN	Branched-chain-amino-acid aminotransferase. mitochondrial;Isoform B of Branched-chain-amino-acid aminotransferase. mitochondrial	O15382;O15382-2	5	0.169758	0.931064	0.096586	0.965625	0.035479	0.982349
BCCIP	BCCIP_HUMAN	BRCA2 and CDKN1A-interacting protein	Q9P287	4	-0.33569	0.928609	-0.276203	0.941318	-0.298037	0.940728
BCL10	BCL10_HUMAN	B-cell lymphoma/leukemia 10	O95999	3	-0.433965	0.92205	-0.237658	0.969781	-0.163434	0.978763
BCL2L1	B2CL1_HUMAN	Bcl-2-like protein 1;Isoform Bcl-X(S) of Bcl-2-like protein 1;Isoform Bcl-X(beta) of Bcl-2-like protein 1	Q07817;Q07817-2;Q07817-3	2	0.025883	0.980729	0.220165	0.936369	0.386211	0.85175
BCLAF1	BCLF1_HUMAN	Bcl-2-associated transcription factor 1;Isoform 2 of Bcl-2-associated transcription factor 1	Q9NYF8;Q9NYF8-2	9	0.186661	0.883105	0.0978369	0.961626	0.161356	0.876012
BCR	BCR_HUMAN	Breakpoint cluster region protein;Isoform 2 of Breakpoint cluster region protein	P11274;P11274-2	3	-0.00119468	0.984519	0.231569	0.85909	0.0622266	0.976448
BCS1L	BCS1_HUMAN	Mitochondrial chaperone BCS1	Q9Y276	6	-0.0230624	0.987161	-0.00877758	0.985846	-0.00189123	0.986853
BGN	PGS1_HUMAN	Biglycan	P21810	3	0.046912	0.983937	0.338921	0.935587	0.151793	0.977178
BID	BID_HUMAN	BH3-interacting domain death agonist;Isoform 2 of BH3-interacting domain death agonist	P55957;P55957-2	3	0.150746	0.978806	0.0157756	0.981482	0.208513	0.979002
BIN1	BIN1_HUMAN	Myc box-dependent-interacting protein 1;Isoform BIN1-13 of Myc box-dependent-interacting protein 1;Isoform BIN1+12A of Myc box-dependent-interacting protein 1;Isoform IIB of Myc box-dependent-interacting protein 1;Isoform IIC1 of Myc box-dependent-interacting protein 1;Isoform IIC2 of Myc box-dependent-interacting protein 1;Isoform IID of Myc box-dependent-interacting protein 1;Isoform II2 of Myc…	O00499;O00499-10;O00499-11;O00499-2;O00499-3;O00499-4;O00499-5;O00499-6;O00499-7;O00499-8;O00499-9	4	0.0137767	0.985626	0.069045	0.974083	0.0620361	0.979277
BIN3	BIN3_HUMAN	Bridging integrator 3	Q9NQY0	3	0.120756	0.972289	0.150865	0.956647	0.198856	0.905728
BIRC6	BIRC6_HUMAN	Baculoviral IAP repeat-containing protein 6	Q9NR09	2			-0.204067	0.966818	-0.191588	0.967231
BLMH	BLMH_HUMAN	Bleomycin hydrolase	Q13867	3	-0.0501253	0.981779	-0.0700321	0.974425	-0.0256522	0.983172
BLVRA	BIEA_HUMAN	Biliverdin reductase A	P53004	8	-0.0471802	0.98546	0.0688683	0.982402	0.0396818	0.987343
BLVRB	BLVRB_HUMAN	Flavin reductase (NADPH)	P30043	3	-0.156709	0.970514	0.330144	0.939434	0.508107	0.666191
BMS1	BMS1_HUMAN	Ribosome biogenesis protein BMS1 homolog	Q14692	2	0.13392	0.968526	0.021639	0.980876
BOLA2	BOLA2_HUMAN	BolA-like protein 2	Q9H3K6	4	-0.265518	0.955858	-0.089074	0.984177	-0.216096	0.965935
BOP1	BOP1_HUMAN	Ribosome biogenesis protein BOP1	Q14137	10	0.183303	0.744832	0.096464	0.974245	0.237829	0.428523
BPGM	PMGE_HUMAN	Bisphosphoglycerate mutase	P07738	2	-0.023861	0.980355	0.0321954	0.9792	0.0725421	0.973121
BPNT1	BPNT1_HUMAN	3'(2').5'-bisphosphate nucleotidase 1;Isoform 4 of 3'(2').5'-bisphosphate nucleotidase 1	O95861;O95861-4	9	0.0864435	0.977992	0.0391808	0.983737	-0.159399	0.93483
BRAT1	BRAT1_HUMAN	BRCA1-associated ATM activator 1	Q6PJG6	2	0.347883	0.964491	0.486299	0.886765	0.54192	0.874355
BRK1	BRK1_HUMAN	Protein BRICK1;Isoform 2 of Protein BRICK1	Q8WUW1;Q8WUW1-2	3	0.0163867	0.984167	0.0341143	0.979086
BSG	BASI_HUMAN	Basigin;Isoform 2 of Basigin	P35613;P35613-2	10	0.162336	0.502808	-0.0304502	0.986703	-0.0300271	0.987051
BTF3	BTF3_HUMAN	Transcription factor BTF3	P20290	5	0.040811	0.9848	0.035195	0.985695	0.0958853	0.951903
BTF3L4	BT3L4_HUMAN	Transcription factor BTF3 homolog 4;Isoform 2 of Transcription factor BTF3 homolog 4	Q96K17;Q96K17-2	3	0.0406315	0.982604	0.0284124	0.983109	0.0675048	0.974252
BUB3	BUB3_HUMAN	Mitotic checkpoint protein BUB3;Isoform 2 of Mitotic checkpoint protein BUB3	O43684;O43684-2	10	0.0890108	0.941135	-0.000683366	0.987448	0.000960305	0.987904
BUD31	BUD31_HUMAN	Protein BUD31 homolog;Isoform 2 of Protein BUD31 homolog	P41223;P41223-2	6	0.101589	0.976431	0.02126	0.98379	0.110578	0.959315
BYSL	BYST_HUMAN	Bystin	Q13895	5	-0.330129	0.951731	0.0286886	0.985793	0.112415	0.985143
BZW1	BZW1_HUMAN	Basic leucine zipper and W2 domain-containing protein 1;Isoform 3 of Basic leucine zipper and W2 domain-containing protein 1;Isoform 4 of Basic leucine zipper and W2 domain-containing protein 1	Q7L1Q6;Q7L1Q6-3;Q7L1Q6-4	10	-0.0705103	0.976599	0.0459367	0.984754	0.029047	0.98651
BZW2	BZW2_HUMAN	Basic leucine zipper and W2 domain-containing protein 2	Q9Y6E2	5	-0.160899	0.933261	0.0221076	0.98642	-0.0230128	0.986354
C11orf54	CK054_HUMAN	Ester hydrolase C11orf54;Isoform 2 of Ester hydrolase C11orf54	Q9H0W9;Q9H0W9-2	3	0.0978919	0.978759	0.350345	0.938123
C11orf68	CK068_HUMAN	UPF0696 protein C11orf68;Isoform 2 of UPF0696 protein C11orf68;Isoform 3 of UPF0696 protein C11orf68	Q9H3H3;Q9H3H3-2;Q9H3H3-3	4	0.0372507	0.978933	0.127907	0.951483	0.0915745	0.966334
C12orf10	MYG1_HUMAN	UPF0160 protein MYG1. mitochondrial	Q9HB07	6	-0.0734982	0.982261	-0.0240298	0.987057	-0.0604156	0.982575
C12orf57	C10_HUMAN	Protein C10	Q99622	3	0.153512	0.978951	0.128691	0.977271	0.375523	0.898063
C14orf166	CN166_HUMAN	UPF0568 protein C14orf166	Q9Y224	10	0.0773881	0.987182	0.199127	0.96325	0.37455	0.602483
C16orf62	CP062_HUMAN	UPF0505 protein C16orf62	Q7Z3J2	3	-0.265587	0.951156	0.0386475	0.979154	-0.332795	0.94891
C19orf43	CS043_HUMAN	Uncharacterized protein C19orf43	Q9BQ61	3	0.063832	0.979958	-0.0440712	0.978118	0.118933	0.961532
C1orf123	CA123_HUMAN	UPF0587 protein C1orf123	Q9NWV4	3	-0.164451	0.942146	0.0498621	0.982108	-0.0327457	0.983299
C1QBP	C1QBP_HUMAN	Complement component 1 Q subcomponent-binding protein. mitochondrial	Q07021	6	-0.147222	0.979822	0.0812893	0.98623	0.266927	0.946538
C20orf27	CT027_HUMAN	UPF0687 protein C20orf27;Isoform 2 of UPF0687 protein C20orf27	Q9GZN8;Q9GZN8-2	3	-0.0751444	0.975819			0.0698067	0.974012
C21orf33	ES1_HUMAN	ES1 protein homolog. mitochondrial	P30042	4	-0.153745	0.966642	-0.0808975	0.979544	-0.00288288	0.984514
C3orf58	DIA1_HUMAN	Deleted in autism protein 1	Q8NDZ4	3					0.181086	0.975024
C7orf50	CG050_HUMAN	Uncharacterized protein C7orf50	Q9BRJ6	4	-0.0559212	0.982244	-0.0155377	0.985497	0.0101323	0.985672
C9orf142	PAXX_HUMAN	Protein PAXX	Q9BUH6	3	0.149916	0.970048	0.027457	0.983902	0.14134	0.971961
CACNA2D1	CA2D1_HUMAN	Voltage-dependent calcium channel subunit alpha-2/delta-1;Isoform 2 of Voltage-dependent calcium channel subunit alpha-2/delta-1;Isoform 3 of Voltage-dependent calcium channel subunit alpha-2/delta-1;Isoform 4 of Voltage-dependent calcium channel subunit alpha-2/delta-1;Isoform 5 of Voltage-dependent calcium channel subunit alpha-2/delta-1	P54289;P54289-2;P54289-3;P54289-4;P54289-5	5	0.181551	0.904484			0.0854978	0.974792
CACYBP	CYBP_HUMAN	Calcyclin-binding protein;Isoform 3 of Calcyclin-binding protein	Q9HB71;Q9HB71-3	9	-0.00662606	0.988146	-0.0968212	0.909012	-0.116482	0.810118
CAD	PYR1_HUMAN	CAD protein	P27708	10	0.0374566	0.982101	0.0754639	0.901274	-0.0304154	0.98338
CALD1	CALD1_HUMAN	Caldesmon;Isoform 2 of Caldesmon;Isoform 3 of Caldesmon;Isoform 4 of Caldesmon;Isoform 5 of Caldesmon;Isoform 6 of Caldesmon	Q05682;Q05682-2;Q05682-3;Q05682-4;Q05682-5;Q05682-6	10	0.0393512	0.985337	-0.0411362	0.983043	-0.155021	0.0615906
CALM1;CALM2;CALM3	CALM1_HUMAN;CALM2_HUMAN;CALM3_HUMAN	Calmodulin-1;Calmodulin-2;Calmodulin-3	P0DP23;P0DP24;P0DP25	10	-0.0439324	0.987515	-0.188893	0.4899	-0.240358	0.252151
CALR	CALR_HUMAN	Calreticulin	P27797	10	0.0930403	0.960471	-0.0557216	0.981921	0.0700474	0.966214
CALU	CALU_HUMAN	Calumenin;Isoform 3 of Calumenin	O43852;O43852-3	10	0.0742496	0.940088	0.0209595	0.988027	-0.310867	1.47061e-06
CAMK2D	KCC2D_HUMAN	Calcium/calmodulin-dependent protein kinase type II subunit delta;Isoform Delta 10 of Calcium/calmodulin-dependent protein kinase type II subunit delta;Isoform Delta 11 of Calcium/calmodulin-dependent protein kinase type II subunit delta;Isoform Delta 9 of Calcium/calmodulin-dependent protein kinase type II subunit delta;Isoform Delta 6 of Calcium/calmodulin-dependent protein kinase type II subun…	Q13557;Q13557-10;Q13557-11;Q13557-6;Q13557-8	6	-0.0270778	0.985827	-0.0698091	0.963463	-0.0573542	0.977438
CAND1	CAND1_HUMAN	Cullin-associated NEDD8-dissociated protein 1	Q86VP6	10	-0.0561012	0.982995	0.141855	0.675254	0.0917949	0.885245
CANX	CALX_HUMAN	Calnexin;Isoform 2 of Calnexin	P27824;P27824-2	10	0.116292	0.895687	-0.204844	0.196449	-0.138455	0.686935
CAP1	CAP1_HUMAN	Adenylyl cyclase-associated protein 1	Q01518	10	0.0880879	0.983544	-0.120184	0.968081	-0.0418871	0.987483
CAPG	CAPG_HUMAN	Macrophage-capping protein;Isoform 2 of Macrophage-capping protein	P40121;P40121-2	8	-0.0190297	0.98809	-0.0412919	0.987175	-0.153885	0.863987
CAPN1	CAN1_HUMAN	Calpain-1 catalytic subunit	P07384	10	-0.146517	0.918963	-0.0722386	0.975953	-0.090477	0.934694
CAPN2	CAN2_HUMAN	Calpain-2 catalytic subunit	P17655	10	0.0670417	0.985057	0.0560859	0.987353	0.237187	0.864575
CAPNS1	CPNS1_HUMAN	Calpain small subunit 1	P04632	10	0.248301	0.966876	0.103267	0.985717	0.15917	0.978007
CAPRIN1	CAPR1_HUMAN	Caprin-1;Isoform 2 of Caprin-1	Q14444;Q14444-2	9	0.0817478	0.985962	-0.192309	0.97882	-0.148644	0.973933
CAPZA1	CAZA1_HUMAN	F-actin-capping protein subunit alpha-1	P52907	8	-0.00504827	0.98821	0.0120757	0.988108	0.168687	0.86379
CAPZA2	CAZA2_HUMAN	F-actin-capping protein subunit alpha-2	P47755	10	-0.127551	0.962641	-0.064246	0.986073	-0.0962682	0.975595
CAPZB	CAPZB_HUMAN	F-actin-capping protein subunit beta;Isoform 2 of F-actin-capping protein subunit beta	P47756;P47756-2	10	0.142503	0.791133	-0.254215	0.000366862	-0.328728	0.00018308
CARM1	CARM1_HUMAN	Histone-arginine methyltransferase CARM1;Isoform 1 of Histone-arginine methyltransferase CARM1	Q86X55;Q86X55-1	6	0.0170961	0.986618	0.157809	0.960554	0.128999	0.961057
CARS	SYCC_HUMAN	Cysteine--tRNA ligase. cytoplasmic;Isoform 2 of Cysteine--tRNA ligase. cytoplasmic;Isoform 3 of Cysteine--tRNA ligase. cytoplasmic	P49589;P49589-2;P49589-3	10	0.073805	0.947635	0.0782683	0.978436	0.116989	0.962238
CARS2	SYCM_HUMAN	Probable cysteine--tRNA ligase. mitochondrial	Q9HA77	2	-0.00890408	0.981359	-0.033082	0.980335	-0.158621	0.961888
CASP6	CASP6_HUMAN	Caspase-6	P55212	5	-0.348102	0.861582	-0.0655993	0.981935	-0.167562	0.968049
CASP7	CASP7_HUMAN	Caspase-7;Isoform Alpha' of Caspase-7	P55210;P55210-3	4	-0.114782	0.958126	-0.0843434	0.966678	0.13549	0.952957
CAST	ICAL_HUMAN	Calpastatin;Isoform 10 of Calpastatin;Isoform 4 of Calpastatin;Isoform 6 of Calpastatin;Isoform 7 of Calpastatin;Isoform 8 of Calpastatin;Isoform 9 of Calpastatin	P20810;P20810-10;P20810-4;P20810-6;P20810-7;P20810-8;P20810-9	10	-0.0580446	0.979509	0.0236989	0.9869	-0.0833322	0.94778
CAT	CATA_HUMAN	Catalase	P04040	10	-0.047091	0.985366	0.0423502	0.981744	-0.0501683	0.978504
CAV1	CAV1_HUMAN	Caveolin-1	Q03135	6	0.259536	0.931812	0.00290928	0.986832	0.0310585	0.986212
CAVIN1	CAVN1_HUMAN	Caveolae-associated protein 1	Q6NZI2	10	0.226155	0.125816	-0.0636414	0.974542	-0.163181	0.505312
CAVIN2	CAVN2_HUMAN	Caveolae-associated protein 2	O95810	4	0.0902346	0.977336	-0.129032	0.955504	-0.20125	0.899908
CAVIN3	CAVN3_HUMAN	Caveolae-associated protein 3	Q969G5	2	-0.203067	0.955692			-0.340297	0.870009
CBFB	PEBB_HUMAN	Core-binding factor subunit beta;Isoform 2 of Core-binding factor subunit beta	Q13951;Q13951-2	4	0.00251537	0.984486	0.0438175	0.977363	0.0263546	0.979649
CBL	CBL_HUMAN	E3 ubiquitin-protein ligase CBL	P22681	3	0.0662076	0.973811	0.0476304	0.9772	-0.0987639	0.963784
CBR1	CBR1_HUMAN	Carbonyl reductase [NADPH] 1	P16152	10	-0.109211	0.979839	-0.040425	0.987939	-0.0458857	0.987497
CBR3	CBR3_HUMAN	Carbonyl reductase [NADPH] 3	O75828	5	0.0213479	0.985122	0.0904236	0.96499	0.0116447	0.985522
CBX1	CBX1_HUMAN	Chromobox protein homolog 1	P83916	2	0.121154	0.955816	-0.043066	0.97756	-0.0947995	0.961296
CBX3	CBX3_HUMAN	Chromobox protein homolog 3	Q13185	8	0.0883184	0.967722	-0.0494359	0.983648	-0.0519334	0.982699
CBX5	CBX5_HUMAN	Chromobox protein homolog 5	P45973	4	-0.0700768	0.983004	-0.10603	0.955837	-0.314801	0.649061
CC2D1A	C2D1A_HUMAN	Coiled-coil and C2 domain-containing protein 1A;Isoform 2 of Coiled-coil and C2 domain-containing protein 1A	Q6P1N0;Q6P1N0-2	7	-0.0825663	0.985017	0.20385	0.962626	0.0585493	0.98632
CC2D1B	C2D1B_HUMAN	Coiled-coil and C2 domain-containing protein 1B;Isoform 2 of Coiled-coil and C2 domain-containing protein 1B	Q5T0F9;Q5T0F9-2	2	0.503349	0.959104	0.0509479	0.976799	0.546362	0.955039
CCAR1	CCAR1_HUMAN	Cell division cycle and apoptosis regulator protein 1;Isoform 2 of Cell division cycle and apoptosis regulator protein 1	Q8IX12;Q8IX12-2	4	0.0463516	0.977966	-0.0892381	0.965613	-0.100078	0.966154
CCAR2	CCAR2_HUMAN	Cell cycle and apoptosis regulator protein 2	Q8N163	10	0.124663	0.978022	-0.0340447	0.987952	0.274566	0.91166
CCDC124	CC124_HUMAN	Coiled-coil domain-containing protein 124	Q96CT7	5	0.0513409	0.982499	0.0542131	0.980367	0.109923	0.951976
CCDC22	CCD22_HUMAN	Coiled-coil domain-containing protein 22	O60826	10	-0.0453907	0.987058	-0.0395413	0.987266	0.0185948	0.988053
CCDC47	CCD47_HUMAN	Coiled-coil domain-containing protein 47	Q96A33	6	-0.0626176	0.98571	-0.150026	0.969839	-0.108576	0.977018
CCDC50	CCD50_HUMAN	Coiled-coil domain-containing protein 50	Q8IVM0	5	-0.0421979	0.982613	-0.0177687	0.980772	-0.00215088	0.984504
CCDC51	CCD51_HUMAN	Coiled-coil domain-containing protein 51;Isoform 2 of Coiled-coil domain-containing protein 51	Q96ER9;Q96ER9-2	2	0.0553048	0.977634	-0.0902189	0.971549	0.0680025	0.97694
CCDC58	CCD58_HUMAN	Coiled-coil domain-containing protein 58	Q4VC31	3	-0.343847	0.937549	-0.189872	0.968589	-0.24635	0.954737
CCDC6	CCDC6_HUMAN	Coiled-coil domain-containing protein 6	Q16204	4	0.0146078	0.983956	0.0882155	0.960138	0.00745745	0.98425
CCDC86	CCD86_HUMAN	Coiled-coil domain-containing protein 86;Isoform 2 of Coiled-coil domain-containing protein 86	Q9H6F5;Q9H6F5-2	2	0.175584	0.970633	0.0656531	0.979727	0.308838	0.948464
CCDC88A	GRDN_HUMAN	Girdin;Isoform 2 of Girdin;Isoform 3 of Girdin;Isoform 4 of Girdin	Q3V6T2;Q3V6T2-2;Q3V6T2-3;Q3V6T2-4	2	0.0743286	0.973592
CCDC93	CCD93_HUMAN	Coiled-coil domain-containing protein 93	Q567U6	3	0.0566325	0.977029	0.0518354	0.975825	-0.0217848	0.983687
CCNY	CCNY_HUMAN	Cyclin-Y	Q8ND76	2	0.0796166	0.976872
CCNYL1	CCYL1_HUMAN	Cyclin-Y-like protein 1;Isoform 3 of Cyclin-Y-like protein 1	Q8N7R7;Q8N7R7-3	2			0.110653	0.971317	0.0184787	0.981036
CCS	CCS_HUMAN	Copper chaperone for superoxide dismutase	O14618	4	-0.059498	0.978214	0.0664336	0.976212	0.0117722	0.984098
CCT2	TCPB_HUMAN	T-complex protein 1 subunit beta	P78371	10	-0.134341	0.985999	-0.212702	0.982585	-0.365143	0.929988
CCT3	TCPG_HUMAN	T-complex protein 1 subunit gamma	P49368	10	-0.217341	0.843607	-0.254828	0.709814	-0.271897	0.684877
CCT4	TCPD_HUMAN	T-complex protein 1 subunit delta	P50991	10	0.193526	0.978407	-0.039498	0.988033	0.113663	0.986441
CCT5	TCPE_HUMAN	T-complex protein 1 subunit epsilon	P48643	10	0.0798966	0.973152	-0.163292	0.669647	-0.330926	0.000105341
CCT6A	TCPZ_HUMAN	T-complex protein 1 subunit zeta	P40227	10	0.055829	0.972394	-0.00681041	0.988336	-0.0416866	0.976105
CCT7	TCPH_HUMAN	T-complex protein 1 subunit eta	Q99832	10	0.222642	0.256537	-0.0359885	0.985818	-0.138718	0.800015
CCT8	TCPQ_HUMAN	T-complex protein 1 subunit theta	P50990	10	0.0796789	0.964276	-0.0413784	0.983421	-0.149502	0.298425
CD109	CD109_HUMAN	CD109 antigen;Isoform 4 of CD109 antigen	Q6YHK3;Q6YHK3-4	7	0.0156065	0.987286	-0.00402563	0.98681	-0.0932751	0.976833
CD151	CD151_HUMAN	CD151 antigen	P48509	3	0.0856365	0.969182	0.0678368	0.974521	0.109984	0.950465
CD276	CD276_HUMAN	CD276 antigen;Isoform 3 of CD276 antigen;Isoform 4 of CD276 antigen	Q5ZPR3;Q5ZPR3-3;Q5ZPR3-4	3	0.183208	0.974453	0.267497	0.954931	0.382439	0.921726
CD2AP	CD2AP_HUMAN	CD2-associated protein	Q9Y5K6	8	-0.0724594	0.977507	-0.142886	0.920335	-0.0970451	0.962729
CD2BP2	CD2B2_HUMAN	CD2 antigen cytoplasmic tail-binding protein 2	O95400	3	0.150583	0.9571	0.0589214	0.978998	0.129503	0.964344
CD44	CD44_HUMAN	CD44 antigen;Isoform 10 of CD44 antigen;Isoform 11 of CD44 antigen;Isoform 12 of CD44 antigen;Isoform 13 of CD44 antigen;Isoform 14 of CD44 antigen;Isoform 16 of CD44 antigen;Isoform 17 of CD44 antigen;Isoform 18 of CD44 antigen;Isoform 3 of CD44 antigen;Isoform 4 of CD44 antigen;Isoform 5 of CD44 antigen;Isoform 6 of CD44 antigen;Isoform 7 of CD44 antigen;Isoform 8 of CD44 antigen	P16070;P16070-10;P16070-11;P16070-12;P16070-13;P16070-14;P16070-16;P16070-17;P16070-18;P16070-3;P16070-4;P16070-5;P16070-6;P16070-7;P16070-8	7	0.133041	0.936923	-0.147748	0.915241	-0.154785	0.896945
CD47	CD47_HUMAN	Leukocyte surface antigen CD47;Isoform OA3-293 of Leukocyte surface antigen CD47;Isoform OA3-305 of Leukocyte surface antigen CD47;Isoform OA3-312 of Leukocyte surface antigen CD47	Q08722;Q08722-2;Q08722-3;Q08722-4	3	-0.0190279	0.984024	-0.0911563	0.974991	-0.0732202	0.979411
CD59	CD59_HUMAN	CD59 glycoprotein	P13987	6	0.201844	0.377117	0.0307483	0.985249	0.144888	0.757259
CD63	CD63_HUMAN	CD63 antigen;Isoform 2 of CD63 antigen;Isoform 3 of CD63 antigen	P08962;P08962-2;P08962-3	2	0.275502	0.925914	-0.169527	0.969906	-0.0211362	0.981096
CD9	CD9_HUMAN	CD9 antigen	P21926	3					-0.02663	0.980363
CD99L2	C99L2_HUMAN	CD99 antigen-like protein 2;Isoform 2 of CD99 antigen-like protein 2;Isoform 3 of CD99 antigen-like protein 2;Isoform 5 of CD99 antigen-like protein 2;Isoform 6 of CD99 antigen-like protein 2	Q8TCZ2;Q8TCZ2-2;Q8TCZ2-3;Q8TCZ2-5;Q8TCZ2-6	2	-0.0353212	0.979818	-0.0502867	0.978143
CDC16	CDC16_HUMAN	Cell division cycle protein 16 homolog;Isoform 2 of Cell division cycle protein 16 homolog;Isoform 3 of Cell division cycle protein 16 homolog;Isoform 4 of Cell division cycle protein 16 homolog	Q13042;Q13042-2;Q13042-3;Q13042-4	2	0.0650532	0.974217			0.0360018	0.978682
CDC23	CDC23_HUMAN	Cell division cycle protein 23 homolog	Q9UJX2	3	-0.26756	0.961248	-0.0427637	0.978411	-0.0563861	0.983798
CDC27	CDC27_HUMAN	Cell division cycle protein 27 homolog;Isoform 2 of Cell division cycle protein 27 homolog	P30260;P30260-2	5			0.0963465	0.977095
CDC37	CDC37_HUMAN	Hsp90 co-chaperone Cdc37	Q16543	10	0.103808	0.978032	0.00163178	0.987917	0.217487	0.940504
CDC42	CDC42_HUMAN	Cell division control protein 42 homolog	P60953	6	0.127614	0.972554	0.0648678	0.984913	0.251714	0.829416
CDC42BPA	MRCKA_HUMAN	Serine/threonine-protein kinase MRCK alpha;Isoform 2 of Serine/threonine-protein kinase MRCK alpha;Isoform 3 of Serine/threonine-protein kinase MRCK alpha;Isoform 4 of Serine/threonine-protein kinase MRCK alpha;Isoform 5 of Serine/threonine-protein kinase MRCK alpha;Isoform 6 of Serine/threonine-protein kinase MRCK alpha	Q5VT25;Q5VT25-2;Q5VT25-3;Q5VT25-4;Q5VT25-5;Q5VT25-6	3	0.144839	0.95523	0.00852539	0.981355
CDC42BPB	MRCKB_HUMAN	Serine/threonine-protein kinase MRCK beta	Q9Y5S2	10	-0.0389761	0.987691	-0.0356056	0.987716	-0.00802563	0.988371
CDC42EP1	BORG5_HUMAN	Cdc42 effector protein 1;Isoform 2 of Cdc42 effector protein 1	Q00587;Q00587-2	2	0.094058	0.967242	0.0967429	0.964742
CDC5L	CDC5L_HUMAN	Cell division cycle 5-like protein	Q99459	7	-0.0240053	0.986991	0.00979174	0.987833	0.080647	0.983383
CDC73	CDC73_HUMAN	Parafibromin	Q6P1J9	6	0.0363101	0.985973	0.0453946	0.985987	0.00582885	0.987407
CDH13	CAD13_HUMAN	Cadherin-13;Isoform 4 of Cadherin-13	P55290;P55290-4	2	-0.29601	0.909624	-0.146719	0.966382	-0.153724	0.960685
CDK1	CDK1_HUMAN	Cyclin-dependent kinase 1	P06493	8	-0.179544	0.957294	-0.0671632	0.98442	0.0391487	0.987248
CDK11B;CDK11B;CDK11B;CDK11B;CDK11B;CDK11B;CDK11B;CDK11B;CDK11B;CDK11B;CDK11A;CDK11A;CDK11A;CDK11A;CDK11A;CDK11A	CD11B_HUMAN;CD11B_HUMAN;CD11B_HUMAN;CD11B_HUMAN;CD11B_HUMAN;CD11B_HUMAN;CD11B_HUMAN;CD11B_HUMAN;CD11B_HUMAN;CD11B_HUMAN;CD11A_HUMAN;CD11A_HUMAN;CD11A_HUMAN;CD11A_HUMAN;CD11A_HUMAN;CD11A_HUMAN	Cyclin-dependent kinase 11B;Isoform SV11 of Cyclin-dependent kinase 11B;Isoform 7 of Cyclin-dependent kinase 11B;Isoform SV1 of Cyclin-dependent kinase 11B;Isoform 2 of Cyclin-dependent kinase 11B;Isoform 3 of Cyclin-dependent kinase 11B;Isoform SV4 of Cyclin-dependent kinase 11B;Isoform SV5 of Cyclin-dependent kinase 11B;Isoform 8 of Cyclin-dependent kinase 11B;Isoform SV10 of Cyclin-dependent k…	P21127;P21127-10;P21127-12;P21127-2;P21127-3;P21127-4;P21127-5;P21127-6;P21127-8;P21127-9;Q9UQ88;Q9UQ88-10;Q9UQ88-2;Q9UQ88-3;Q9UQ88-4;Q9UQ88-5	4	0.127822	0.966238	0.229545	0.95312	0.248112	0.892832
CDK17	CDK17_HUMAN	Cyclin-dependent kinase 17;Isoform 2 of Cyclin-dependent kinase 17	Q00537;Q00537-2	4	-0.172174	0.967288	-0.031359	0.985438	-0.0647423	0.982885
CDK2	CDK2_HUMAN	Cyclin-dependent kinase 2	P24941	5	0.143638	0.979749	0.208962	0.942428	0.202905	0.963392
CDK4	CDK4_HUMAN	Cyclin-dependent kinase 4	P11802	2	-0.120475	0.963561	0.0397205	0.979344	-0.0938229	0.967711
CDK5	CDK5_HUMAN	Cyclin-dependent-like kinase 5	Q00535	5	0.0631438	0.975239	0.218446	0.840691	0.475964	0.856067
CDK5RAP3	CK5P3_HUMAN	CDK5 regulatory subunit-associated protein 3;Isoform 4 of CDK5 regulatory subunit-associated protein 3	Q96JB5;Q96JB5-4	8	0.00618403	0.987887	0.0613746	0.987533	0.248905	0.939551
CDK9	CDK9_HUMAN	Cyclin-dependent kinase 9;Isoform 2 of Cyclin-dependent kinase 9	P50750;P50750-2	4	-0.0441206	0.981969	-0.0373268	0.982547	-0.0579925	0.97909
CDKN2A	CDN2A_HUMAN	Cyclin-dependent kinase inhibitor 2A;Isoform 2 of Cyclin-dependent kinase inhibitor 2A;Isoform 5 of Cyclin-dependent kinase inhibitor 2A	P42771;P42771-2;P42771-4	2			-0.00375063	0.981628	0.163832	0.977282
CDV3	CDV3_HUMAN	Protein CDV3 homolog	Q9UKY7	10	0.0300599	0.987173	-0.0123102	0.987575	0.000808448	0.987906
CELF1	CELF1_HUMAN	CUGBP Elav-like family member 1;Isoform 2 of CUGBP Elav-like family member 1;Isoform 3 of CUGBP Elav-like family member 1;Isoform 4 of CUGBP Elav-like family member 1;Isoform 5 of CUGBP Elav-like family member 1;Isoform 6 of CUGBP Elav-like family member 1	Q92879;Q92879-2;Q92879-3;Q92879-4;Q92879-5;Q92879-6	2	0.116484	0.953717	0.07903	0.968369	0.0290468	0.979465
CEP170	CE170_HUMAN	Centrosomal protein of 170 kDa	Q5SW79	9	0.035457	0.984979	0.024064	0.986906	0.0873717	0.92087
CFAP20	CFA20_HUMAN	Cilia- and flagella-associated protein 20	Q9Y6A4	4	0.0750679	0.968909	0.137159	0.938806	0.1709	0.833643
CFL1	COF1_HUMAN	Cofilin-1	P23528	10	-0.0367502	0.987027	0.0354683	0.986557	0.0435366	0.98376
CFL2	COF2_HUMAN	Cofilin-2;Isoform 3 of Cofilin-2	Q9Y281;Q9Y281-3	10	0.0860581	0.982264	0.143845	0.945488	0.138829	0.938766
CHCHD2P9;CHCHD2	CHCH9_HUMAN;CHCH2_HUMAN	Putative coiled-coil-helix-coiled-coil-helix domain-containing protein CHCHD2P9. mitochondrial;Coiled-coil-helix-coiled-coil-helix domain-containing protein 2	Q5T1J5;Q9Y6H1	3	0.0854701	0.97463	-0.0380127	0.983441	0.012475	0.981223
CHCHD3	MIC19_HUMAN	MICOS complex subunit MIC19	Q9NX63	7	0.131163	0.911826	0.0688912	0.974698	0.0911687	0.965042
CHD1	CHD1_HUMAN	Chromodomain-helicase-DNA-binding protein 1;Isoform 2 of Chromodomain-helicase-DNA-binding protein 1	O14646;O14646-2	2	-0.0836067	0.976639	-0.00875875	0.981311	0.0218834	0.980752
CHD4	CHD4_HUMAN	Chromodomain-helicase-DNA-binding protein 4;Isoform 2 of Chromodomain-helicase-DNA-binding protein 4	Q14839;Q14839-2	5	-0.0179662	0.986572	-0.0192554	0.986576	0.0428511	0.986111
CHERP	CHERP_HUMAN	Calcium homeostasis endoplasmic reticulum protein	Q8IWX8	5	0.075637	0.9752	0.170372	0.86837	0.0257829	0.98491
CHID1	CHID1_HUMAN	Chitinase domain-containing protein 1;Isoform 2 of Chitinase domain-containing protein 1;Isoform 3 of Chitinase domain-containing protein 1	Q9BWS9;Q9BWS9-2;Q9BWS9-3	4	0.063864	0.978702	0.0209256	0.98069	0.127187	0.964046
CHMP2A	CHM2A_HUMAN	Charged multivesicular body protein 2a	O43633	2	0.032126	0.979186	0.0731996	0.970505
CHMP3	CHMP3_HUMAN	Charged multivesicular body protein 3	Q9Y3E7	2	0.0570878	0.976319	0.122925	0.960405	-0.0285224	0.979757
CHMP4B	CHM4B_HUMAN	Charged multivesicular body protein 4b	Q9H444	3	0.0515162	0.982421	0.0489722	0.982405	0.202261	0.916371
CHMP6	CHMP6_HUMAN	Charged multivesicular body protein 6	Q96FZ7	2	0.0281593	0.979535	0.0945195	0.959593	0.196318	0.872996
CHORDC1	CHRD1_HUMAN	Cysteine and histidine-rich domain-containing protein 1	Q9UHD1	9	0.0795146	0.985203	0.144899	0.96128	0.251279	0.738505
CHP1	CHP1_HUMAN	Calcineurin B homologous protein 1	Q99653	7	-0.356921	0.862594	-0.185931	0.969982	-0.0783802	0.98661
CIAO1	CIAO1_HUMAN	Probable cytosolic iron-sulfur protein assembly protein CIAO1	O76071	3	0.045723	0.978063	0.183218	0.942916	0.0484813	0.977905
CIAPIN1	CPIN1_HUMAN	Anamorsin;Isoform 3 of Anamorsin	Q6FI81;Q6FI81-3	8	0.0217312	0.986979	0.0795203	0.971256	-0.00844487	0.987326
CIRBP	CIRBP_HUMAN	Cold-inducible RNA-binding protein	Q14011	2	-0.00312036	0.981543	-0.0793057	0.972609	-0.00731857	0.981285
CISD1	CISD1_HUMAN	CDGSH iron-sulfur domain-containing protein 1	Q9NZ45	3	0.113892	0.95739	-0.0452774	0.977765
CISD2	CISD2_HUMAN	CDGSH iron-sulfur domain-containing protein 2	Q8N5K1	5	-0.0329208	0.982836	0.0951254	0.968358	-0.0594011	0.984939
CKAP4	CKAP4_HUMAN	Cytoskeleton-associated protein 4	Q07065	10	0.105689	0.833348	0.00205015	0.98852	0.0730801	0.90179
CKAP5	CKAP5_HUMAN	Cytoskeleton-associated protein 5;Isoform 2 of Cytoskeleton-associated protein 5;Isoform 3 of Cytoskeleton-associated protein 5	Q14008;Q14008-2;Q14008-3	10	-0.411155	0.819594	-0.191572	0.935543	-0.200235	0.912887
CLASP2	CLAP2_HUMAN	CLIP-associating protein 2;Isoform 3 of CLIP-associating protein 2	O75122;O75122-3	4	-0.0727825	0.98362	0.273139	0.949048	0.342291	0.931911
CLCN7	CLCN7_HUMAN	H(+)/Cl(-) exchange transporter 7;Isoform 2 of H(+)/Cl(-) exchange transporter 7	P51798;P51798-2	3	0.0756419	0.973607
CLDN11	CLD11_HUMAN	Claudin-11	O75508	2	0.0149297	0.981092
CLIC1	CLIC1_HUMAN	Chloride intracellular channel protein 1	O00299	10	-0.0378859	0.987654	0.133778	0.933916	0.241402	0.630103
CLIC4	CLIC4_HUMAN	Chloride intracellular channel protein 4	Q9Y696	10	-0.253718	0.825295	-0.0709214	0.982792	-0.00976126	0.988174
CLINT1	EPN4_HUMAN	Clathrin interactor 1;Isoform 3 of Clathrin interactor 1	Q14677;Q14677-3	8	0.0351532	0.984855	-0.0173667	0.986659	0.0496336	0.978639
CLIP1	CLIP1_HUMAN	CAP-Gly domain-containing linker protein 1;Isoform 2 of CAP-Gly domain-containing linker protein 1;Isoform 3 of CAP-Gly domain-containing linker protein 1	P30622;P30622-1;P30622-2	5	-0.596426	0.81164	-0.134268	0.979996	-0.162347	0.97572
CLPB	CLPB_HUMAN	Caseinolytic peptidase B protein homolog;Isoform 2 of Caseinolytic peptidase B protein homolog	Q9H078;Q9H078-2	4	0.0118523	0.981055
CLPP	CLPP_HUMAN	ATP-dependent Clp protease proteolytic subunit. mitochondrial	Q16740	3	0.10286	0.973622			0.186173	0.945425
CLPTM1	CLPT1_HUMAN	Cleft lip and palate transmembrane protein 1;Isoform 3 of Cleft lip and palate transmembrane protein 1	O96005;O96005-4	4	0.0746931	0.980092	-0.0786266	0.97989	0.0633554	0.976737
CLPTM1L	CLP1L_HUMAN	Cleft lip and palate transmembrane protein 1-like protein;Isoform 2 of Cleft lip and palate transmembrane protein 1-like protein	Q96KA5;Q96KA5-2	3	0.435258	0.953352	0.325043	0.923444	0.206899	0.957676
CLPX	CLPX_HUMAN	ATP-dependent Clp protease ATP-binding subunit clpX-like. mitochondrial	O76031	7	-0.0998622	0.959051	-0.0549514	0.97929	-0.0944619	0.94913
CLTA	CLCA_HUMAN	Clathrin light chain A;Isoform Non-brain of Clathrin light chain A;Isoform 3 of Clathrin light chain A;Isoform 4 of Clathrin light chain A	P09496;P09496-2;P09496-3;P09496-4	6	0.0987093	0.915469	0.0495757	0.973782	0.0210588	0.9865
CLTB	CLCB_HUMAN	Clathrin light chain B;Isoform Non-brain of Clathrin light chain B	P09497;P09497-2	8	0.056991	0.97033	0.0291003	0.984934	0.1004	0.889559
CLTC	CLH1_HUMAN	Clathrin heavy chain 1;Isoform 2 of Clathrin heavy chain 1	Q00610;Q00610-2	10	-0.0495517	0.985605	-0.0475301	0.985475	-0.0854428	0.929675
CLU	CLUS_HUMAN	Clusterin;Isoform 2 of Clusterin;Isoform 4 of Clusterin;Isoform 5 of Clusterin	P10909;P10909-2;P10909-4;P10909-5	5	0.042374	0.986122	0.10188	0.980104	0.0500061	0.985719
CLUH	CLU_HUMAN	Clustered mitochondria protein homolog	O75153	10	0.000705108	0.986861	0.0907375	0.928717	-0.0349289	0.9862
CMAS	NEUA_HUMAN	N-acylneuraminate cytidylyltransferase	Q8NFW8	3	-0.140202	0.97531	0.027568	0.980814	0.0744434	0.978543
CMBL	CMBL_HUMAN	Carboxymethylenebutenolidase homolog	Q96DG6	2	-0.326751	0.933071	-0.0705721	0.978606	-0.135061	0.971887
CMPK1	KCY_HUMAN	UMP-CMP kinase	P30085	6	-0.130793	0.979736	-0.204637	0.963378	-0.177047	0.970733
CNBP	CNBP_HUMAN	Cellular nucleic acid-binding protein;Isoform 2 of Cellular nucleic acid-binding protein	P62633;P62633-2	4	0.0355181	0.984937	-0.134106	0.950517	0.0450838	0.98233
CNDP2	CNDP2_HUMAN	Cytosolic non-specific dipeptidase	Q96KP4	10	0.126268	0.981904	0.138762	0.969031	0.241881	0.915621
CNN2	CNN2_HUMAN	Calponin-2	Q99439	10	-0.0434842	0.988309	-0.182862	0.953213	-0.0802134	0.985975
CNN3	CNN3_HUMAN	Calponin-3	Q15417	10	0.107239	0.983401	-0.126876	0.974745	-0.154562	0.959731
CNOT1	CNOT1_HUMAN	CCR4-NOT transcription complex subunit 1	A5YKK6	10	-0.0516304	0.987549	0.0866623	0.98486	0.116017	0.982705
CNOT9	CNOT9_HUMAN	CCR4-NOT transcription complex subunit 9	Q92600	4	-0.0986439	0.970876	0.0421364	0.978234	0.0872725	0.972641
CNP	CN37_HUMAN	2'.3'-cyclic-nucleotide 3'-phosphodiesterase;Isoform CNPI of 2'.3'-cyclic-nucleotide 3'-phosphodiesterase	P09543;P09543-2	10	0.0601118	0.98511	0.0220538	0.985451	-0.0480699	0.983037
CNPY2	CNPY2_HUMAN	Protein canopy homolog 2	Q9Y2B0	7	-0.290411	0.965209	0.068605	0.986393	-0.0973412	0.986028
CNPY4	CNPY4_HUMAN	Protein canopy homolog 4	Q8N129	2	-0.317538	0.943934	-0.213993	0.962875	-0.25706	0.95777
CNRIP1	CNRP1_HUMAN	CB1 cannabinoid receptor-interacting protein 1	Q96F85	4	0.0900058	0.972273	0.132019	0.960864	0.0865136	0.972248
CNTNAP1	CNTP1_HUMAN	Contactin-associated protein 1	P78357	10	0.051762	0.977807	0.0447038	0.985927	0.0747912	0.959935
COASY	COASY_HUMAN	Bifunctional coenzyme A synthase;Isoform 2 of Bifunctional coenzyme A synthase	Q13057;Q13057-2	5	0.0227793	0.98581	0.0308145	0.983897	0.0921692	0.9798
COG4	COG4_HUMAN	Conserved oligomeric Golgi complex subunit 4	Q9H9E3	2					0.0493873	0.977233
COL18A1	COIA1_HUMAN	Collagen alpha-1(XVIII) chain;Isoform 2 of Collagen alpha-1(XVIII) chain;Isoform 3 of Collagen alpha-1(XVIII) chain	P39060;P39060-1;P39060-2	10	-0.0126842	0.988479	-0.282145	0.723297	-0.311088	0.323284
COL4A1	CO4A1_HUMAN	Collagen alpha-1(IV) chain;Isoform 2 of Collagen alpha-1(IV) chain	P02462;P02462-2	3	0.206958	0.844898	0.159867	0.934376	0.381463	0.597479
COL4A2	CO4A2_HUMAN	Collagen alpha-2(IV) chain	P08572	4	-0.06574	0.982591	-0.0674668	0.980096	0.0848014	0.976553
COL4A3BP	C43BP_HUMAN	Collagen type IV alpha-3-binding protein;Isoform 2 of Collagen type IV alpha-3-binding protein;Isoform 3 of Collagen type IV alpha-3-binding protein	Q9Y5P4;Q9Y5P4-2;Q9Y5P4-3	3	0.0434611	0.978877	-0.0384063	0.980694	-0.0472844	0.980257
COLGALT1	GT251_HUMAN	Procollagen galactosyltransferase 1	Q8NBJ5	10	0.0975612	0.94821	0.0336464	0.98719	-0.0901062	0.930092
COMMD3	COMD3_HUMAN	COMM domain-containing protein 3	Q9UBI1	2	0.180657	0.968092	0.241795	0.934239
COMT	COMT_HUMAN	Catechol O-methyltransferase;Isoform Soluble of Catechol O-methyltransferase	P21964;P21964-2	7	0.172539	0.985026	0.332419	0.939043	0.442992	0.881483
COPA	COPA_HUMAN	Coatomer subunit alpha	P53621	10	0.0962299	0.983432	0.0921119	0.983319	0.309481	0.642517
COPB1	COPB_HUMAN	Coatomer subunit beta	P53618	10	-0.425927	0.425284	-0.164842	0.977755	-0.137919	0.973556
COPB2	COPB2_HUMAN	Coatomer subunit beta';Isoform 2 of Coatomer subunit beta'	P35606;P35606-2	10	0.055138	0.952025	0.0494985	0.97093	0.107953	0.592364
COPE	COPE_HUMAN	Coatomer subunit epsilon	O14579	10	-0.132635	0.970227	0.00538323	0.987412	0.106899	0.969616
COPG1	COPG1_HUMAN	Coatomer subunit gamma-1	Q9Y678	10	-0.0812031	0.983679	-0.12484	0.940278	-0.0148826	0.988068
COPG2	COPG2_HUMAN	Coatomer subunit gamma-2	Q9UBF2	8	0.000865413	0.987923	-0.0553933	0.986983	0.315138	0.906849
COPS2	CSN2_HUMAN	COP9 signalosome complex subunit 2;Isoform 2 of COP9 signalosome complex subunit 2	P61201;P61201-2	9	-0.115965	0.962268	-0.0250743	0.987635	-0.0603024	0.986904
COPS3	CSN3_HUMAN	COP9 signalosome complex subunit 3;Isoform 2 of COP9 signalosome complex subunit 3	Q9UNS2;Q9UNS2-2	4	0.0583827	0.975917	0.504031	0.869286	0.296268	0.856725
COPS4	CSN4_HUMAN	COP9 signalosome complex subunit 4	Q9BT78	10	0.0783218	0.956667	0.0519315	0.979903	-0.0600455	0.972093
COPS5	CSN5_HUMAN	COP9 signalosome complex subunit 5	Q92905	6	-0.206546	0.969704	-0.197508	0.977987	-0.179519	0.98005
COPS6	CSN6_HUMAN	COP9 signalosome complex subunit 6	Q7L5N1	6	-0.122459	0.958107	-0.137425	0.96793	-0.148723	0.921595
COPS7A	CSN7A_HUMAN	COP9 signalosome complex subunit 7a	Q9UBW8	5	-0.0233003	0.985453	0.0661076	0.975083	0.0449998	0.978199
COPS7B	CSN7B_HUMAN	COP9 signalosome complex subunit 7b	Q9H9Q2	2	0.0474205	0.977708	-0.0786898	0.967995	-0.0702122	0.974196
COPS8	CSN8_HUMAN	COP9 signalosome complex subunit 8;Isoform 2 of COP9 signalosome complex subunit 8	Q99627;Q99627-2	6	0.0100556	0.987313	-0.0804644	0.976194	0.0879819	0.96643
COPZ1	COPZ1_HUMAN	Coatomer subunit zeta-1;Isoform 4 of Coatomer subunit zeta-1	P61923;P61923-4	4	-0.549689	0.913048	-0.12249	0.984788	-0.148064	0.98397
CORO1B	COR1B_HUMAN	Coronin-1B	Q9BR76	10	-0.108737	0.981435	-0.0643775	0.987276	-0.13245	0.971107
CORO1C	COR1C_HUMAN	Coronin-1C;Isoform 2 of Coronin-1C;Isoform 3 of Coronin-1C	Q9ULV4;Q9ULV4-2;Q9ULV4-3	10	0.079487	0.961153	-0.131126	0.89271	-0.0377389	0.986136
CORO7	CORO7_HUMAN	Isoform 3 of Coronin-7	P57737-3	9	-0.0549233	0.985097	0.167894	0.97733	0.100973	0.98313
COTL1	COTL1_HUMAN	Coactosin-like protein	Q14019	10	0.14625	0.964912	0.0840371	0.982444	0.0568536	0.972798
COX20	COX20_HUMAN	Cytochrome c oxidase protein 20 homolog;Isoform 2 of Cytochrome c oxidase protein 20 homolog	Q5RI15;Q5RI15-2	2	-0.129706	0.975017	0.134254	0.975367	0.126043	0.975043
COX4I1	COX41_HUMAN	Cytochrome c oxidase subunit 4 isoform 1. mitochondrial	P13073	7	0.181329	0.526834	-0.131613	0.852217	-0.0966629	0.924061
COX5A	COX5A_HUMAN	Cytochrome c oxidase subunit 5A. mitochondrial	P20674	6	0.0889777	0.974704	-0.077428	0.97639	0.0274406	0.986692
COX5B	COX5B_HUMAN	Cytochrome c oxidase subunit 5B. mitochondrial	P10606	10	0.115724	0.850333	-0.0293172	0.987469	-0.0702644	0.950019
COX6B1	CX6B1_HUMAN	Cytochrome c oxidase subunit 6B1	P14854	6	0.079717	0.975538	-0.0827763	0.969934	0.0763785	0.973658
COX6C	COX6C_HUMAN	Cytochrome c oxidase subunit 6C	P09669	4	0.223008	0.87108	-0.0348014	0.983964	0.145172	0.957236
COX7A2	CX7A2_HUMAN	Cytochrome c oxidase subunit 7A2. mitochondrial	P14406	2	0.021588	0.980803	0.0136007	0.981085	0.150191	0.954694
CPD	CBPD_HUMAN	Carboxypeptidase D	O75976	8	-0.0613761	0.982934	-0.00808441	0.987816	0.0722278	0.972696
CPNE1	CPNE1_HUMAN	Copine-1	Q99829	10	0.0198185	0.987242	0.0726938	0.956144	0.0645037	0.969867
CPNE2	CPNE2_HUMAN	Copine-2	Q96FN4	6	0.184274	0.895105	0.0414767	0.985323	0.152634	0.939821
CPNE3	CPNE3_HUMAN	Copine-3	O75131	6	0.153925	0.780925	0.20408	0.53584	0.185172	0.657838
CPOX	HEM6_HUMAN	Oxygen-dependent coproporphyrinogen-III oxidase. mitochondrial	P36551	7	-0.0958221	0.986042	-0.0523433	0.986315	-0.0796743	0.984697
CPPED1	CPPED_HUMAN	Serine/threonine-protein phosphatase CPPED1	Q9BRF8	6	0.01931	0.985774	0.161525	0.957197	0.200265	0.972466
CPSF1	CPSF1_HUMAN	Cleavage and polyadenylation specificity factor subunit 1	Q10570	10	0.0336682	0.987223	0.024115	0.987028	-0.0281129	0.986431
CPSF2	CPSF2_HUMAN	Cleavage and polyadenylation specificity factor subunit 2	Q9P2I0	5	0.073971	0.98254			-0.020218	0.9805
CPSF3	CPSF3_HUMAN	Cleavage and polyadenylation specificity factor subunit 3	Q9UKF6	4	-0.10855	0.978562	0.1618	0.967014	0.149338	0.965029
CPSF6	CPSF6_HUMAN	Cleavage and polyadenylation specificity factor subunit 6;Isoform 2 of Cleavage and polyadenylation specificity factor subunit 6;Isoform 3 of Cleavage and polyadenylation specificity factor subunit 6	Q16630;Q16630-2;Q16630-3	7	0.0291446	0.985964	-0.010632	0.986636	0.0614924	0.982356
CPSF7	CPSF7_HUMAN	Cleavage and polyadenylation specificity factor subunit 7;Isoform 2 of Cleavage and polyadenylation specificity factor subunit 7;Isoform 3 of Cleavage and polyadenylation specificity factor subunit 7	Q8N684;Q8N684-2;Q8N684-3	6	-0.00281944	0.987415	-0.00622034	0.98734	-0.0140787	0.98713
CPT1A	CPT1A_HUMAN	Carnitine O-palmitoyltransferase 1. liver isoform;Isoform 2 of Carnitine O-palmitoyltransferase 1. liver isoform	P50416;P50416-2	8	0.005301	0.988187	-0.0301159	0.986561	-0.0827443	0.962011
CRIM1	CRIM1_HUMAN	Cysteine-rich motor neuron 1 protein	Q9NZV1	2	0.134163	0.960289			0.113091	0.962463
CRIP2	CRIP2_HUMAN	Cysteine-rich protein 2	P52943	6	-0.11346	0.976331	-0.101791	0.973724	-0.110057	0.96267
CRK	CRK_HUMAN	Adapter molecule crk	P46108	9	-0.143455	0.978451	-0.0773369	0.987259	-0.0873874	0.986311
CRKL	CRKL_HUMAN	Crk-like protein	P46109	6	-0.185622	0.98048	0.0157522	0.986753	0.219665	0.930862
CRTAP	CRTAP_HUMAN	Cartilage-associated protein	O75718	4	-0.0129	0.984148	0.060067	0.97874	0.0752985	0.973504
CRYZ	QOR_HUMAN	Quinone oxidoreductase	Q08257	7	0.0618933	0.97322	0.0926051	0.941062	0.0600474	0.969331
CRYZL1	QORL1_HUMAN	Quinone oxidoreductase-like protein 1;Isoform 2 of Quinone oxidoreductase-like protein 1	O95825;O95825-2	3	-0.0115543	0.981182	0.135779	0.960272	0.0618835	0.976702
CS	CISY_HUMAN	Citrate synthase. mitochondrial	O75390	10	0.0695227	0.986387	-0.0142457	0.98819	-0.061072	0.98731
CSDE1	CSDE1_HUMAN	Cold shock domain-containing protein E1;Isoform 4 of Cold shock domain-containing protein E1	O75534;O75534-4	10	0.070489	0.932107	0.0773637	0.930658	0.0240745	0.986917
CSE1L	XPO2_HUMAN	Exportin-2;Isoform 3 of Exportin-2	P55060;P55060-3	10	0.0377546	0.985066	0.107995	0.804996	0.0221298	0.98741
CSK	CSK_HUMAN	Tyrosine-protein kinase CSK	P41240	10	0.0504756	0.986154	0.0925423	0.948827	0.0532807	0.974912
CSNK1A1	KC1A_HUMAN	Casein kinase I isoform alpha;Isoform 3 of Casein kinase I isoform alpha	P48729;P48729-3	4	0.17119	0.977051	-0.0897406	0.982543	0.0420222	0.985292
CSNK2A1	CSK21_HUMAN	Casein kinase II subunit alpha	P68400	7	-0.216503	0.941464	-0.0829609	0.985129	0.0752486	0.985473
CSNK2A2	CSK22_HUMAN	Casein kinase II subunit alpha'	P19784	9	-0.010155	0.987405	0.0183755	0.986601	0.0110584	0.986714
CSNK2B	CSK2B_HUMAN	Casein kinase II subunit beta	P67870	3	0.0251816	0.983438	0.00599775	0.984395	0.0511436	0.97599
CSRP1	CSRP1_HUMAN	Cysteine and glycine-rich protein 1	P21291	10	0.0581754	0.977368	-0.0894777	0.928501	-0.136318	0.711572
CSTB	CYTB_HUMAN	Cystatin-B	P04080	5	0.140513	0.901067	0.2658	0.479185	0.296205	0.0152153
CSTF1	CSTF1_HUMAN	Cleavage stimulation factor subunit 1	Q05048	6	-0.0594888	0.984793	-0.249436	0.968017	-0.0890919	0.974997
CSTF2	CSTF2_HUMAN	Cleavage stimulation factor subunit 2;Isoform 2 of Cleavage stimulation factor subunit 2	P33240;P33240-2	7	0.0780944	0.974132	0.00594281	0.987377	-0.0510431	0.981911
CSTF3	CSTF3_HUMAN	Cleavage stimulation factor subunit 3	Q12996	7	0.168765	0.972281	0.191793	0.940616	0.230584	0.92288
CTBP1	CTBP1_HUMAN	C-terminal-binding protein 1;Isoform 2 of C-terminal-binding protein 1	Q13363;Q13363-2	8	-0.107179	0.93585	-0.172974	0.618314	-0.214568	0.462199
CTBP2	CTBP2_HUMAN	C-terminal-binding protein 2;Isoform 2 of C-terminal-binding protein 2;Isoform 3 of C-terminal-binding protein 2	P56545;P56545-2;P56545-3	7	-0.10195	0.951282	-0.0461663	0.984889	-0.0732284	0.956627
CTDP1	CTDP1_HUMAN	RNA polymerase II subunit A C-terminal domain phosphatase;Isoform 4 of RNA polymerase II subunit A C-terminal domain phosphatase	Q9Y5B0;Q9Y5B0-4	2			0.0609871	0.977545
CTGF	CTGF_HUMAN	Connective tissue growth factor	P29279	4	0.132424	0.942882	-0.0469185	0.983208	-0.123928	0.944033
CTNNA1	CTNA1_HUMAN	Catenin alpha-1;Isoform 2 of Catenin alpha-1	P35221;P35221-2	10	0.0901427	0.890332	0.0497356	0.9713	-0.0181162	0.987869
CTNNB1	CTNB1_HUMAN	Catenin beta-1	P35222	10	0.073404	0.96981	0.0386086	0.983231	-0.0675282	0.956001
CTNNBL1	CTBL1_HUMAN	Beta-catenin-like protein 1;Isoform 4 of Beta-catenin-like protein 1	Q8WYA6;Q8WYA6-4	3	-0.205261	0.957902	-0.110284	0.980282	-0.190984	0.96759
CTNND1	CTND1_HUMAN	Catenin delta-1;Isoform 2AB of Catenin delta-1;Isoform 2AC of Catenin delta-1;Isoform 2A of Catenin delta-1;Isoform 1AB of Catenin delta-1;Isoform 1AC of Catenin delta-1;Isoform 1A of Catenin delta-1;Isoform 2ABC of Catenin delta-1	O60716;O60716-10;O60716-11;O60716-13;O60716-2;O60716-3;O60716-5;O60716-9	10	0.116459	0.751527	-0.0123073	0.987938	-0.0671576	0.95062
CTPS1	PYRG1_HUMAN	CTP synthase 1	P17812	10	0.0389582	0.982453	0.0736861	0.89344	0.0600801	0.939396
CTSA	PPGB_HUMAN	Lysosomal protective protein;Isoform 2 of Lysosomal protective protein	P10619;P10619-2	4	-0.520086	0.721681	-0.30233	0.933543	-0.520429	0.789732
CTSB	CATB_HUMAN	Cathepsin B	P07858	10	0.0424616	0.984741	-0.112523	0.923754	-0.292846	2.1904e-07
CTSC	CATC_HUMAN	Dipeptidyl peptidase 1	P53634	7	0.089037	0.983181	-0.0281221	0.987603	-0.0633875	0.985406
CTSD	CATD_HUMAN	Cathepsin D	P07339	10	0.0644193	0.987924	-0.137407	0.976284	-0.160802	0.971903
CTSZ	CATZ_HUMAN	Cathepsin Z	Q9UBR2	4	0.0389371	0.981688	-0.0065227	0.984297	-0.1045	0.941717
CTTN	SRC8_HUMAN	Src substrate cortactin	Q14247	10	0.0947925	0.878575	0.00395044	0.988491	0.00600967	0.988463
CTTNBP2NL	CT2NL_HUMAN	CTTNBP2 N-terminal-like protein	Q9P2B4	5	-0.0679521	0.97925	0.0178222	0.980721	-0.136289	0.960003
CUL1	CUL1_HUMAN	Cullin-1	Q13616	7	0.0398358	0.984673	-0.0751921	0.976714	0.0466284	0.98444
CUL2	CUL2_HUMAN	Cullin-2;Isoform 2 of Cullin-2	Q13617;Q13617-2	10	-0.109682	0.98509	-0.0446793	0.986445	-0.0421418	0.987113
CUL3	CUL3_HUMAN	Cullin-3;Isoform 2 of Cullin-3	Q13618;Q13618-2	6	-0.217124	0.973265	-0.040114	0.985491	0.0363774	0.982447
CUL4A	CUL4A_HUMAN	Cullin-4A	Q13619	2	0.0585794	0.97646			0.0243975	0.980224
CUL4B	CUL4B_HUMAN	Cullin-4B;Isoform 2 of Cullin-4B	Q13620;Q13620-1	10	0.0106366	0.988312	0.172839	0.792056	0.204147	0.11705
CUL5	CUL5_HUMAN	Cullin-5	Q93034	6	-0.0255019	0.985969	-0.0172417	0.983848	-0.131923	0.946477
CWC15	CWC15_HUMAN	Spliceosome-associated protein CWC15 homolog	Q9P013	2	0.197234	0.964703	0.216578	0.960717
CWF19L1	C19L1_HUMAN	CWF19-like protein 1	Q69YN2	3	-0.0142029	0.984289	-0.0314772	0.979945	-0.104839	0.969341
CYB5A	CYB5_HUMAN	Cytochrome b5;Isoform 2 of Cytochrome b5	P00167;P00167-2	4	0.0264067	0.98015	0.120306	0.94611	0.00546984	0.984372
CYB5B	CYB5B_HUMAN	Cytochrome b5 type B	O43169	3	0.015664	0.984214	-0.133734	0.957977	0.0558043	0.979049
CYB5R1	NB5R1_HUMAN	NADH-cytochrome b5 reductase 1	Q9UHQ9	4	0.0846147	0.968135			-0.041607	0.978123
CYB5R3	NB5R3_HUMAN	NADH-cytochrome b5 reductase 3;Isoform 2 of NADH-cytochrome b5 reductase 3;Isoform 3 of NADH-cytochrome b5 reductase 3	P00387;P00387-2;P00387-3	10	-0.330828	0.927733	-0.267292	0.948295	-0.311257	0.938001
CYC1	CY1_HUMAN	Cytochrome c1. heme protein. mitochondrial	P08574	6	0.294985	0.961264	0.0987815	0.983704	0.220177	0.967843
CYCS	CYC_HUMAN	Cytochrome c	P99999	8	-0.0479567	0.987946	-0.266261	0.90749	-0.226122	0.925088
CYFIP1	CYFP1_HUMAN	Cytoplasmic FMR1-interacting protein 1	Q7L576	10	0.0716855	0.985504	0.328149	0.761538	0.36546	0.842559
CYP51A1	CP51A_HUMAN	Lanosterol 14-alpha demethylase	Q16850	6	0.010743	0.987235	-0.0424322	0.984589	-0.632601	2.01283e-08
DAB2	DAB2_HUMAN	Disabled homolog 2;Isoform 3 of Disabled homolog 2	P98082;P98082-3	9	0.118623	0.964873	0.0910994	0.967117	0.223674	0.694944
DAD1	DAD1_HUMAN	Dolichyl-diphosphooligosaccharide--protein glycosyltransferase subunit DAD1	P61803	5	0.121886	0.971928	0.178242	0.954607	0.123933	0.958052
DAG1	DAG1_HUMAN	Dystroglycan	Q14118	3	0.137984	0.920267	0.022785	0.983532	0.0558959	0.976396
DAP3	RT29_HUMAN	28S ribosomal protein S29. mitochondrial;Isoform 2 of 28S ribosomal protein S29. mitochondrial;Isoform 3 of 28S ribosomal protein S29. mitochondrial	P51398;P51398-2;P51398-3	8	-0.210919	0.952195	0.0730266	0.985852	0.0152233	0.987341
DAPK3	DAPK3_HUMAN	Death-associated protein kinase 3	O43293	2	0.0270946	0.980134	0.0896426	0.969469	-0.0817598	0.972968
DARS	SYDC_HUMAN	Aspartate--tRNA ligase. cytoplasmic	P14868	10	0.0639729	0.959524	0.0466727	0.973014	0.0036429	0.988377
DARS2	SYDM_HUMAN	Aspartate--tRNA ligase. mitochondrial	Q6PI48	4	-0.0154968	0.985753	0.35401	0.903005	0.223191	0.913448
DAZAP1	DAZP1_HUMAN	DAZ-associated protein 1;Isoform 2 of DAZ-associated protein 1	Q96EP5;Q96EP5-2	5	0.115374	0.972976	0.028031	0.986247	0.0435247	0.984972
DBI	ACBP_HUMAN	Acyl-CoA-binding protein;Isoform 2 of Acyl-CoA-binding protein;Isoform 3 of Acyl-CoA-binding protein;Isoform 4 of Acyl-CoA-binding protein;Isoform 5 of Acyl-CoA-binding protein	P07108;P07108-2;P07108-3;P07108-4;P07108-5	8	0.0757961	0.97101	-0.0194451	0.987579	-0.113138	0.960104
DBN1	DREB_HUMAN	Drebrin	Q16643	10	0.166708	0.771352	0.014073	0.988045	-0.0282638	0.987932
DBNL	DBNL_HUMAN	Drebrin-like protein;Isoform 2 of Drebrin-like protein;Isoform 3 of Drebrin-like protein	Q9UJU6;Q9UJU6-2;Q9UJU6-3	9	0.0877235	0.966934	-0.00761853	0.988136	-0.00557339	0.988194
DCAF13	DCA13_HUMAN	DDB1- and CUL4-associated factor 13	Q9NV06	4	0.143838	0.976674			0.259188	0.932302
DCAF8	DCAF8_HUMAN	DDB1- and CUL4-associated factor 8	Q5TAQ9	4	0.0826603	0.971953	0.0320719	0.984349	-0.0177885	0.985455
DCK	DCK_HUMAN	Deoxycytidine kinase	P27707	3	0.0192059	0.983676	0.0629654	0.975532	0.0148186	0.980945
DCPS	DCPS_HUMAN	m7GpppX diphosphatase	Q96C86	8	0.0665847	0.986578	0.186682	0.955315	0.162156	0.971116
DCTD	DCTD_HUMAN	Deoxycytidylate deaminase;Isoform 2 of Deoxycytidylate deaminase	P32321;P32321-2	3	0.0729068	0.982805	0.148409	0.976483	-0.0169333	0.984237
DCTN1	DCTN1_HUMAN	Dynactin subunit 1;Isoform 3 of Dynactin subunit 1;Isoform 4 of Dynactin subunit 1;Isoform 6 of Dynactin subunit 1	Q14203;Q14203-3;Q14203-4;Q14203-6	10	0.0693752	0.946416	-0.0636542	0.973695	-0.0994096	0.899694
DCTN2	DCTN2_HUMAN	Dynactin subunit 2;Isoform 2 of Dynactin subunit 2;Isoform 3 of Dynactin subunit 2	Q13561;Q13561-2;Q13561-3	10	0.00823504	0.988471	0.00313582	0.988514	-0.0750969	0.94866
DCTN3	DCTN3_HUMAN	Dynactin subunit 3;Isoform 3 of Dynactin subunit 3	O75935;O75935-3	6	-0.105604	0.96315	0.0306108	0.985064	-0.0634809	0.976996
DCTN4	DCTN4_HUMAN	Dynactin subunit 4;Isoform 3 of Dynactin subunit 4	Q9UJW0;Q9UJW0-3	6	-0.0345207	0.986954	0.0957464	0.970039	0.147468	0.921202
DCTPP1	DCTP1_HUMAN	dCTP pyrophosphatase 1	Q9H773	4	-0.326091	0.909883	-0.164443	0.974507	-0.208807	0.966689
DCUN1D1	DCNL1_HUMAN	DCN1-like protein 1	Q96GG9	2					0.23423	0.92269
DCXR	DCXR_HUMAN	L-xylulose reductase	Q7Z4W1	3	0.0161263	0.983856	0.0972119	0.955145	0.0550056	0.975206
DDAH1	DDAH1_HUMAN	N(G).N(G)-dimethylarginine dimethylaminohydrolase 1	O94760	6	-0.00401481	0.986792	0.010259	0.985654	-0.0476155	0.981918
DDAH2	DDAH2_HUMAN	N(G).N(G)-dimethylarginine dimethylaminohydrolase 2	O95865	10	-0.136039	0.973385	0.0591509	0.987274	-0.0840819	0.984975
DDB1	DDB1_HUMAN	DNA damage-binding protein 1	Q16531	10	0.0485594	0.976691	0.0560586	0.967656	-0.0247693	0.986961
DDB2	DDB2_HUMAN	DNA damage-binding protein 2;Isoform D3 of DNA damage-binding protein 2	Q92466;Q92466-4	2	-0.0201151	0.980412	-0.112818	0.958621	-0.120704	0.953003
DDOST	OST48_HUMAN	Dolichyl-diphosphooligosaccharide--protein glycosyltransferase 48 kDa subunit	P39656	10	0.0693264	0.96941	0.0209267	0.987958	-0.0451358	0.977655
DDRGK1	DDRGK_HUMAN	DDRGK domain-containing protein 1	Q96HY6	4					0.514887	0.960848
DDT	DOPD_HUMAN	D-dopachrome decarboxylase	P30046	6	0.128197	0.910823	0.212776	0.346912	0.132555	0.875848
DDX1	DDX1_HUMAN	ATP-dependent RNA helicase DDX1	Q92499	10	0.00495116	0.988496	0.0223615	0.987724	0.0268295	0.987331
DDX17	DDX17_HUMAN	Probable ATP-dependent RNA helicase DDX17	Q92841	10	0.0518777	0.982274	-0.0341588	0.986214	-0.167327	0.621333
DDX19A	DD19A_HUMAN	ATP-dependent RNA helicase DDX19A	Q9NUU7	10	-0.0410717	0.987546	-0.0370831	0.986661	-0.0192801	0.988012
DDX21	DDX21_HUMAN	Nucleolar RNA helicase 2	Q9NR30	10	0.137127	0.951927	0.0885637	0.97166	0.328771	0.00429036
DDX23	DDX23_HUMAN	Probable ATP-dependent RNA helicase DDX23	Q9BUQ8	10	-0.111009	0.974905	-0.0687735	0.986674	0.0176909	0.988337
DDX27	DDX27_HUMAN	Probable ATP-dependent RNA helicase DDX27	Q96GQ7	6	-0.276006	0.907033	0.0078807	0.985877	0.042384	0.986091
DDX39A	DX39A_HUMAN	ATP-dependent RNA helicase DDX39A	O00148	10	0.0232165	0.988093	-0.0386629	0.986107	-0.0425439	0.983418
DDX39B	DX39B_HUMAN	Spliceosome RNA helicase DDX39B;Isoform 2 of Spliceosome RNA helicase DDX39B	Q13838;Q13838-2	7	0.117781	0.985559	0.11191	0.984665	0.245456	0.965959
DDX3X	DDX3X_HUMAN	ATP-dependent RNA helicase DDX3X	O00571	10	-0.0371653	0.987392	-0.244544	0.779901	-0.12812	0.941025
DDX41	DDX41_HUMAN	Probable ATP-dependent RNA helicase DDX41	Q9UJV9	2	0.0745941	0.973452	0.0977927	0.962117	0.110552	0.959454
DDX42	DDX42_HUMAN	ATP-dependent RNA helicase DDX42	Q86XP3	10	0.0408953	0.985319	-0.0823004	0.96395	0.00369178	0.986784
DDX46	DDX46_HUMAN	Probable ATP-dependent RNA helicase DDX46	Q7L014	10	0.100739	0.920536	0.023489	0.987494	-0.0294544	0.986158
DDX47	DDX47_HUMAN	Probable ATP-dependent RNA helicase DDX47;Isoform 2 of Probable ATP-dependent RNA helicase DDX47	Q9H0S4;Q9H0S4-2	5	-0.100549	0.982473	0.077624	0.983894	0.228167	0.956387
DDX5	DDX5_HUMAN	Probable ATP-dependent RNA helicase DDX5	P17844	10	-0.00400229	0.9885	-0.0412531	0.983073	-0.168374	0.0408809
DDX50	DDX50_HUMAN	ATP-dependent RNA helicase DDX50	Q9BQ39	3			0.281413	0.925148	0.506839	0.679605
DDX52	DDX52_HUMAN	Probable ATP-dependent RNA helicase DDX52	Q9Y2R4	3					-0.128376	0.972265
DDX56	DDX56_HUMAN	Probable ATP-dependent RNA helicase DDX56;Isoform 2 of Probable ATP-dependent RNA helicase DDX56	Q9NY93;Q9NY93-2	3	0.086512	0.972313	0.19847	0.871783	0.249919	0.868185
DDX58	DDX58_HUMAN	Probable ATP-dependent RNA helicase DDX58;Isoform 2 of Probable ATP-dependent RNA helicase DDX58	O95786;O95786-2	5	0.107093	0.960783	0.159135	0.926088	0.23767	0.787837
DDX6	DDX6_HUMAN	Probable ATP-dependent RNA helicase DDX6	P26196	10	-0.00240787	0.988238	-0.0746989	0.981835	-0.118797	0.966841
DECR1	DECR_HUMAN	2.4-dienoyl-CoA reductase. mitochondrial;Isoform 2 of 2.4-dienoyl-CoA reductase. mitochondrial	Q16698;Q16698-2	8	0.00377891	0.987892	0.103807	0.978416	-0.0269432	0.987517
DEK	DEK_HUMAN	Protein DEK	P35659	7	-0.0864917	0.97938	-0.0702173	0.977106	-0.0852874	0.968672
DENR	DENR_HUMAN	Density-regulated protein	O43583	2	-0.00232892	0.981561	0.00484916	0.981388	0.175678	0.923816
DERA	DEOC_HUMAN	Deoxyribose-phosphate aldolase	Q9Y315	3	-0.31748	0.965336	-0.0393714	0.984021	-0.13546	0.981748
DERL1	DERL1_HUMAN	Derlin-1;Isoform 2 of Derlin-1	Q9BUN8;Q9BUN8-2	2	0.0452086	0.978601	0.0577751	0.976372
DFFA	DFFA_HUMAN	DNA fragmentation factor subunit alpha	O00273	8	-0.0918256	0.986144	0.0876523	0.986797	0.0836055	0.986588
DFNA5	DFNA5_HUMAN	Non-syndromic hearing impairment protein 5	O60443	7	0.000419941	0.986868	0.0587324	0.981845	-0.0119823	0.985684
DGKA	DGKA_HUMAN	Diacylglycerol kinase alpha	P23743	5	-0.0173307	0.986627	-0.0220354	0.985568	0.102186	0.97371
DHCR24	DHC24_HUMAN	Delta(24)-sterol reductase;Isoform 2 of Delta(24)-sterol reductase	Q15392;Q15392-2	5	0.060221	0.976425	0.0800889	0.973731	0.146497	0.901687
DHCR7	DHCR7_HUMAN	7-dehydrocholesterol reductase	Q9UBM7	8	0.041992	0.986287	0.0260432	0.987102	0.107727	0.937919
DHFR	DYR_HUMAN	Dihydrofolate reductase	P00374	2	-0.160579	0.946507			-0.12057	0.957255
DHRS4	DHRS4_HUMAN	Dehydrogenase/reductase SDR family member 4	Q9BTZ2	4	0.0285477	0.982845	-0.394127	0.97404	-0.0976684	0.954475
DHX15	DHX15_HUMAN	Pre-mRNA-splicing factor ATP-dependent RNA helicase DHX15	O43143	10	0.117506	0.795224	0.0937016	0.908302	0.0356967	0.98528
DHX29	DHX29_HUMAN	ATP-dependent RNA helicase DHX29	Q7Z478	7	0.0369515	0.986036	0.0660327	0.977347	0.179845	0.762734
DHX30	DHX30_HUMAN	Putative ATP-dependent RNA helicase DHX30;Isoform 2 of Putative ATP-dependent RNA helicase DHX30;Isoform 3 of Putative ATP-dependent RNA helicase DHX30	Q7L2E3;Q7L2E3-2;Q7L2E3-3	10	-0.0517347	0.981928	0.0171638	0.987812	-0.0726619	0.969752
DHX36	DHX36_HUMAN	ATP-dependent RNA helicase DHX36;Isoform 2 of ATP-dependent RNA helicase DHX36	Q9H2U1;Q9H2U1-2	3	0.118135	0.982814	0.251312	0.95921	0.402527	0.922307
DHX38	PRP16_HUMAN	Pre-mRNA-splicing factor ATP-dependent RNA helicase PRP16	Q92620	4	-0.143678	0.971282	-0.110697	0.975898	0.0332544	0.979911
DHX57	DHX57_HUMAN	Putative ATP-dependent RNA helicase DHX57	Q6P158	2	-0.652234	0.902604	-0.168964	0.977827	-0.139789	0.978919
DHX9	DHX9_HUMAN	ATP-dependent RNA helicase A	Q08211	10	0.11318	0.940164	0.0239076	0.98812	-0.171062	0.724894
DIABLO	DBLOH_HUMAN	Diablo homolog. mitochondrial;Isoform 2 of Diablo homolog. mitochondrial	Q9NR28;Q9NR28-2	6	0.0430566	0.986389	0.0586759	0.982353	0.0878388	0.953672
DIAPH1	DIAP1_HUMAN	Protein diaphanous homolog 1	O60610	10	-0.107094	0.985411	-0.0510964	0.988224	0.051925	0.988044
DIDO1	DIDO1_HUMAN	Death-inducer obliterator 1	Q9BTC0	3	0.170192	0.942358	0.0493163	0.976968
DIMT1	DIM1_HUMAN	Probable dimethyladenosine transferase	Q9UNQ2	3	-0.122139	0.977249	-0.204447	0.963673	0.185795	0.967821
DIP2B	DIP2B_HUMAN	Disco-interacting protein 2 homolog B	Q9P265	7	0.0267903	0.986516	0.175452	0.936626	0.134055	0.975757
DIS3	RRP44_HUMAN	Exosome complex exonuclease RRP44	Q9Y2L1	10	0.0289761	0.987476	0.022848	0.987711	0.0497481	0.978357
DIS3L2	DI3L2_HUMAN	DIS3-like exonuclease 2	Q8IYB7	4	0.0110624	0.981145	0.0745544	0.974182	-0.161063	0.939122
DKC1	DKC1_HUMAN	H/ACA ribonucleoprotein complex subunit 4	O60832	10	0.116155	0.958218	0.0978911	0.961422	0.223404	0.358481
DLAT	ODP2_HUMAN	Dihydrolipoyllysine-residue acetyltransferase component of pyruvate dehydrogenase complex. mitochondrial	P10515	10	0.101133	0.977874	-0.0829933	0.979331	0.00555883	0.988395
DLD	DLDH_HUMAN	Dihydrolipoyl dehydrogenase. mitochondrial	P09622	10	0.0104227	0.988446	0.011481	0.988257	-0.015622	0.987744
DLST	ODO2_HUMAN	Dihydrolipoyllysine-residue succinyltransferase component of 2-oxoglutarate dehydrogenase complex. mitochondrial	P36957	7	-0.0249125	0.987566	0.15141	0.9023	0.0785871	0.968734
DNAAF5	DAAF5_HUMAN	Dynein assembly factor 5. axonemal	Q86Y56	4	-0.195543	0.866878			-0.139732	0.953421
DNAH5	DYH5_HUMAN	Dynein heavy chain 5. axonemal	Q8TE73	2	-0.546161	0.820627	-0.101376	0.976266	-0.310667	0.923877
DNAJA1	DNJA1_HUMAN	DnaJ homolog subfamily A member 1;Isoform 2 of DnaJ homolog subfamily A member 1	P31689;P31689-2	3	0.0194078	0.983682	0.0911359	0.961657	0.047064	0.978905
DNAJA2	DNJA2_HUMAN	DnaJ homolog subfamily A member 2	O60884	6	0.0750612	0.977443	-0.0460767	0.981982	-0.0100306	0.984284
DNAJA3	DNJA3_HUMAN	DnaJ homolog subfamily A member 3. mitochondrial;Isoform 2 of DnaJ homolog subfamily A member 3. mitochondrial	Q96EY1;Q96EY1-2	2	-0.0169395	0.980975	0.0747071	0.974349	-0.0607885	0.976489
DNAJB1	DNJB1_HUMAN	DnaJ homolog subfamily B member 1	P25685	9	-0.0727844	0.982894	-0.0620556	0.971455	-0.0331532	0.986105
DNAJB11	DJB11_HUMAN	DnaJ homolog subfamily B member 11	Q9UBS4	6	-0.0599934	0.984569	0.00701094	0.986687	0.0531034	0.98247
DNAJB4	DNJB4_HUMAN	DnaJ homolog subfamily B member 4	Q9UDY4	10	-0.017929	0.988458	-0.0747438	0.985355	-0.266335	0.45035
DNAJC10	DJC10_HUMAN	DnaJ homolog subfamily C member 10	Q8IXB1	10	0.0808907	0.963798	0.069008	0.972085	0.13479	0.911908
DNAJC11	DJC11_HUMAN	DnaJ homolog subfamily C member 11;Isoform 3 of DnaJ homolog subfamily C member 11	Q9NVH1;Q9NVH1-3	4	0.133006	0.973797	0.382991	0.919723	0.255159	0.933166
DNAJC13	DJC13_HUMAN	DnaJ homolog subfamily C member 13	O75165	10	-0.0860628	0.982165	-0.0197705	0.988077	0.00318459	0.988231
DNAJC2	DNJC2_HUMAN	DnaJ homolog subfamily C member 2	Q99543	6	0.0180448	0.987247	-0.0217133	0.986464	0.0680854	0.984822
DNAJC3	DNJC3_HUMAN	DnaJ homolog subfamily C member 3	Q13217	3	-0.131739	0.95889	-0.112716	0.966853	0.0196365	0.983935
DNAJC7	DNJC7_HUMAN	DnaJ homolog subfamily C member 7	Q99615	6	-0.0418502	0.983651	0.0708325	0.968337	0.117921	0.918893
DNAJC8	DNJC8_HUMAN	DnaJ homolog subfamily C member 8	O75937	5	0.0814679	0.965374	-0.0656682	0.972305	-0.168484	0.660266
DNAJC9	DNJC9_HUMAN	DnaJ homolog subfamily C member 9	Q8WXX5	7	-0.0589839	0.986142	-0.0119765	0.987333	-0.0140606	0.987291
DNASE1L1	DNSL1_HUMAN	Deoxyribonuclease-1-like 1	P49184	2	-0.00526186	0.98142			0.134539	0.95465
DNASE2	DNS2A_HUMAN	Deoxyribonuclease-2-alpha;Isoform 2 of Deoxyribonuclease-2-alpha	O00115;O00115-2	4	0.0220249	0.983598	0.0574344	0.980322	-0.113573	0.944429
DNM1L	DNM1L_HUMAN	Dynamin-1-like protein;Isoform 6 of Dynamin-1-like protein	O00429;O00429-6	10	-0.194287	0.899048	-0.0783799	0.981938	-0.212996	0.845153
DNM2	DYN2_HUMAN	Dynamin-2;Isoform 5 of Dynamin-2	P50570;P50570-5	10	0.185434	0.971685	0.180647	0.922243	0.0443942	0.986893
DNMBP	DNMBP_HUMAN	Dynamin-binding protein	Q6XZF7	5	0.0759537	0.984685	0.0185172	0.986676	0.333616	0.926319
DNMT1	DNMT1_HUMAN	DNA (cytosine-5)-methyltransferase 1;Isoform 2 of DNA (cytosine-5)-methyltransferase 1	P26358;P26358-2	4	-0.0410129	0.98022	0.107034	0.972672	0.249507	0.931114
DNPEP	DNPEP_HUMAN	Aspartyl aminopeptidase	Q9ULA0	6	-0.0708839	0.979254	0.0356319	0.982919	-0.0333468	0.983094
DNPH1	DNPH1_HUMAN	2'-deoxynucleoside 5'-phosphate N-hydrolase 1	O43598	3	-0.00748575	0.984305	0.0314147	0.982903	-0.106345	0.939239
DOCK1	DOCK1_HUMAN	Dedicator of cytokinesis protein 1	Q14185	2			0.0463966	0.978219	-0.00478207	0.981446
DOCK4	DOCK4_HUMAN	Dedicator of cytokinesis protein 4;Isoform 2 of Dedicator of cytokinesis protein 4;Isoform 3 of Dedicator of cytokinesis protein 4	Q8N1I0;Q8N1I0-2;Q8N1I0-3	6	0.0553318	0.979627	0.13471	0.916888	0.0902295	0.963449
DOCK6	DOCK6_HUMAN	Dedicator of cytokinesis protein 6	Q96HP0	10	0.206606	0.970814	0.197341	0.847168	0.332833	0.651615
DOCK9	DOCK9_HUMAN	Dedicator of cytokinesis protein 9;Isoform 3 of Dedicator of cytokinesis protein 9;Isoform 4 of Dedicator of cytokinesis protein 9;Isoform 2 of Dedicator of cytokinesis protein 9	Q9BZ29;Q9BZ29-3;Q9BZ29-4;Q9BZ29-5	4	0.121737	0.936541	0.0586788	0.975837	0.184473	0.831556
DOHH	DOHH_HUMAN	Deoxyhypusine hydroxylase	Q9BU89	4	-0.109187	0.969925
DPM1	DPM1_HUMAN	Dolichol-phosphate mannosyltransferase subunit 1	O60762	6	0.165709	0.985036	0.287124	0.956083	0.406088	0.906105
DPM3	DPM3_HUMAN	Dolichol-phosphate mannosyltransferase subunit 3;Isoform 2 of Dolichol-phosphate mannosyltransferase subunit 3	Q9P2X0;Q9P2X0-2	2	0.040215	0.97986			0.328101	0.821649
DPP3	DPP3_HUMAN	Dipeptidyl peptidase 3	Q9NY33	10	0.042201	0.987947	0.278575	0.886901	0.410946	0.484596
DPP7	DPP2_HUMAN	Dipeptidyl peptidase 2	Q9UHL4	3	0.0185461	0.98374			0.0285615	0.979852
DPP9	DPP9_HUMAN	Dipeptidyl peptidase 9;Isoform 2 of Dipeptidyl peptidase 9	Q86TI2;Q86TI2-2	6	0.076969	0.97623	0.0628425	0.975335	0.0396156	0.981326
DPY30	DPY30_HUMAN	Protein dpy-30 homolog	Q9C005	4	-0.0509905	0.982382	-0.0792472	0.973407	-0.194914	0.893076
DPYSL2	DPYL2_HUMAN	Dihydropyrimidinase-related protein 2;Isoform 2 of Dihydropyrimidinase-related protein 2	Q16555;Q16555-2	10	0.0221277	0.98831	-0.106276	0.956528	-0.244766	0.0524091
DPYSL3	DPYL3_HUMAN	Dihydropyrimidinase-related protein 3;Isoform LCRMP-4 of Dihydropyrimidinase-related protein 3	Q14195;Q14195-2	10	0.0773376	0.927843	-0.0856287	0.928771	-0.18889	0.035251
DR1	NC2B_HUMAN	Protein Dr1	Q01658	2	-0.281472	0.965873			0.166469	0.976081
DRG1	DRG1_HUMAN	Developmentally-regulated GTP-binding protein 1	Q9Y295	9	-0.292241	0.958962	-0.0174541	0.987835	0.0383646	0.987587
DRG2	DRG2_HUMAN	Developmentally-regulated GTP-binding protein 2	P55039	6	-0.0950234	0.964977	-0.00269747	0.985913	0.015732	0.983859
DSCR3	DSCR3_HUMAN	Down syndrome critical region protein 3	O14972	4	-0.078853	0.983552	0.122932	0.975745	0.246458	0.909187
DST	DYST_HUMAN	Dystonin	Q03001	3	0.156068	0.974404
DSTN	DEST_HUMAN	Destrin	P60981	10	0.0246088	0.986952	-0.0298483	0.985637	-0.228645	0.865736
DTD1	DTD1_HUMAN	D-tyrosyl-tRNA(Tyr) deacylase 1	Q8TEA8	2	-0.109315	0.96691	-0.0593743	0.975676	-0.0391433	0.978397
DTYMK	KTHY_HUMAN	Thymidylate kinase	P23919	10	-0.0901535	0.947343	0.0247301	0.987648	-0.0643856	0.96602
DUSP23	DUS23_HUMAN	Dual specificity protein phosphatase 23	Q9BVJ7	7	0.0179075	0.986922	0.0371679	0.983771	0.00138766	0.987433
DUSP3	DUS3_HUMAN	Dual specificity protein phosphatase 3	P51452	3	-0.037555	0.980891	0.164949	0.965787	0.193245	0.959086
DUT	DUT_HUMAN	Deoxyuridine 5'-triphosphate nucleotidohydrolase. mitochondrial;Isoform 2 of Deoxyuridine 5'-triphosphate nucleotidohydrolase. mitochondrial	P33316;P33316-2	7	0.00820886	0.987854	0.0784082	0.981887	0.121352	0.95842
DYNC1H1	DYHC1_HUMAN	Cytoplasmic dynein 1 heavy chain 1	Q14204	10	0.0399912	0.983148	0.00361415	0.98839	-0.060427	0.933683
DYNC1I2	DC1I2_HUMAN	Cytoplasmic dynein 1 intermediate chain 2;Isoform 2B of Cytoplasmic dynein 1 intermediate chain 2;Isoform 2C of Cytoplasmic dynein 1 intermediate chain 2;Isoform 3 of Cytoplasmic dynein 1 intermediate chain 2	Q13409;Q13409-2;Q13409-3;Q13409-7	10	0.0508657	0.986496	0.0328427	0.985995	0.0550816	0.980249
DYNC1LI1	DC1L1_HUMAN	Cytoplasmic dynein 1 light intermediate chain 1	Q9Y6G9	9	-0.00676253	0.987861	-0.0455039	0.98255	-0.119718	0.901995
DYNC1LI2	DC1L2_HUMAN	Cytoplasmic dynein 1 light intermediate chain 2	O43237	6	-0.245247	0.898393	-0.187411	0.930505	-0.124195	0.973912
DYNLL1	DYL1_HUMAN	Dynein light chain 1. cytoplasmic	P63167	3	0.171371	0.879044	-0.031993	0.98278	-0.0677281	0.975089
DYNLRB1	DLRB1_HUMAN	Dynein light chain roadblock-type 1	Q9NP97	2	-0.237712	0.97171	-0.0667345	0.980314	0.150133	0.976495
DYNLT1	DYLT1_HUMAN	Dynein light chain Tctex-type 1	P63172	2	0.0363492	0.978596
DYSF	DYSF_HUMAN	Dysferlin;Isoform 10 of Dysferlin;Isoform 11 of Dysferlin;Isoform 12 of Dysferlin;Isoform 13 of Dysferlin;Isoform 14 of Dysferlin;Isoform 2 of Dysferlin;Isoform 3 of Dysferlin;Isoform 4 of Dysferlin;Isoform 5 of Dysferlin;Isoform 6 of Dysferlin;Isoform 7 of Dysferlin;Isoform 8 of Dysferlin;Isoform 9 of Dysferlin	O75923;O75923-10;O75923-11;O75923-12;O75923-13;O75923-14;O75923-2;O75923-3;O75923-4;O75923-5;O75923-6;O75923-7;O75923-8;O75923-9	10	0.0560526	0.98692	-0.0397406	0.986949	0.0681287	0.985667
EBNA1BP2	EBP2_HUMAN	Probable rRNA-processing protein EBP2	Q99848	5	-0.147151	0.97001	-0.0822534	0.983623	0.0352353	0.986344
ECE1	ECE1_HUMAN	Endothelin-converting enzyme 1;Isoform A of Endothelin-converting enzyme 1;Isoform C of Endothelin-converting enzyme 1;Isoform D of Endothelin-converting enzyme 1	P42892;P42892-2;P42892-3;P42892-4	10	0.0890437	0.986945	-0.0188988	0.987514	0.0174022	0.988186
ECH1	ECH1_HUMAN	Delta(3.5)-Delta(2.4)-dienoyl-CoA isomerase. mitochondrial	Q13011	4	-0.0907254	0.97873	0.113944	0.975277	0.0678677	0.982234
ECHDC1	ECHD1_HUMAN	Ethylmalonyl-CoA decarboxylase;Isoform 2 of Ethylmalonyl-CoA decarboxylase;Isoform 3 of Ethylmalonyl-CoA decarboxylase;Isoform 6 of Ethylmalonyl-CoA decarboxylase	Q9NTX5;Q9NTX5-2;Q9NTX5-3;Q9NTX5-6	4	0.0414661	0.981897	0.0831238	0.971054	0.0644043	0.974224
ECHS1	ECHM_HUMAN	Enoyl-CoA hydratase. mitochondrial	P30084	10	0.112412	0.985312	-0.0301967	0.988442	0.0649664	0.987805
ECI1	ECI1_HUMAN	Enoyl-CoA delta isomerase 1. mitochondrial;Isoform 2 of Enoyl-CoA delta isomerase 1. mitochondrial	P42126;P42126-2	3	0.127139	0.954233	0.0607801	0.978333	0.0490822	0.980639
ECI2	ECI2_HUMAN	Enoyl-CoA delta isomerase 2. mitochondrial;Isoform 2 of Enoyl-CoA delta isomerase 2. mitochondrial	O75521;O75521-2	9	-0.0771623	0.984633	0.0229407	0.987684	0.0926714	0.984951
ECM29	ECM29_HUMAN	Proteasome-associated protein ECM29 homolog	Q5VYK3	9	0.0497199	0.987838	0.134292	0.982013	0.091306	0.986285
EDC4	EDC4_HUMAN	Enhancer of mRNA-decapping protein 4	Q6P2E9	10	-0.127361	0.9627	-0.0867241	0.983392	0.0141085	0.986679
EDF1	EDF1_HUMAN	Endothelial differentiation-related factor 1;Isoform 2 of Endothelial differentiation-related factor 1;Isoform 3 of Endothelial differentiation-related factor 1	O60869;O60869-2;O60869-3	4	0.0808211	0.966142	0.00297988	0.985898	-0.0121896	0.985511
EDIL3	EDIL3_HUMAN	EGF-like repeat and discoidin I-like domain-containing protein 3;Isoform 2 of EGF-like repeat and discoidin I-like domain-containing protein 3	O43854;O43854-2	4	0.211574	0.750873	0.079994	0.972891	0.339511	0.294074
EEA1	EEA1_HUMAN	Early endosome antigen 1	Q15075	10	0.0819369	0.89894	0.0441418	0.980468	0.065957	0.950308
EEF1A1	EF1A1_HUMAN	Elongation factor 1-alpha 1	P68104	10	0.129513	0.982208	-0.0361795	0.98828	-0.145417	0.982743
EEF1A2	EF1A2_HUMAN	Elongation factor 1-alpha 2	Q05639	3	0.0328614	0.983701	0.0183504	0.981017	0.236226	0.944851
EEF1B2	EF1B_HUMAN	Elongation factor 1-beta	P24534	5	-0.0852362	0.98515	0.178292	0.98188	0.332335	0.961233
EEF1D	EF1D_HUMAN	Elongation factor 1-delta;Isoform 2 of Elongation factor 1-delta	P29692;P29692-2	10	-0.282871	0.947548	-0.048296	0.987095	-0.242586	0.959714
EEF1E1	MCA3_HUMAN	Eukaryotic translation elongation factor 1 epsilon-1	O43324	4	0.116841	0.954628	0.0834679	0.972329	0.136217	0.941861
EEF1G	EF1G_HUMAN	Elongation factor 1-gamma;Isoform 2 of Elongation factor 1-gamma	P26641;P26641-2	10	0.0284462	0.987535	0.127134	0.803364	0.0292998	0.987288
EEF2	EF2_HUMAN	Elongation factor 2	P13639	10	0.186218	0.72958	-0.148401	0.822658	-0.288648	0.0175097
EFEMP1	FBLN3_HUMAN	EGF-containing fibulin-like extracellular matrix protein 1;Isoform 2 of EGF-containing fibulin-like extracellular matrix protein 1;Isoform 3 of EGF-containing fibulin-like extracellular matrix protein 1;Isoform 4 of EGF-containing fibulin-like extracellular matrix protein 1	Q12805;Q12805-2;Q12805-3;Q12805-4	10	0.133434	0.916297	-0.0922348	0.846919	-0.136072	0.572537
EFHD2	EFHD2_HUMAN	EF-hand domain-containing protein D2	Q96C19	10	-0.00571704	0.988481	0.0281384	0.986974	0.0228084	0.987277
EFL1	EFL1_HUMAN	Elongation factor-like GTPase 1;Isoform 2 of Elongation factor-like GTPase 1	Q7Z2Z2;Q7Z2Z2-2	6	0.0594781	0.984766	0.119233	0.96898	0.263532	0.907399
EFTUD2	U5S1_HUMAN	116 kDa U5 small nuclear ribonucleoprotein component;Isoform 2 of 116 kDa U5 small nuclear ribonucleoprotein component	Q15029;Q15029-2	10	0.105715	0.932544	-0.0096207	0.98846	-0.119138	0.810882
EGLN1	EGLN1_HUMAN	Egl nine homolog 1	Q9GZT9	2					-0.189177	0.969141
EHD1	EHD1_HUMAN	EH domain-containing protein 1	Q9H4M9	10	0.0235612	0.988307	-0.0699338	0.975154	-0.115029	0.912726
EHD2	EHD2_HUMAN	EH domain-containing protein 2	Q9NZN4	10	0.0949875	0.932496	-0.0796	0.950749	-0.256033	0.000617377
EHD3	EHD3_HUMAN	EH domain-containing protein 3	Q9NZN3	10	-0.0375452	0.988102	-0.0508906	0.986487	-0.0276622	0.98766
EHD4	EHD4_HUMAN	EH domain-containing protein 4	Q9H223	10	0.0202861	0.988316	-0.122586	0.895802	-0.198845	0.570641
EI24	EI24_HUMAN	Etoposide-induced protein 2.4 homolog	O14681	2	-0.300536	0.881034	-0.326827	0.961641	-0.233599	0.938366
EIF1	EIF1_HUMAN	Eukaryotic translation initiation factor 1	P41567	2	-0.443032	0.917399	-0.226307	0.965675	-0.18902	0.970348
EIF2A	EIF2A_HUMAN	Eukaryotic translation initiation factor 2A	Q9BY44	10	0.0793299	0.874186	0.00576323	0.987793	-0.00630904	0.988342
EIF2AK2	E2AK2_HUMAN	Interferon-induced. double-stranded RNA-activated protein kinase	P19525	7	0.00586394	0.986815	0.0171846	0.986616	0.195007	0.939357
EIF2B1	EI2BA_HUMAN	Translation initiation factor eIF-2B subunit alpha	Q14232	6	0.0124273	0.987269	-0.00780565	0.986683	0.0109806	0.986597
EIF2B2	EI2BB_HUMAN	Translation initiation factor eIF-2B subunit beta	P49770	2	0.150078	0.971063
EIF2B3	EI2BG_HUMAN	Translation initiation factor eIF-2B subunit gamma;Isoform 2 of Translation initiation factor eIF-2B subunit gamma;Isoform 3 of Translation initiation factor eIF-2B subunit gamma	Q9NR50;Q9NR50-2;Q9NR50-3	5	0.00551848	0.981528	0.153761	0.964087	0.289394	0.848645
EIF2B4	EI2BD_HUMAN	Translation initiation factor eIF-2B subunit delta	Q9UI10	9	0.0641386	0.986504	0.0221871	0.987588	0.0417309	0.986888
EIF2B5	EI2BE_HUMAN	Translation initiation factor eIF-2B subunit epsilon	Q13144	4	-0.0460178	0.979416	0.126929	0.967389	0.0263717	0.979924
EIF2D	EIF2D_HUMAN	Eukaryotic translation initiation factor 2D	P41214	4	-0.0592418	0.978298	-0.0326147	0.979992	0.209171	0.903602
EIF2S1	IF2A_HUMAN	Eukaryotic translation initiation factor 2 subunit 1	P05198	10	0.109399	0.921791	-0.0178235	0.987819	-0.0242649	0.987328
EIF2S2	IF2B_HUMAN	Eukaryotic translation initiation factor 2 subunit 2	P20042	10	0.0170283	0.987994	-0.00506646	0.988373	0.0561649	0.970642
EIF2S3	IF2G_HUMAN	Eukaryotic translation initiation factor 2 subunit 3	P41091	10	0.0837167	0.952816	0.0993933	0.916814	0.0894495	0.924909
EIF3A	EIF3A_HUMAN	Eukaryotic translation initiation factor 3 subunit A	Q14152	10	0.124241	0.969081	-0.0440748	0.98531	0.177043	0.914159
EIF3B	EIF3B_HUMAN	Eukaryotic translation initiation factor 3 subunit B;Isoform 2 of Eukaryotic translation initiation factor 3 subunit B	P55884;P55884-2	10	0.0476087	0.975148	0.100336	0.801284	0.188123	0.487261
EIF3C	EIF3C_HUMAN	Eukaryotic translation initiation factor 3 subunit C;Isoform 2 of Eukaryotic translation initiation factor 3 subunit C	Q99613;Q99613-2	10	0.0649459	0.962991	-0.0243765	0.987683	0.0266872	0.986525
EIF3D	EIF3D_HUMAN	Eukaryotic translation initiation factor 3 subunit D;Isoform 2 of Eukaryotic translation initiation factor 3 subunit D;Isoform 3 of Eukaryotic translation initiation factor 3 subunit D	O15371;O15371-2;O15371-3	10	0.139626	0.971019	0.0138036	0.988351	0.196666	0.921003
EIF3E	EIF3E_HUMAN	Eukaryotic translation initiation factor 3 subunit E	P60228	10	-0.0304671	0.987225	-0.0104805	0.987979	-0.0360527	0.981859
EIF3F	EIF3F_HUMAN	Eukaryotic translation initiation factor 3 subunit F	O00303	7	-0.253452	0.910484	-0.23482	0.946172	-0.309084	0.855179
EIF3G	EIF3G_HUMAN	Eukaryotic translation initiation factor 3 subunit G	O75821	8	-0.00652126	0.988192	0.0895868	0.977243	0.0608369	0.983991
EIF3H	EIF3H_HUMAN	Eukaryotic translation initiation factor 3 subunit H	O15372	5	0.011103	0.985689	0.0276559	0.985296	-0.126697	0.948604
EIF3I	EIF3I_HUMAN	Eukaryotic translation initiation factor 3 subunit I	Q13347	10	0.0752093	0.964424	-0.0615886	0.975444	-0.0556849	0.973534
EIF3J	EIF3J_HUMAN	Eukaryotic translation initiation factor 3 subunit J	O75822	7	0.00992554	0.987321	-0.00122372	0.987445	-0.0285109	0.986565
EIF3K	EIF3K_HUMAN	Eukaryotic translation initiation factor 3 subunit K	Q9UBQ5	2	-0.0815477	0.969101	-0.0356098	0.978328	-0.0367312	0.978744
EIF3L	EIF3L_HUMAN	Eukaryotic translation initiation factor 3 subunit L	Q9Y262	10	0.00144609	0.98791	0.145305	0.963035	0.217901	0.791595
EIF3M	EIF3M_HUMAN	Eukaryotic translation initiation factor 3 subunit M	Q7L2H7	3	-0.238699	0.920402	0.189245	0.922626	0.108917	0.967777
EIF4A1	IF4A1_HUMAN	Eukaryotic initiation factor 4A-I	P60842	10	0.0671621	0.97123	-0.155986	0.277791	-0.24459	0.00368834
EIF4A2	IF4A2_HUMAN	Eukaryotic initiation factor 4A-II;Isoform 2 of Eukaryotic initiation factor 4A-II	Q14240;Q14240-2	7	-0.0146567	0.986733	0.218659	0.954585	0.00355126	0.986839
EIF4A3	IF4A3_HUMAN	Eukaryotic initiation factor 4A-III	P38919	10	0.0801982	0.965475	0.0203693	0.987977	0.0199689	0.98781
EIF4B	IF4B_HUMAN	Eukaryotic translation initiation factor 4B	P23588	9	0.0574743	0.983085	0.00118187	0.987909	0.004745	0.988202
EIF4E	IF4E_HUMAN	Eukaryotic translation initiation factor 4E;Isoform 2 of Eukaryotic translation initiation factor 4E;Isoform 3 of Eukaryotic translation initiation factor 4E	P06730;P06730-2;P06730-3	5	0.0484349	0.984732	-0.00789833	0.986696	0.00404371	0.986801
EIF4G1	IF4G1_HUMAN	Eukaryotic translation initiation factor 4 gamma 1;Isoform B of Eukaryotic translation initiation factor 4 gamma 1;Isoform C of Eukaryotic translation initiation factor 4 gamma 1;Isoform D of Eukaryotic translation initiation factor 4 gamma 1;Isoform 8 of Eukaryotic translation initiation factor 4 gamma 1;Isoform 9 of Eukaryotic translation initiation factor 4 gamma 1	Q04637;Q04637-3;Q04637-4;Q04637-5;Q04637-8;Q04637-9	10	0.0619154	0.984819	0.0207624	0.988354	0.241797	0.1531
EIF4G2	IF4G2_HUMAN	Eukaryotic translation initiation factor 4 gamma 2	P78344	10	-0.466677	0.715873	-0.0535946	0.988112	-0.0147118	0.988381
EIF4H	IF4H_HUMAN	Eukaryotic translation initiation factor 4H	Q15056	7	0.0181911	0.987707	-0.0708612	0.978338	0.0196495	0.987132
EIF5	IF5_HUMAN	Eukaryotic translation initiation factor 5	P55010	9	-0.000470641	0.988247	0.0696401	0.984862	0.106973	0.974725
EIF5A	IF5A1_HUMAN	Eukaryotic translation initiation factor 5A-1;Isoform 2 of Eukaryotic translation initiation factor 5A-1	P63241;P63241-2	10	-0.144653	0.956246	-0.276505	0.492527	-0.346907	0.273609
EIF5B	IF2P_HUMAN	Eukaryotic translation initiation factor 5B	O60841	10	-0.0174812	0.987993	-0.000987072	0.988244	0.0328537	0.986735
EIF6	IF6_HUMAN	Eukaryotic translation initiation factor 6	P56537	7	0.0535806	0.987109	0.0254346	0.987158	0.100467	0.9836
ELAC2	RNZ2_HUMAN	Zinc phosphodiesterase ELAC protein 2;Isoform 4 of Zinc phosphodiesterase ELAC protein 2	Q9BQ52;Q9BQ52-4	6	0.0317995	0.982559	0.0620134	0.97337	0.010346	0.984138
ELAVL1	ELAV1_HUMAN	ELAV-like protein 1;Isoform 2 of ELAV-like protein 1	Q15717;Q15717-2	10	-0.00889813	0.987777	-0.0934469	0.96002	-0.114138	0.902503
ELMO1	ELMO1_HUMAN	Engulfment and cell motility protein 1	Q92556	2	0.153176	0.960305			0.0689939	0.974054
ELMO2	ELMO2_HUMAN	Engulfment and cell motility protein 2	Q96JJ3	6	-0.0759874	0.982044	0.114786	0.977682	0.146645	0.967623
ELOB	ELOB_HUMAN	Elongin-B;Isoform 2 of Elongin-B	Q15370;Q15370-2	9	0.0357737	0.985276	-0.00412962	0.98818	-0.00909383	0.988296
ELOC	ELOC_HUMAN	Elongin-C	Q15369	4	0.110214	0.954802	-0.103793	0.966358	-0.0576416	0.979766
ELP2	ELP2_HUMAN	Elongator complex protein 2;Isoform 2 of Elongator complex protein 2;Isoform 3 of Elongator complex protein 2;Isoform 5 of Elongator complex protein 2;Isoform 6 of Elongator complex protein 2	Q6IA86;Q6IA86-2;Q6IA86-3;Q6IA86-5;Q6IA86-6	3	0.0943723	0.971212	0.206427	0.857378	0.236161	0.843346
ELP3	ELP3_HUMAN	Elongator complex protein 3;Isoform 2 of Elongator complex protein 3	Q9H9T3;Q9H9T3-2	4	-0.12671	0.957808	0.276175	0.879199	0.0196428	0.980552
EMC1	EMC1_HUMAN	ER membrane protein complex subunit 1;Isoform 2 of ER membrane protein complex subunit 1;Isoform 3 of ER membrane protein complex subunit 1	Q8N766;Q8N766-2;Q8N766-3	10	0.0366867	0.986164	-0.00148538	0.986855	-0.152955	0.957409
EMC2	EMC2_HUMAN	ER membrane protein complex subunit 2	Q15006	4	0.105297	0.931215	0.070714	0.961765	0.122495	0.878732
EMC3	EMC3_HUMAN	ER membrane protein complex subunit 3;Isoform 2 of ER membrane protein complex subunit 3	Q9P0I2;Q9P0I2-2	2	0.0167155	0.980795	0.0981623	0.962223	0.0825038	0.968006
EMC7	EMC7_HUMAN	ER membrane protein complex subunit 7	Q9NPA0	4	0.152416	0.974664	0.127201	0.976099	0.150835	0.971334
EMD	EMD_HUMAN	Emerin	P50402	10	0.0668505	0.964249	0.0681435	0.969091	0.0300512	0.987126
EMG1	NEP1_HUMAN	Ribosomal RNA small subunit methyltransferase NEP1	Q92979	3	0.0956836	0.969607	0.0985626	0.964032	0.281293	0.778347
EML1	EMAL1_HUMAN	Echinoderm microtubule-associated protein-like 1;Isoform 3 of Echinoderm microtubule-associated protein-like 1	O00423;O00423-3	3			0.258089	0.861989	0.141891	0.958729
EML3	EMAL3_HUMAN	Echinoderm microtubule-associated protein-like 3	Q32P44	7	-0.0173501	0.98621	0.0634633	0.974738	0.0624404	0.984724
ENAH	ENAH_HUMAN	Protein enabled homolog;Isoform 2 of Protein enabled homolog;Isoform 3 of Protein enabled homolog	Q8N8S7;Q8N8S7-2;Q8N8S7-3	4	0.0918453	0.969381	0.0644379	0.974439	0.00447175	0.981424
ENDOD1	ENDD1_HUMAN	Endonuclease domain-containing 1 protein	O94919	5	0.0106129	0.985816	0.133073	0.96706	0.124091	0.956488
ENG	EGLN_HUMAN	Endoglin;Isoform Short of Endoglin	P17813;P17813-2	9	-0.113881	0.974335	0.00391852	0.988419	0.131794	0.955713
ENO1	ENOA_HUMAN	Alpha-enolase	P06733	10	0.144714	0.957158	-0.0757234	0.984618	-0.152944	0.952243
ENO2	ENOG_HUMAN	Gamma-enolase;Isoform 2 of Gamma-enolase	P09104;P09104-2	2	0.107953	0.958512	0.187064	0.867628	0.169536	0.909537
ENO3	ENOB_HUMAN	Beta-enolase;Isoform 2 of Beta-enolase;Isoform 3 of Beta-enolase	P13929;P13929-2;P13929-3	3	0.0328806	0.980556	0.0320161	0.983954	-0.155166	0.953398
ENOPH1	ENOPH_HUMAN	Enolase-phosphatase E1	Q9UHY7	2			0.0924232	0.975545	0.241553	0.953763
ENSA	ENSA_HUMAN	Alpha-endosulfine;Isoform 2 of Alpha-endosulfine;Isoform 3 of Alpha-endosulfine;Isoform 4 of Alpha-endosulfine;Isoform 5 of Alpha-endosulfine;Isoform 6 of Alpha-endosulfine;Isoform 7 of Alpha-endosulfine;Isoform 9 of Alpha-endosulfine	O43768;O43768-2;O43768-3;O43768-4;O43768-5;O43768-6;O43768-7;O43768-9	4	0.0772785	0.980779	-0.314071	0.908658	-0.014925	0.984106
ENY2	ENY2_HUMAN	Transcription and mRNA export factor ENY2;Isoform 2 of Transcription and mRNA export factor ENY2	Q9NPA8;Q9NPA8-2	3	0.0692927	0.976002			-0.044457	0.978553
EOGT	EOGT_HUMAN	EGF domain-specific O-linked N-acetylglucosamine transferase	Q5NDL2	9	-0.136006	0.951433	-0.0806856	0.983124	-0.0502816	0.985812
EPB41L2	E41L2_HUMAN	Band 4.1-like protein 2	O43491	10	-0.00312215	0.988422	-0.0125224	0.988347	-0.019139	0.988306
EPB41L3	E41L3_HUMAN	Band 4.1-like protein 3;Isoform 2 of Band 4.1-like protein 3;Isoform 4 of Band 4.1-like protein 3	Q9Y2J2;Q9Y2J2-2;Q9Y2J2-4	10	0.0764075	0.972102	0.0440769	0.984072	0.00563213	0.987352
EPHA2	EPHA2_HUMAN	Ephrin type-A receptor 2	P29317	8	-0.00351785	0.988228	0.0454558	0.987189	0.0771213	0.984496
EPHB2	EPHB2_HUMAN	Ephrin type-B receptor 2;Isoform 2 of Ephrin type-B receptor 2;Isoform 3 of Ephrin type-B receptor 2	P29323;P29323-2;P29323-3	4	0.0791974	0.970992	0.015497	0.980733	-0.176505	0.929517
EPHB4	EPHB4_HUMAN	Ephrin type-B receptor 4	P54760	7	0.07677	0.970894	0.00424041	0.986777	-0.0270508	0.984712
EPHX1	HYEP_HUMAN	Epoxide hydrolase 1	P07099	9	-0.0194342	0.987762	0.0279333	0.987496	0.0587689	0.986044
EPN1	EPN1_HUMAN	Epsin-1;Isoform 2 of Epsin-1;Isoform 3 of Epsin-1	Q9Y6I3;Q9Y6I3-1;Q9Y6I3-3	2	0.016244	0.98123	0.135781	0.962948	0.289912	0.879663
EPRS	SYEP_HUMAN	Bifunctional glutamate/proline--tRNA ligase	P07814	10	0.12019	0.59916	0.0052762	0.988137	0.0995894	0.778868
EPS15	EPS15_HUMAN	Epidermal growth factor receptor substrate 15	P42566	6	-0.278391	0.878103	0.0356808	0.983784	-0.0733976	0.982158
EPS15L1	EP15R_HUMAN	Epidermal growth factor receptor substrate 15-like 1;Isoform 2 of Epidermal growth factor receptor substrate 15-like 1;Isoform 3 of Epidermal growth factor receptor substrate 15-like 1	Q9UBC2;Q9UBC2-2;Q9UBC2-3	8	-0.105234	0.976923	-0.147227	0.941099	-0.226137	0.8054
ERAP1	ERAP1_HUMAN	Endoplasmic reticulum aminopeptidase 1;Isoform 2 of Endoplasmic reticulum aminopeptidase 1	Q9NZ08;Q9NZ08-2	10	-0.0530597	0.980117	0.0284359	0.986995	0.00276701	0.988208
ERAP2	ERAP2_HUMAN	Endoplasmic reticulum aminopeptidase 2;Isoform 3 of Endoplasmic reticulum aminopeptidase 2	Q6P179;Q6P179-3	7	-0.575821	0.937756	-0.119324	0.986531	-0.177428	0.985166
ERBIN	ERBIN_HUMAN	Erbin;Isoform 2 of Erbin;Isoform 3 of Erbin;Isoform 4 of Erbin;Isoform 5 of Erbin;Isoform 6 of Erbin;Isoform 7 of Erbin;Isoform 8 of Erbin;Isoform 9 of Erbin	Q96RT1;Q96RT1-2;Q96RT1-3;Q96RT1-4;Q96RT1-5;Q96RT1-6;Q96RT1-7;Q96RT1-8;Q96RT1-9	2			-0.00748763	0.981439	0.0134309	0.981204
ERGIC1	ERGI1_HUMAN	Endoplasmic reticulum-Golgi intermediate compartment protein 1;Isoform 2 of Endoplasmic reticulum-Golgi intermediate compartment protein 1	Q969X5;Q969X5-2	6	0.041539	0.985339	0.0140433	0.98717	-0.0903838	0.949966
ERH	ERH_HUMAN	Enhancer of rudimentary homolog	P84090	4	0.188547	0.853827	-0.095522	0.968919	-0.0381731	0.982287
ERLEC1	ERLEC_HUMAN	Endoplasmic reticulum lectin 1;Isoform 3 of Endoplasmic reticulum lectin 1	Q96DZ1;Q96DZ1-3	3	-0.440148	0.934785
ERLIN1	ERLN1_HUMAN	Erlin-1	O75477	4	0.102325	0.961842	0.092171	0.958033	0.0709302	0.978133
ERLIN2	ERLN2_HUMAN	Erlin-2	O94905	3	0.0851532	0.970715			0.0626371	0.975354
ERO1A	ERO1A_HUMAN	ERO1-like protein alpha	Q96HE7	10	0.0150372	0.987582	0.117209	0.884113	0.0415913	0.984584
ERP29	ERP29_HUMAN	Endoplasmic reticulum resident protein 29	P30040	10	-0.116745	0.982033	-0.043064	0.98739	0.0307801	0.987567
ERP44	ERP44_HUMAN	Endoplasmic reticulum resident protein 44	Q9BS26	10	-0.104099	0.97545	-0.0289519	0.988327	0.0815212	0.98364
ESD	ESTD_HUMAN	S-formylglutathione hydrolase	P10768	10	0.0522027	0.973437	0.0323484	0.986059	-0.02079	0.987367
ESYT1	ESYT1_HUMAN	Extended synaptotagmin-1	Q9BSJ8	10	0.0271888	0.988339	0.0256009	0.988384	0.273073	0.373439
ESYT2	ESYT2_HUMAN	Extended synaptotagmin-2;Isoform 2 of Extended synaptotagmin-2;Isoform 6 of Extended synaptotagmin-2	A0FGR8;A0FGR8-2;A0FGR8-6	10	0.0428986	0.982511	0.10666	0.903205	0.0448247	0.980017
ETF1	ERF1_HUMAN	Eukaryotic peptide chain release factor subunit 1;Isoform 2 of Eukaryotic peptide chain release factor subunit 1	P62495;P62495-2	10	-0.379275	0.813138	-0.120148	0.984831	-0.194371	0.967321
ETFA	ETFA_HUMAN	Electron transfer flavoprotein subunit alpha. mitochondrial	P13804	10	0.0310366	0.988124	0.0483076	0.987478	0.0911506	0.984211
ETFB	ETFB_HUMAN	Electron transfer flavoprotein subunit beta	P38117	10	-0.451951	0.843867	-0.241809	0.969371	-0.14987	0.973393
ETFDH	ETFD_HUMAN	Electron transfer flavoprotein-ubiquinone oxidoreductase. mitochondrial;Isoform 2 of Electron transfer flavoprotein-ubiquinone oxidoreductase. mitochondrial	Q16134;Q16134-3	3					-0.104352	0.966829
ETHE1	ETHE1_HUMAN	Persulfide dioxygenase ETHE1. mitochondrial	O95571	5	-0.0310242	0.983989	0.0482145	0.979398	-0.0296408	0.983762
EWSR1	EWS_HUMAN	RNA-binding protein EWS;Isoform 3 of RNA-binding protein EWS;Isoform 5 of RNA-binding protein EWS;Isoform 6 of RNA-binding protein EWS	Q01844;Q01844-3;Q01844-5;Q01844-6	6	0.0976387	0.96698	-0.0923684	0.97325	-0.114881	0.960504
EXD2	EXD2_HUMAN	Exonuclease 3'-5' domain-containing protein 2;Isoform 2 of Exonuclease 3'-5' domain-containing protein 2	Q9NVH0;Q9NVH0-2	2					0.0897484	0.969694
EXOC1	EXOC1_HUMAN	Exocyst complex component 1;Isoform 2 of Exocyst complex component 1	Q9NV70;Q9NV70-2	5	0.0666515	0.974097	0.0248264	0.985977	-0.0365037	0.983823
EXOC2	EXOC2_HUMAN	Exocyst complex component 2	Q96KP1	4	0.0323643	0.984029			0.322218	0.934604
EXOC3	EXOC3_HUMAN	Exocyst complex component 3;Isoform 2 of Exocyst complex component 3;Isoform 3 of Exocyst complex component 3	O60645;O60645-2;O60645-3	6	-0.254986	0.797428	-0.00272332	0.985925	-0.372055	0.741355
EXOC4	EXOC4_HUMAN	Exocyst complex component 4	Q96A65	10	-0.157371	0.973511	0.0248103	0.988287	-0.0575793	0.987659
EXOC5	EXOC5_HUMAN	Exocyst complex component 5	O00471	5	-0.123363	0.966701	-0.00344738	0.985908	-0.153668	0.937714
EXOC7	EXOC7_HUMAN	Exocyst complex component 7;Isoform 1 of Exocyst complex component 7;Isoform 2 of Exocyst complex component 7;Isoform 5 of Exocyst complex component 7;Isoform 6 of Exocyst complex component 7	Q9UPT5;Q9UPT5-1;Q9UPT5-2;Q9UPT5-5;Q9UPT5-6	7	-0.034083	0.98753	-0.0338631	0.986788	-0.00559254	0.987417
EXOC8	EXOC8_HUMAN	Exocyst complex component 8	Q8IYI6	5	0.0612158	0.982204	0.126321	0.954563	0.114277	0.974772
EXOG	EXOG_HUMAN	Nuclease EXOG. mitochondrial	Q9Y2C4	3	0.017014	0.984258	0.0931038	0.979067	0.191399	0.94577
EXOSC10	EXOSX_HUMAN	Exosome component 10	Q01780	5	0.0760542	0.983052			-0.00608563	0.9844
EXOSC2	EXOS2_HUMAN	Exosome complex component RRP4;Isoform 3 of Exosome complex component RRP4	Q13868;Q13868-3	4	-0.193592	0.967163	-0.220434	0.948993	-0.115986	0.976117
EXOSC4	EXOS4_HUMAN	Exosome complex component RRP41	Q9NPD3	5	-0.081296	0.983538	0.0486576	0.984722	-0.0548481	0.984737
EXOSC5	EXOS5_HUMAN	Exosome complex component RRP46	Q9NQT4	3	0.013403	0.981215	-0.128589	0.958603	-0.056525	0.976032
EXOSC6	EXOS6_HUMAN	Exosome complex component MTR3	Q5RKV6	6	0.153982	0.93624	0.236549	0.915165	0.254388	0.918753
EZR	EZRI_HUMAN	Ezrin	P15311	10	0.131915	0.98351	0.0207415	0.988356	0.218658	0.960521
F11R	JAM1_HUMAN	Junctional adhesion molecule A	Q9Y624	6	0.00348785	0.986826	0.0278028	0.985357	0.104763	0.973804
FABP5	FABP5_HUMAN	Fatty acid-binding protein. epidermal	Q01469	10	-0.0707803	0.978572	-0.134901	0.864183	-0.235248	0.698802
FADS2	FADS2_HUMAN	Fatty acid desaturase 2	O95864	6	-0.161406	0.97032	-0.0657612	0.985237	-0.181303	0.955651
FAF1	FAF1_HUMAN	FAS-associated factor 1	Q9UNN5	4	0.0509359	0.981344	0.0902408	0.964544	0.0292416	0.983202
FAF2	FAF2_HUMAN	FAS-associated factor 2	Q96CS3	6	0.0175118	0.986604	0.101966	0.976177	0.188551	0.922114
FAH	FAAA_HUMAN	Fumarylacetoacetase;Isoform 2 of Fumarylacetoacetase	P16930;P16930-2	2					0.0991848	0.965663
FAHD1	FAHD1_HUMAN	Acylpyruvase FAHD1. mitochondrial;Isoform 2 of Acylpyruvase FAHD1. mitochondrial;Isoform 3 of Acylpyruvase FAHD1. mitochondrial	Q6P587;Q6P587-2;Q6P587-3	5	0.072223	0.98291	0.127597	0.968939	0.124112	0.975399
FAHD2A	FAH2A_HUMAN	Fumarylacetoacetate hydrolase domain-containing protein 2A	Q96GK7	6	0.0129331	0.986559	0.120344	0.93492	-0.10501	0.951755
FAM107B	F107B_HUMAN	Protein FAM107B;Isoform 2 of Protein FAM107B	Q9H098;Q9H098-2	3	0.0577741	0.980261	-0.0395903	0.982524	0.0177184	0.98382
FAM114A1	NXP20_HUMAN	Protein NOXP20	Q8IWE2	3	-0.106175	0.980496
FAM120A	F120A_HUMAN	Constitutive coactivator of PPAR-gamma-like protein 1;Isoform F of Constitutive coactivator of PPAR-gamma-like protein 1	Q9NZB2;Q9NZB2-6	10	0.0760928	0.965861	-0.0939074	0.924245	-0.066018	0.973526
FAM129B	NIBL1_HUMAN	Niban-like protein 1;Isoform 2 of Niban-like protein 1	Q96TA1;Q96TA1-2	10	0.0846401	0.986909	-0.056483	0.987585	0.113112	0.983839
FAM162A	F162A_HUMAN	Protein FAM162A	Q96A26	2	0.0197074	0.980737	0.0409329	0.978853	-0.0513066	0.976962
FAM20B	XYLK_HUMAN	Glycosaminoglycan xylosylkinase	O75063	2	0.141749	0.974286			-0.00283965	0.981614
FAM213A	F213A_HUMAN	Redox-regulatory protein FAM213A;Isoform 2 of Redox-regulatory protein FAM213A	Q9BRX8;Q9BRX8-2	10	-0.272143	0.978083	0.152103	0.987294	0.157213	0.985652
FAM3C	FAM3C_HUMAN	Protein FAM3C	Q92520	4	0.167135	0.977395	0.478142	0.934467	0.47046	0.861786
FAM49B	FA49B_HUMAN	Protein FAM49B	Q9NUQ9	4	-0.567966	0.966081	-0.0200932	0.984483	0.512765	0.969896
FAM96B	MIP18_HUMAN	Mitotic spindle-associated MMXD complex subunit MIP18	Q9Y3D0	2	-0.662305	0.910398	-0.0193835	0.981449	0.0955202	0.980142
FAM98A	FA98A_HUMAN	Protein FAM98A;Isoform 2 of Protein FAM98A	Q8NCA5;Q8NCA5-2	8	-0.238871	0.938042	-0.20885	0.938164	-0.0668879	0.986711
FAM98B	FA98B_HUMAN	Isoform 2 of Protein FAM98B	Q52LJ0-2	5	0.117041	0.950877	-0.165304	0.929305	-0.300861	0.68279
FAR1	FACR1_HUMAN	Fatty acyl-CoA reductase 1	Q8WVX9	4	-0.055474	0.984967	-0.0908605	0.981989	-0.111085	0.977491
FARP1	FARP1_HUMAN	FERM. RhoGEF and pleckstrin domain-containing protein 1;Isoform 2 of FERM. RhoGEF and pleckstrin domain-containing protein 1	Q9Y4F1;Q9Y4F1-2	2			0.299433	0.928173
FARSA	SYFA_HUMAN	Phenylalanine--tRNA ligase alpha subunit	Q9Y285	5	0.0565792	0.980187	0.00606558	0.985829	-0.0292412	0.984546
FARSB	SYFB_HUMAN	Phenylalanine--tRNA ligase beta subunit	Q9NSD9	10	0.0344922	0.985212	0.0549111	0.972346	-0.0298612	0.985535
FASN	FAS_HUMAN	Fatty acid synthase	P49327	10	0.138096	0.974005	0.214327	0.923069	0.377994	0.576282
FAU	RS30_HUMAN	40S ribosomal protein S30	P62861	2	0.239206	0.95596
FBL	FBRL_HUMAN	rRNA 2'-O-methyltransferase fibrillarin	P22087	10	0.130622	0.845662	0.0849988	0.948096	0.163027	0.616785
FBLIM1	FBLI1_HUMAN	Filamin-binding LIM protein 1	Q8WUP2	10	0.116482	0.767406	0.0476148	0.980179	-0.0990949	0.890587
FBXO22	FBX22_HUMAN	F-box only protein 22;Isoform 3 of F-box only protein 22	Q8NEZ5;Q8NEZ5-3	4	-0.146777	0.958402	0.0623201	0.980071	0.00749333	0.984338
FCGRT	FCGRN_HUMAN	IgG receptor FcRn large subunit p51	P55899	2	-0.260111	0.953466	-0.0964475	0.976697	-0.12143	0.975658
FDFT1	FDFT_HUMAN	Squalene synthase	P37268	7	0.00956764	0.987863	-0.105062	0.968858	-0.408275	0.556924
FDPS	FPPS_HUMAN	Farnesyl pyrophosphate synthase;Isoform 2 of Farnesyl pyrophosphate synthase	P14324;P14324-2	8	0.021318	0.987528	-0.0431764	0.982376	-0.140642	0.812392
FDXR	ADRO_HUMAN	NADPH:adrenodoxin oxidoreductase. mitochondrial;Isoform 3 of NADPH:adrenodoxin oxidoreductase. mitochondrial;Isoform 7 of NADPH:adrenodoxin oxidoreductase. mitochondrial	P22570;P22570-3;P22570-7	10	0.0676467	0.941968	0.0691436	0.955378	-0.118611	0.731866
FECH	HEMH_HUMAN	Ferrochelatase. mitochondrial;Isoform 2 of Ferrochelatase. mitochondrial	P22830;P22830-2	3	0.127876	0.960255	0.0823376	0.975361	0.0567913	0.977254
FEN1	FEN1_HUMAN	Flap endonuclease 1	P39748	8	0.012411	0.988099	0.00657822	0.9874	0.0790138	0.971862
FERMT2	FERM2_HUMAN	Fermitin family homolog 2;Isoform 3 of Fermitin family homolog 2	Q96AC1;Q96AC1-3	9	0.135331	0.980042	0.134668	0.97211	0.258889	0.83095
FH	FUMH_HUMAN	Fumarate hydratase. mitochondrial;Isoform Cytoplasmic of Fumarate hydratase. mitochondrial	P07954;P07954-2	10	0.0729099	0.986895	0.109149	0.981568	0.248781	0.896832
FHL1	FHL1_HUMAN	Four and a half LIM domains protein 1;Isoform 1 of Four and a half LIM domains protein 1;Isoform 4 of Four and a half LIM domains protein 1;Isoform 5 of Four and a half LIM domains protein 1	Q13642;Q13642-1;Q13642-4;Q13642-5	5	0.0953219	0.95023	0.0407807	0.983473	-0.0256371	0.986051
FHL2	FHL2_HUMAN	Four and a half LIM domains protein 2	Q14192	10	0.0648489	0.943867	-0.118296	0.737783	-0.168016	0.108088
FHL3	FHL3_HUMAN	Four and a half LIM domains protein 3	Q13643	5	0.000744941	0.986864	-0.0636056	0.983815	-0.0467578	0.982138
FHOD1	FHOD1_HUMAN	FH1/FH2 domain-containing protein 1	Q9Y613	10	0.0739516	0.959748	0.0599028	0.978382	0.047394	0.980488
FIP1L1	FIP1_HUMAN	Pre-mRNA 3'-end-processing factor FIP1;Isoform 3 of Pre-mRNA 3'-end-processing factor FIP1;Isoform 5 of Pre-mRNA 3'-end-processing factor FIP1	Q6UN15;Q6UN15-3;Q6UN15-5	3	-0.486865	0.952603	-0.0669069	0.984026	-0.130363	0.982974
FIS1	FIS1_HUMAN	Mitochondrial fission 1 protein	Q9Y3D6	3	0.146738	0.979076	0.0037408	0.981557	0.168269	0.971395
FKBP10	FKB10_HUMAN	Peptidyl-prolyl cis-trans isomerase FKBP10	Q96AY3	10	0.040431	0.986742	-0.113361	0.917615	-0.0429178	0.985641
FKBP11	FKB11_HUMAN	Peptidyl-prolyl cis-trans isomerase FKBP11;Isoform 2 of Peptidyl-prolyl cis-trans isomerase FKBP11	Q9NYL4;Q9NYL4-2	2	-0.142021	0.962041	-0.0362617	0.978711	-0.043684	0.977341
FKBP15	FKB15_HUMAN	FK506-binding protein 15	Q5T1M5	3	0.103898	0.958711	-0.0713471	0.976075
FKBP1A	FKB1A_HUMAN	Peptidyl-prolyl cis-trans isomerase FKBP1A	P62942	7	0.137233	0.763918	-0.1638	0.35466	-0.279561	0.00276598
FKBP2	FKBP2_HUMAN	Peptidyl-prolyl cis-trans isomerase FKBP2	P26885	3	0.0429715	0.982087	0.0822656	0.964689	-0.0827594	0.965725
FKBP3	FKBP3_HUMAN	Peptidyl-prolyl cis-trans isomerase FKBP3	Q00688	10	0.0845501	0.932976	-0.0573871	0.975063	-0.105039	0.872479
FKBP4	FKBP4_HUMAN	Peptidyl-prolyl cis-trans isomerase FKBP4	Q02790	10	0.0584757	0.982502	-0.0948255	0.961501	-0.186258	0.265132
FKBP5	FKBP5_HUMAN	Peptidyl-prolyl cis-trans isomerase FKBP5	Q13451	8	0.0683612	0.968495	-0.0925938	0.941753	-0.00512401	0.98585
FKBP8	FKBP8_HUMAN	Peptidyl-prolyl cis-trans isomerase FKBP8;Isoform 2 of Peptidyl-prolyl cis-trans isomerase FKBP8	Q14318;Q14318-2	4	0.0186715	0.984034	-0.0143107	0.984206
FKBP9	FKBP9_HUMAN	Peptidyl-prolyl cis-trans isomerase FKBP9;Isoform 3 of Peptidyl-prolyl cis-trans isomerase FKBP9	O95302;O95302-3	9	-0.0410145	0.986552	0.0360816	0.986443	0.0712904	0.982457
FLAD1	FAD1_HUMAN	FAD synthase;Isoform 2 of FAD synthase;Isoform 3 of FAD synthase	Q8NFF5;Q8NFF5-2;Q8NFF5-3	4	0.24511	0.9758	0.40629	0.823656	0.254691	0.944199
FLII	FLII_HUMAN	Protein flightless-1 homolog;Isoform 2 of Protein flightless-1 homolog	Q13045;Q13045-2	10	-0.239419	0.971142	-0.0107045	0.987375	-0.0989589	0.987025
FLNA	FLNA_HUMAN	Filamin-A;Isoform 2 of Filamin-A	P21333;P21333-2	10	0.110362	0.874018	0.106156	0.885941	0.0191328	0.98797
FLNB	FLNB_HUMAN	Filamin-B;Isoform 2 of Filamin-B;Isoform 9 of Filamin-B	O75369;O75369-2;O75369-9	10	0.0993627	0.909797	-0.0211463	0.988005	-0.105889	0.837945
FLNC	FLNC_HUMAN	Filamin-C	Q14315	10	0.0491218	0.983287	0.140235	0.656611	0.0321893	0.985484
FLOT1	FLOT1_HUMAN	Flotillin-1	O75955	10	0.129621	0.814246	0.00225346	0.987889	0.0807971	0.947107
FLOT2	FLOT2_HUMAN	Flotillin-2	Q14254	10	0.107619	0.944298	0.044474	0.983328	0.061518	0.969281
FMNL2	FMNL2_HUMAN	Formin-like protein 2;Isoform 2 of Formin-like protein 2	Q96PY5;Q96PY5-3	3	0.0512755	0.977309	0.106167	0.94608
FMNL3	FMNL3_HUMAN	Formin-like protein 3	Q8IVF7	5	0.137952	0.981706	0.0351489	0.984077	0.152428	0.979204
FN1	FINC_HUMAN	Fibronectin;Isoform 15 of Fibronectin;Isoform 3 of Fibronectin;Isoform 7 of Fibronectin	P02751;P02751-15;P02751-3;P02751-7	10	0.245287	0.0323716	0.00988664	0.988056	0.259659	0.319272
FNDC3A	FND3A_HUMAN	Fibronectin type-III domain-containing protein 3A;Isoform 2 of Fibronectin type-III domain-containing protein 3A	Q9Y2H6;Q9Y2H6-2	5	0.0639991	0.9819	0.05983	0.979159	0.113614	0.947489
FNDC3B	FND3B_HUMAN	Fibronectin type III domain-containing protein 3B	Q53EP0	6	0.0973983	0.941282	0.0900497	0.962253	0.0537432	0.978611
FNTA	FNTA_HUMAN	Protein farnesyltransferase/geranylgeranyltransferase type-1 subunit alpha	P49354	5	-0.255479	0.952435	-0.0522767	0.986226	-0.123033	0.982746
FNTB	FNTB_HUMAN	Protein farnesyltransferase subunit beta;Isoform 2 of Protein farnesyltransferase subunit beta	P49356;P49356-2	2	-0.322118	0.971936	-0.0722882	0.980448	0.302114	0.97245
FOCAD	FOCAD_HUMAN	Focadhesin	Q5VW36	5	-0.0134515	0.986433	0.0369419	0.983671	0.0743178	0.967265
FOXK1	FOXK1_HUMAN	Forkhead box protein K1	P85037	3	0.0747999	0.97331	0.0980139	0.964357	-0.060185	0.974945
FRMD8	FRMD8_HUMAN	FERM domain-containing protein 8;Isoform 2 of FERM domain-containing protein 8	Q9BZ67;Q9BZ67-2	2	-0.0810965	0.977073	-0.183619	0.954365
FRYL	FRYL_HUMAN	Protein furry homolog-like	O94915	3	-0.0318735	0.980841	0.0439945	0.983243	0.0263466	0.983801
FSCN1	FSCN1_HUMAN	Fascin	Q16658	10	0.151836	0.790668	0.180566	0.670784	0.235782	0.645163
FSTL1	FSTL1_HUMAN	Follistatin-related protein 1	Q12841	5	-0.0458218	0.984135	0.0644815	0.98107	0.139899	0.9392
FTH1	FRIH_HUMAN	Ferritin heavy chain	P02794	4	0.0591823	0.980138	0.0667903	0.977687	0.0452173	0.977582
FTL	FRIL_HUMAN	Ferritin light chain	P02792	5	-0.41171	0.917034	-0.388572	0.925385	-0.42548	0.884823
FTO	FTO_HUMAN	Alpha-ketoglutarate-dependent dioxygenase FTO	Q9C0B1	5	-0.0185759	0.98083	0.15709	0.929199	0.188265	0.91408
FUBP1	FUBP1_HUMAN	Far upstream element-binding protein 1	Q96AE4	10	0.106108	0.851516	-0.0327009	0.985993	-0.0966493	0.845408
FUBP3	FUBP3_HUMAN	Far upstream element-binding protein 3	Q96I24	10	0.069094	0.973847	0.0400912	0.986265	-0.0486501	0.983234
FUS	FUS_HUMAN	RNA-binding protein FUS;Isoform Short of RNA-binding protein FUS	P35637;P35637-2	10	0.168769	0.884964	-0.131317	0.930811	-0.253234	0.914935
FXN	FRDA_HUMAN	Frataxin. mitochondrial	Q16595	3	0.0365378	0.979021	0.0874841	0.957827	-0.0288438	0.979706
FXR1	FXR1_HUMAN	Fragile X mental retardation syndrome-related protein 1	P51114	10	0.0851282	0.958657	-0.0522572	0.975813	0.0165929	0.987502
FYCO1	FYCO1_HUMAN	FYVE and coiled-coil domain-containing protein 1;Isoform 4 of FYVE and coiled-coil domain-containing protein 1	Q9BQS8;Q9BQS8-4	5	0.184493	0.781434	0.114894	0.966501	0.285217	0.315197
G3BP1	G3BP1_HUMAN	Ras GTPase-activating protein-binding protein 1	Q13283	10	-0.0288215	0.988171	-0.112105	0.917471	-0.134201	0.941428
G3BP2	G3BP2_HUMAN	Ras GTPase-activating protein-binding protein 2;Isoform B of Ras GTPase-activating protein-binding protein 2	Q9UN86;Q9UN86-2	6	-0.127665	0.983222	-0.0468216	0.984653	-0.139696	0.982336
G6PD	G6PD_HUMAN	Glucose-6-phosphate 1-dehydrogenase;Isoform Long of Glucose-6-phosphate 1-dehydrogenase;Isoform 3 of Glucose-6-phosphate 1-dehydrogenase	P11413;P11413-2;P11413-3	10	0.0439689	0.988314	0.123205	0.982431	0.453145	0.30694
GAA	LYAG_HUMAN	Lysosomal alpha-glucosidase	P10253	5	0.00483175	0.986762	0.049691	0.982144	-0.0539949	0.97846
GABARAPL2	GBRL2_HUMAN	Gamma-aminobutyric acid receptor-associated protein-like 2	P60520	2			0.0865736	0.97296	0.22759	0.889818
GABPA	GABPA_HUMAN	GA-binding protein alpha chain	Q06546	5	0.105098	0.966619			0.0511033	0.977352
GADD45GIP1	G45IP_HUMAN	Growth arrest and DNA damage-inducible proteins-interacting protein 1	Q8TAE8	3	0.0619631	0.982686
GAK	GAK_HUMAN	Cyclin-G-associated kinase	O14976	3	0.0492749	0.976878			0.0707946	0.971668
GALE	GALE_HUMAN	UDP-glucose 4-epimerase	Q14376	5	0.0468185	0.983325	0.0482437	0.981156	-0.00931043	0.984175
GALK1	GALK1_HUMAN	Galactokinase;Isoform 2 of Galactokinase	P51570;P51570-2	10	-0.119061	0.832158	-0.0153454	0.987522	-0.128255	0.827854
GALNT1	GALT1_HUMAN	Polypeptide N-acetylgalactosaminyltransferase 1	Q10472	9	0.115063	0.917687	0.00978336	0.98814	0.185763	0.720046
GALNT2	GALT2_HUMAN	Polypeptide N-acetylgalactosaminyltransferase 2	Q10471	8	0.151621	0.966666	0.102491	0.978485	0.329887	0.650343
GALNT7	GALT7_HUMAN	N-acetylgalactosaminyltransferase 7	Q86SF2	5	0.158277	0.924669	0.137819	0.940391	0.148558	0.887578
GANAB	GANAB_HUMAN	Neutral alpha-glucosidase AB	Q14697	10	0.0297006	0.987218	-0.0890042	0.900121	-0.177777	0.0766415
GAPDH	G3P_HUMAN	Glyceraldehyde-3-phosphate dehydrogenase	P04406	10	0.00993177	0.988509	-0.472052	0.130265	-0.485013	0.0465574
GAPVD1	GAPD1_HUMAN	GTPase-activating protein and VPS9 domain-containing protein 1;Isoform 2 of GTPase-activating protein and VPS9 domain-containing protein 1;Isoform 4 of GTPase-activating protein and VPS9 domain-containing protein 1;Isoform 5 of GTPase-activating protein and VPS9 domain-containing protein 1;Isoform 6 of GTPase-activating protein and VPS9 domain-containing protein 1	Q14C86;Q14C86-2;Q14C86-4;Q14C86-5;Q14C86-6	7	-0.170272	0.982297	0.0228327	0.986657	0.195309	0.973636
GAR1	GAR1_HUMAN	H/ACA ribonucleoprotein complex subunit 1;Isoform 2 of H/ACA ribonucleoprotein complex subunit 1	Q9NY12;Q9NY12-2	4	-0.0928676	0.982067	-0.159473	0.965885	-0.122765	0.976026
GARS	GARS_HUMAN	Glycine--tRNA ligase	P41250	10	0.0846079	0.984384	0.0935782	0.979058	0.309268	0.384372
GART	PUR2_HUMAN	Trifunctional purine biosynthetic protein adenosine-3	P22102	10	-0.00805553	0.988507	0.0446267	0.987624	0.00359797	0.988524
GATAD2A	P66A_HUMAN	Transcriptional repressor p66-alpha;Isoform 2 of Transcriptional repressor p66-alpha;Isoform 3 of Transcriptional repressor p66-alpha	Q86YP4;Q86YP4-2;Q86YP4-3	6	0.121207	0.923319	-0.0216747	0.986093	0.0843759	0.956307
GATAD2B	P66B_HUMAN	Transcriptional repressor p66-beta	Q8WXI9	4	0.117872	0.957351	-0.0581193	0.981814	-0.0752615	0.975393
GATC	GATC_HUMAN	Glutamyl-tRNA(Gln) amidotransferase subunit C. mitochondrial	O43716	2	-0.0876315	0.969192
GBA	GLCM_HUMAN	Glucosylceramidase;Isoform Short of Glucosylceramidase;Isoform 4 of Glucosylceramidase	P04062;P04062-2;P04062-4	6	0.0279545	0.985725	0.127431	0.975057	0.229748	0.849614
GBE1	GLGB_HUMAN	1.4-alpha-glucan-branching enzyme	Q04446	10	0.136939	0.878418	0.0514201	0.969301	0.0164835	0.987956
GBF1	GBF1_HUMAN	Golgi-specific brefeldin A-resistance guanine nucleotide exchange factor 1;Isoform 2 of Golgi-specific brefeldin A-resistance guanine nucleotide exchange factor 1;Isoform 3 of Golgi-specific brefeldin A-resistance guanine nucleotide exchange factor 1	Q92538;Q92538-2;Q92538-3	9	-0.0384075	0.987649	0.0499167	0.987335	0.175254	0.925267
GBP1	GBP1_HUMAN	Guanylate-binding protein 1	P32455	3	-0.0737217	0.976765	-0.114184	0.968755	-0.0280524	0.980387
GCLM	GSH0_HUMAN	Glutamate--cysteine ligase regulatory subunit	P48507	3	-0.583395	0.896491	-0.135345	0.982198	0.0242191	0.984318
GCN1	GCN1_HUMAN	eIF-2-alpha kinase activator GCN1	Q92616	10	-0.248903	0.977534	-0.121465	0.986606	0.346887	0.947693
GDI1	GDIA_HUMAN	Rab GDP dissociation inhibitor alpha	P31150	5	-0.0167215	0.986305	0.0675142	0.972836	0.0323563	0.984906
GDI2	GDIB_HUMAN	Rab GDP dissociation inhibitor beta	P50395	10	0.0182649	0.988283	0.010846	0.988449	-0.00727817	0.988467
GEMIN5	GEMI5_HUMAN	Gem-associated protein 5	Q8TEQ6	9	-0.0464262	0.984944	-0.0681052	0.980968	-0.0922795	0.970687
GFM1	EFGM_HUMAN	Elongation factor G. mitochondrial	Q96RP9	10	-0.0626456	0.986103	-0.0203181	0.988017	-0.0221062	0.988254
GFPT1	GFPT1_HUMAN	Glutamine--fructose-6-phosphate aminotransferase [isomerizing] 1;Isoform 2 of Glutamine--fructose-6-phosphate aminotransferase [isomerizing] 1	Q06210;Q06210-2	10	0.00341007	0.98788	0.071392	0.968474	0.194979	0.157998
GGCT	GGCT_HUMAN	Gamma-glutamylcyclotransferase	O75223	4	-0.00951051	0.98565	0.0739308	0.966322	0.0116626	0.985554
GGH	GGH_HUMAN	Gamma-glutamyl hydrolase	Q92820	2	0.163874	0.941209
GIGYF2	GGYF2_HUMAN	GRB10-interacting GYF protein 2;Isoform 3 of GRB10-interacting GYF protein 2;Isoform 4 of GRB10-interacting GYF protein 2	Q6Y7W6;Q6Y7W6-4;Q6Y7W6-5	6	0.0586543	0.978687	0.0946794	0.96461	0.103747	0.950334
GIPC1	GIPC1_HUMAN	PDZ domain-containing protein GIPC1	O14908	2	-0.0349843	0.979684	0.0204333	0.98046
GIT1	GIT1_HUMAN	ARF GTPase-activating protein GIT1;Isoform 3 of ARF GTPase-activating protein GIT1	Q9Y2X7;Q9Y2X7-3	10	0.090277	0.962773	0.0714816	0.97503	0.0769733	0.973091
GIT2	GIT2_HUMAN	ARF GTPase-activating protein GIT2;Isoform 3 of ARF GTPase-activating protein GIT2;Isoform 4 of ARF GTPase-activating protein GIT2	Q14161;Q14161-3;Q14161-4	6	-0.0156829	0.9871	0.0562412	0.976547	-0.0344134	0.985814
GJA1	CXA1_HUMAN	Gap junction alpha-1 protein	P17302	4	0.0552739	0.977744	-0.164587	0.943191	-0.0533057	0.977454
GLB1	BGAL_HUMAN	Beta-galactosidase;Isoform 3 of Beta-galactosidase	P16278;P16278-3	7	-0.274791	0.899156	0.0016884	0.987451	0.0520523	0.986993
GLCE	GLCE_HUMAN	D-glucuronyl C5-epimerase	O94923	2	0.271965	0.953444			0.187604	0.963321
GLG1	GSLG1_HUMAN	Golgi apparatus protein 1;Isoform 2 of Golgi apparatus protein 1;Isoform 3 of Golgi apparatus protein 1	Q92896;Q92896-2;Q92896-3	10	0.0244491	0.987207	0.0608993	0.955483	0.19223	0.00158087
GLIPR2	GAPR1_HUMAN	Golgi-associated plant pathogenesis-related protein 1	Q9H4G4	2	0.209829	0.907853	0.162272	0.92568
GLO1	LGUL_HUMAN	Lactoylglutathione lyase;Isoform 2 of Lactoylglutathione lyase	Q04760;Q04760-2	10	0.0166672	0.988117	-0.0755425	0.985704	-0.0879382	0.985235
GLOD4	GLOD4_HUMAN	Glyoxalase domain-containing protein 4;Isoform 2 of Glyoxalase domain-containing protein 4	Q9HC38;Q9HC38-2	7	-0.0408463	0.985789	0.0822897	0.985346	-0.0363661	0.984802
GLRX	GLRX1_HUMAN	Glutaredoxin-1	P35754	5	-0.0975296	0.983136	-0.0488663	0.985971	-0.094533	0.982736
GLRX3	GLRX3_HUMAN	Glutaredoxin-3	O76003	10	-0.220399	0.883394	-0.227287	0.855402	-0.106392	0.982003
GLS	GLSK_HUMAN	Glutaminase kidney isoform. mitochondrial;Isoform 3 of Glutaminase kidney isoform. mitochondrial	O94925;O94925-3	10	-0.0299466	0.988072	-0.0411113	0.987301	-0.193513	0.876663
GLUD1	DHE3_HUMAN	Glutamate dehydrogenase 1. mitochondrial	P00367	10	-0.0590155	0.984797	-0.235083	0.366031	-0.399915	0.000278964
GLYR1	GLYR1_HUMAN	Putative oxidoreductase GLYR1;Isoform 2 of Putative oxidoreductase GLYR1	Q49A26;Q49A26-2	3	-0.165987	0.977497	0.0983419	0.979932	0.310457	0.967788
GMDS	GMDS_HUMAN	GDP-mannose 4.6 dehydratase;Isoform 2 of GDP-mannose 4.6 dehydratase	O60547;O60547-2	3	0.0852822	0.970903	0.0440131	0.982121	0.0303311	0.9829
GMFB	GMFB_HUMAN	Glia maturation factor beta	P60983	3	0.032995	0.979487	0.0668632	0.97376	0.0684856	0.974576
GMPPA	GMPPA_HUMAN	Mannose-1-phosphate guanyltransferase alpha	Q96IJ6	9	0.0323184	0.987722	0.0763667	0.985759	0.273481	0.835679
GMPPB	GMPPB_HUMAN	Mannose-1-phosphate guanyltransferase beta;Isoform 2 of Mannose-1-phosphate guanyltransferase beta	Q9Y5P6;Q9Y5P6-2	8	0.010353	0.987754	0.0204676	0.987512	0.0304137	0.985727
GMPR2	GMPR2_HUMAN	GMP reductase 2;Isoform 2 of GMP reductase 2	Q9P2T1;Q9P2T1-2	6	0.0764735	0.986373	-0.105163	0.968703	-0.190241	0.886492
GMPS	GUAA_HUMAN	GMP synthase [glutamine-hydrolyzing]	P49915	10	0.0266529	0.98829	-0.0368748	0.98759	-0.00570675	0.98851
GNA11	GNA11_HUMAN	Guanine nucleotide-binding protein subunit alpha-11	P29992	6	-0.0286649	0.985854	0.0416736	0.984771	0.0577485	0.977817
GNA13	GNA13_HUMAN	Guanine nucleotide-binding protein subunit alpha-13	Q14344	3	-0.0524259	0.983028	0.0480334	0.982808	0.0784653	0.977734
GNAI2	GNAI2_HUMAN	Guanine nucleotide-binding protein G(i) subunit alpha-2;Isoform 2 of Guanine nucleotide-binding protein G(i) subunit alpha-2;Isoform 3 of Guanine nucleotide-binding protein G(i) subunit alpha-2;Isoform 5 of Guanine nucleotide-binding protein G(i) subunit alpha-2;Isoform 6 of Guanine nucleotide-binding protein G(i) subunit alpha-2	P04899;P04899-2;P04899-3;P04899-5;P04899-6	10	0.163493	0.638474	0.117275	0.858025	0.151658	0.459282
GNAI3	GNAI3_HUMAN	Guanine nucleotide-binding protein G(k) subunit alpha	P08754	3	0.0788872	0.971986	0.0729637	0.974637	0.231253	0.85781
GNAS	GNAS2_HUMAN;GNAS2_HUMAN;GNAS2_HUMAN;GNAS2_HUMAN;GNAS1_HUMAN;GNAS1_HUMAN	Guanine nucleotide-binding protein G(s) subunit alpha isoforms short;Isoform Gnas-2 of Guanine nucleotide-binding protein G(s) subunit alpha isoforms short;Isoform 3 of Guanine nucleotide-binding protein G(s) subunit alpha isoforms short;Isoform 4 of Guanine nucleotide-binding protein G(s) subunit alpha isoforms short;Guanine nucleotide-binding protein G(s) subunit alpha isoforms XLas;Isoform XLa…	P63092;P63092-2;P63092-3;P63092-4;Q5JWF2;Q5JWF2-2	7	0.0890413	0.939974	0.0502247	0.977864	0.0364293	0.984541
GNB1	GBB1_HUMAN	Guanine nucleotide-binding protein G(I)/G(S)/G(T) subunit beta-1	P62873	4	0.0167778	0.985572	-0.0404643	0.984611	0.0319277	0.985092
GNB2	GBB2_HUMAN	Guanine nucleotide-binding protein G(I)/G(S)/G(T) subunit beta-2	P62879	10	0.120585	0.961469	0.00223761	0.988234	0.0354754	0.987348
GNG12	GBG12_HUMAN	Guanine nucleotide-binding protein G(I)/G(S)/G(O) subunit gamma-12	Q9UBI6	5	0.0809125	0.98307	-0.0199195	0.983837	0.0753191	0.977502
GNL1	GNL1_HUMAN	Guanine nucleotide-binding protein-like 1	P36915	7	0.0296944	0.986244	0.0333627	0.984539	-0.00862015	0.986681
GNL3	GNL3_HUMAN	Guanine nucleotide-binding protein-like 3;Isoform 2 of Guanine nucleotide-binding protein-like 3	Q9BVP2;Q9BVP2-2	6	-0.128528	0.933355	0.0135948	0.9856	0.114309	0.944979
GNPDA1	GNPI1_HUMAN	Glucosamine-6-phosphate isomerase 1	P46926	3	-0.145619	0.955294	-0.0748024	0.978528	-0.183659	0.930299
GNPDA2	GNPI2_HUMAN	Glucosamine-6-phosphate isomerase 2;Isoform 2 of Glucosamine-6-phosphate isomerase 2	Q8TDQ7;Q8TDQ7-2	2	-0.0947804	0.977529	0.0986594	0.977062	0.187308	0.964781
GNPNAT1	GNA1_HUMAN	Glucosamine 6-phosphate N-acetyltransferase	Q96EK6	2	-0.0144892	0.980787	0.125682	0.939705	0.179484	0.886355
GNS	GNS_HUMAN	N-acetylglucosamine-6-sulfatase	P15586	6	-0.00435037	0.987418	0.0844945	0.978372	-0.0157547	0.987202
GOLGA1	GOGA1_HUMAN	Golgin subfamily A member 1	Q92805	3	0.0549665	0.977417	0.0135533	0.980853	0.131056	0.946049
GOLGA2	GOGA2_HUMAN	Golgin subfamily A member 2	Q08379	4	-0.0419193	0.978956	0.476278	0.921464	0.686478	0.546629
GOLGA3	GOGA3_HUMAN	Golgin subfamily A member 3;Isoform 2 of Golgin subfamily A member 3	Q08378;Q08378-2	8	-0.0279179	0.986521	-0.032091	0.985624	0.309852	0.967667
GOLGB1	GOGB1_HUMAN	Golgin subfamily B member 1;Isoform 2 of Golgin subfamily B member 1;Isoform 3 of Golgin subfamily B member 1;Isoform 4 of Golgin subfamily B member 1	Q14789;Q14789-2;Q14789-3;Q14789-4	8	-0.234899	0.983313	-0.145963	0.98501	0.156096	0.984606
GOLM1	GOLM1_HUMAN	Golgi membrane protein 1;Isoform 2 of Golgi membrane protein 1	Q8NBJ4;Q8NBJ4-2	2					0.10853	0.957619
GOLT1B	GOT1B_HUMAN	Vesicle transport protein GOT1B	Q9Y3E0	2	0.18596	0.978895	0.619376	0.95305	0.797965	0.806999
GORASP2	GORS2_HUMAN	Golgi reassembly-stacking protein 2;Isoform 2 of Golgi reassembly-stacking protein 2;Isoform 3 of Golgi reassembly-stacking protein 2	Q9H8Y8;Q9H8Y8-2;Q9H8Y8-3	5	0.173887	0.982395	0.216822	0.953282	0.368735	0.796552
GOSR1	GOSR1_HUMAN	Golgi SNAP receptor complex member 1	O95249	2	0.0129838	0.981062			-0.0163796	0.980575
GOSR2	GOSR2_HUMAN	Golgi SNAP receptor complex member 2;Isoform B of Golgi SNAP receptor complex member 2;Isoform 3 of Golgi SNAP receptor complex member 2	O14653;O14653-2;O14653-3	2	0.0898026	0.97076
GOT1	AATC_HUMAN	Aspartate aminotransferase. cytoplasmic	P17174	10	0.0212792	0.98706	0.0603094	0.954188	-0.0344015	0.981762
GOT2	AATM_HUMAN	Aspartate aminotransferase. mitochondrial	P00505	10	-0.0604843	0.983645	-0.025237	0.987976	-0.131808	0.769113
GPAA1	GPAA1_HUMAN	Glycosylphosphatidylinositol anchor attachment 1 protein	O43292	3	0.0509397	0.978293	-0.00315282	0.981489	0.0733037	0.971769
GPALPP1	GPAM1_HUMAN	GPALPP motifs-containing protein 1	Q8IXQ4	2	0.0699107	0.978499
GPD2	GPDM_HUMAN	Glycerol-3-phosphate dehydrogenase. mitochondrial	P43304	10	0.0456134	0.987044	0.326606	0.863195	0.316596	0.79916
GPI	G6PI_HUMAN	Glucose-6-phosphate isomerase;Isoform 2 of Glucose-6-phosphate isomerase	P06744;P06744-2	10	-0.0491763	0.988167	-0.0180333	0.988394	0.0461924	0.983746
GPKOW	GPKOW_HUMAN	G patch domain and KOW motifs-containing protein	Q92917	2			0.0481841	0.978189
GPS1	CSN1_HUMAN	COP9 signalosome complex subunit 1;Isoform 4 of COP9 signalosome complex subunit 1;Isoform 2 of COP9 signalosome complex subunit 1	Q13098;Q13098-5;Q13098-7	10	-0.112202	0.959645	0.0360368	0.987201	0.00399503	0.988407
GPX1	GPX1_HUMAN	Glutathione peroxidase 1	P07203	10	0.0161706	0.988209	-0.0174374	0.988088	-0.151636	0.724098
GPX4	GPX4_HUMAN	Phospholipid hydroperoxide glutathione peroxidase. mitochondrial;Isoform Cytoplasmic of Phospholipid hydroperoxide glutathione peroxidase. mitochondrial	P36969;P36969-2	3	0.0193752	0.983782	0.0260021	0.983581	-0.0131889	0.984185
GPX8	GPX8_HUMAN	Probable glutathione peroxidase 8	Q8TED1	5	0.122649	0.980008	0.274592	0.939628	0.401167	0.869649
GRB10	GRB10_HUMAN	Growth factor receptor-bound protein 10;Isoform 1 of Growth factor receptor-bound protein 10;Isoform 2 of Growth factor receptor-bound protein 10;Isoform 4 of Growth factor receptor-bound protein 10	Q13322;Q13322-2;Q13322-3;Q13322-4	3	0.366808	0.964951	0.304817	0.783942	0.374298	0.867814
GRB2	GRB2_HUMAN	Growth factor receptor-bound protein 2	P62993	7	0.0259572	0.98714	0.0307242	0.986786	0.0305224	0.986638
GRHPR	GRHPR_HUMAN	Glyoxylate reductase/hydroxypyruvate reductase	Q9UBQ7	7	0.0253731	0.987813	0.12182	0.984715	0.126472	0.98469
GRK2	ARBK1_HUMAN	Beta-adrenergic receptor kinase 1	P25098	3	-0.0461418	0.983495	0.0851505	0.974684	-0.0576406	0.983308
GRN	GRN_HUMAN	Granulins	P28799	4	0.120017	0.930453	-0.0568247	0.979326	-0.0254545	0.984891
GRPEL1	GRPE1_HUMAN	GrpE protein homolog 1. mitochondrial	Q9HAV7	7	0.145278	0.976541	0.196993	0.939004	0.188599	0.96631
GRSF1	GRSF1_HUMAN	G-rich sequence factor 1;Isoform 2 of G-rich sequence factor 1	Q12849;Q12849-5	3	0.0646083	0.973303			0.0967302	0.962087
GRWD1	GRWD1_HUMAN	Glutamate-rich WD repeat-containing protein 1	Q9BQ67	7	0.131155	0.983592	0.0865448	0.983718	0.192529	0.964303
GSK3A	GSK3A_HUMAN	Glycogen synthase kinase-3 alpha	P49840	4	-0.0260516	0.985592	-0.0114534	0.984343	0.0547203	0.982434
GSK3B	GSK3B_HUMAN	Glycogen synthase kinase-3 beta;Isoform 2 of Glycogen synthase kinase-3 beta	P49841;P49841-2	8	-0.030582	0.987206	0.00138497	0.987455	0.167679	0.973976
GSN	GELS_HUMAN	Gelsolin;Isoform 2 of Gelsolin;Isoform 3 of Gelsolin;Isoform 4 of Gelsolin	P06396;P06396-2;P06396-3;P06396-4	10	-0.0348708	0.986367	-0.0803886	0.968038	-0.0978974	0.940914
GSPT1	ERF3A_HUMAN	Eukaryotic peptide chain release factor GTP-binding subunit ERF3A	P15170	5	0.020043	0.984292	0.315698	0.952363	0.303342	0.94943
GSPT2	ERF3B_HUMAN	Eukaryotic peptide chain release factor GTP-binding subunit ERF3B	Q8IYD1	7	0.0230689	0.987156	0.0893033	0.977971	0.1517	0.933024
GSR	GSHR_HUMAN	Glutathione reductase. mitochondrial;Isoform Cytoplasmic of Glutathione reductase. mitochondrial;Isoform 2 of Glutathione reductase. mitochondrial	P00390;P00390-2;P00390-3	9	-0.0294103	0.986348	0.0050558	0.987857	0.0737662	0.962537
GSS	GSHB_HUMAN	Glutathione synthetase	P48637	9	-0.043962	0.985607	0.143958	0.874857	0.107704	0.958384
GSTK1	GSTK1_HUMAN	Glutathione S-transferase kappa 1	Q9Y2Q3	5	-0.0444135	0.985635	-0.102352	0.971412	-0.108632	0.974494
GSTM3	GSTM3_HUMAN	Glutathione S-transferase Mu 3	P21266	4	-0.0736816	0.979928	0.0992121	0.959986	0.0655163	0.973106
GSTO1	GSTO1_HUMAN	Glutathione S-transferase omega-1	P78417	10	-0.156082	0.946899	-0.0167233	0.988333	-0.0956979	0.975923
GSTP1	GSTP1_HUMAN	Glutathione S-transferase P	P09211	10	0.0311305	0.98779	-0.139285	0.984656	-0.0160411	0.987395
GTF2A2	T2AG_HUMAN	Transcription initiation factor IIA subunit 2	P52657	2			0.00838338	0.981245
GTF2F1	T2FA_HUMAN	General transcription factor IIF subunit 1	P35269	4	0.0143358	0.980701	0.0819787	0.96896	0.00348461	0.984451
GTF2H2;GTF2H2C	TF2H2_HUMAN;T2H2L_HUMAN	General transcription factor IIH subunit 2;General transcription factor IIH subunit 2-like protein	Q13888;Q6P1K8	2	-0.492158	0.921333	-0.246607	0.971945	-0.146567	0.977161
GTF2I	GTF2I_HUMAN	General transcription factor II-I;Isoform 2 of General transcription factor II-I;Isoform 3 of General transcription factor II-I;Isoform 4 of General transcription factor II-I	P78347;P78347-2;P78347-3;P78347-4	10	-0.0144989	0.986422	0.00248749	0.986843	-0.189633	0.782444
GTF3C4	TF3C4_HUMAN	General transcription factor 3C polypeptide 4	Q9UKN8	2	-0.374294	0.938925
GTF3C5	TF3C5_HUMAN	General transcription factor 3C polypeptide 5;Isoform 2 of General transcription factor 3C polypeptide 5;Isoform 3 of General transcription factor 3C polypeptide 5	Q9Y5Q8;Q9Y5Q8-2;Q9Y5Q8-3	5	0.257616	0.956063	0.0840137	0.98388	0.0393714	0.985431
GTPBP1	GTPB1_HUMAN	GTP-binding protein 1	O00178	3	-0.0394774	0.979026
GTPBP4	NOG1_HUMAN	Nucleolar GTP-binding protein 1	Q9BZE4	6	0.0508829	0.985154	-0.268288	0.949673	0.136401	0.981952
GUSB	BGLR_HUMAN	Beta-glucuronidase;Isoform 2 of Beta-glucuronidase;Isoform 3 of Beta-glucuronidase	P08236;P08236-2;P08236-3	3	-0.0752076	0.978149	-0.193143	0.963881
GYG1	GLYG_HUMAN	Glycogenin-1;Isoform GN-1 of Glycogenin-1;Isoform GN-1S of Glycogenin-1	P46976;P46976-2;P46976-3	4	0.135772	0.964808	-0.0433356	0.98391	-0.139387	0.927454
GYS1	GYS1_HUMAN	Glycogen [starch] synthase. muscle;Isoform 2 of Glycogen [starch] synthase. muscle	P13807;P13807-2	6	-0.409167	0.936965	-0.159911	0.979236	-0.226059	0.968558
H2AFY	H2AY_HUMAN	Core histone macro-H2A.1;Isoform 1 of Core histone macro-H2A.1;Isoform 3 of Core histone macro-H2A.1	O75367;O75367-2;O75367-3	9	-0.0974125	0.985024	0.030844	0.985219	0.13222	0.983932
H2AFZ;H2AFV	H2AZ_HUMAN;H2AV_HUMAN	Histone H2A.Z;Histone H2A.V	P0C0S5;Q71UI9	3	0.0241122	0.983948	-0.148279	0.935366	-0.139291	0.944133
H6PD	G6PE_HUMAN	GDH/6PGL endoplasmic bifunctional protein	O95479	8	-0.237615	0.959121	-0.051269	0.987316	0.0509715	0.983668
HACD3	HACD3_HUMAN	Very-long-chain (3R)-3-hydroxyacyl-CoA dehydratase 3	Q9P035	6	0.105784	0.963867	0.103624	0.964716	0.229351	0.677444
HADH	HCDH_HUMAN	Hydroxyacyl-coenzyme A dehydrogenase. mitochondrial;Isoform 2 of Hydroxyacyl-coenzyme A dehydrogenase. mitochondrial;Isoform 3 of Hydroxyacyl-coenzyme A dehydrogenase. mitochondrial	Q16836;Q16836-2;Q16836-3	5	-0.0375145	0.978928	0.0403501	0.978475	-0.0595843	0.978792
HADHA	ECHA_HUMAN	Trifunctional enzyme subunit alpha. mitochondrial	P40939	10	0.123179	0.842822	0.0301718	0.985115	-0.0270737	0.985631
HADHB	ECHB_HUMAN	Trifunctional enzyme subunit beta. mitochondrial;Isoform 2 of Trifunctional enzyme subunit beta. mitochondrial	P55084;P55084-2	10	0.110768	0.943225	0.0280457	0.9876	-0.0271657	0.987556
HAGH	GLO2_HUMAN	Hydroxyacylglutathione hydrolase. mitochondrial;Isoform 2 of Hydroxyacylglutathione hydrolase. mitochondrial	Q16775;Q16775-2	4	-0.0851163	0.977697	-0.150926	0.947077	-0.112996	0.968156
HARS	SYHC_HUMAN	Histidine--tRNA ligase. cytoplasmic;Isoform 4 of Histidine--tRNA ligase. cytoplasmic	P12081;P12081-4	10	-0.0157865	0.988291	0.0533275	0.957447	-0.0273866	0.986649
HARS2	SYHM_HUMAN	Probable histidine--tRNA ligase. mitochondrial;Isoform 2 of Probable histidine--tRNA ligase. mitochondrial	P49590;P49590-2	2	0.126019	0.959662			0.08897	0.972052
HAT1	HAT1_HUMAN	Histone acetyltransferase type B catalytic subunit	O14929	4	0.0523071	0.981428	0.0643076	0.976506	-0.0757806	0.975701
HBA1	HBA_HUMAN	Hemoglobin subunit alpha	P69905	4	-0.369427	0.519854	-0.388322	0.932785	-0.650624	0.0581149
HBS1L	HBS1L_HUMAN	HBS1-like protein	Q9Y450	3	-0.00549994	0.984418	-0.0820673	0.968295	-0.109533	0.953375
HCCS	CCHL_HUMAN	Cytochrome c-type heme lyase	P53701	3	0.0999936	0.960239	-0.10409	0.972321	0.0701241	0.971836
HCFC1	HCFC1_HUMAN	Host cell factor 1;Isoform 2 of Host cell factor 1	P51610;P51610-2	10	0.139827	0.96384	0.0111872	0.988148	0.0361406	0.987601
HCLS1	HCLS1_HUMAN	Hematopoietic lineage cell-specific protein	P14317	3	0.0280182	0.98324	0.0897377	0.969538	0.135729	0.946958
HDAC1	HDAC1_HUMAN	Histone deacetylase 1	Q13547	5	-0.0919088	0.977035	-0.298385	0.83034	-0.153349	0.947664
HDAC2	HDAC2_HUMAN	Histone deacetylase 2;Isoform 2 of Histone deacetylase 2	Q92769;Q92769-3	2	0.240601	0.973318	-0.00914966	0.981539	0.341168	0.967254
HDGF	HDGF_HUMAN	Hepatoma-derived growth factor	P51858	10	0.0726885	0.969762	0.00455981	0.988387	0.00548313	0.988168
HDGFL2	HDGR2_HUMAN	Hepatoma-derived growth factor-related protein 2;Isoform 2 of Hepatoma-derived growth factor-related protein 2	Q7Z4V5;Q7Z4V5-2	5	0.0428074	0.983346	-0.041887	0.984734	0.0103775	0.986582
HDHD5	HDHD5_HUMAN	Haloacid dehalogenase-like hydrolase domain-containing 5;Isoform 1 of Haloacid dehalogenase-like hydrolase domain-containing 5	Q9BXW7;Q9BXW7-2	3	-0.229699	0.943733	0.153798	0.974418
HDLBP	VIGLN_HUMAN	Vigilin	Q00341	10	0.0406797	0.983034	0.0423844	0.979313	0.073509	0.925029
HEATR1	HEAT1_HUMAN	HEAT repeat-containing protein 1	Q9H583	8	-0.132027	0.985344	0.0301441	0.98667	0.520754	0.905444
HEATR3	HEAT3_HUMAN	HEAT repeat-containing protein 3	Q7Z4Q2	2	-0.00286286	0.981603	0.162158	0.971524
HEBP1	HEBP1_HUMAN	Heme-binding protein 1	Q9NRV9	5	0.00773318	0.986655	0.034622	0.982955	0.00144165	0.986841
HEBP2	HEBP2_HUMAN	Heme-binding protein 2	Q9Y5Z4	7	0.331197	0.970096	0.296868	0.756635	0.505031	0.587134
HECTD1	HECD1_HUMAN	E3 ubiquitin-protein ligase HECTD1	Q9ULT8	9	-0.0753646	0.983331	0.0794925	0.979474	0.139129	0.956687
HECTD3	HECD3_HUMAN	E3 ubiquitin-protein ligase HECTD3	Q5T447	2	-0.00774805	0.981252	0.0353134	0.978716	-0.0965259	0.964018
HEXA	HEXA_HUMAN	Beta-hexosaminidase subunit alpha	P06865	5	0.00349343	0.984509	-0.0474632	0.98273	-0.0907252	0.968651
HEXB	HEXB_HUMAN	Beta-hexosaminidase subunit beta	P07686	10	0.0168751	0.988286	0.00256773	0.988215	-0.178874	0.134699
HGH1	HGH1_HUMAN	Protein HGH1 homolog	Q9BTY7	6	-0.102999	0.964141	0.0795872	0.971515	0.0400624	0.983905
HGS	HGS_HUMAN	Hepatocyte growth factor-regulated tyrosine kinase substrate	O14964	8	0.0424481	0.984965	0.00689599	0.98736	-0.00615022	0.987345
HIBADH	3HIDH_HUMAN	3-hydroxyisobutyrate dehydrogenase. mitochondrial	P31937	4	-0.400698	0.920469	-0.108367	0.977956	-0.288602	0.945551
HIBCH	HIBCH_HUMAN	3-hydroxyisobutyryl-CoA hydrolase. mitochondrial	Q6NVY1	3	0.108599	0.974711	0.0593359	0.977951	0.204406	0.950568
HINT1	HINT1_HUMAN	Histidine triad nucleotide-binding protein 1	P49773	8	0.0689641	0.979899	-0.0126153	0.987657	-0.102899	0.926262
HIP1R	HIP1R_HUMAN	Huntingtin-interacting protein 1-related protein	O75146	6	0.0937363	0.96195	0.11951	0.95831	0.0803427	0.971273
HIST1H1B	H15_HUMAN	Histone H1.5	P16401	9	0.430176	0.0435912	0.244337	0.945519	0.172338	0.944
HIST1H1C	H12_HUMAN	Histone H1.2	P16403	10	0.445617	0.00582623	0.421909	0.692976	0.314841	0.681736
HIST1H2AB;HIST3H2A;HIST1H2AC	H2A1B_HUMAN;H2A3_HUMAN;H2A1C_HUMAN	Histone H2A type 1-B/E;Histone H2A type 3;Histone H2A type 1-C	P04908;Q7L7L0;Q93077	6	0.201374	0.951878	0.12849	0.97562	0.126869	0.957638
HIST1H2AG;HIST1H2AD;HIST2H2AC;HIST2H2AA3;HIST1H2AH;HIST1H2AJ;H2AFJ	H2A1_HUMAN;H2A1D_HUMAN;H2A2C_HUMAN;H2A2A_HUMAN;H2A1H_HUMAN;H2A1J_HUMAN;H2AJ_HUMAN	Histone H2A type 1;Histone H2A type 1-D;Histone H2A type 2-C;Histone H2A type 2-A;Histone H2A type 1-H;Histone H2A type 1-J;Histone H2A.J	P0C0S8;P20671;Q16777;Q6FI13;Q96KK5;Q99878;Q9BTM1	2	0.241817	0.872132	-0.0840569	0.971895	-0.125352	0.957041
HIST1H2BK;H2BFS;HIST1H2BD;HIST1H2BC;HIST2H2BF;HIST2H2BF;HIST1H2BH;HIST1H2BN;HIST1H2BM;HIST1H2BL	H2B1K_HUMAN;H2BFS_HUMAN;H2B1D_HUMAN;H2B1C_HUMAN;H2B2F_HUMAN;H2B2F_HUMAN;H2B1H_HUMAN;H2B1N_HUMAN;H2B1M_HUMAN;H2B1L_HUMAN	Histone H2B type 1-K;Histone H2B type F-S;Histone H2B type 1-D;Histone H2B type 1-C/E/F/G/I;Histone H2B type 2-F;Isoform 2 of Histone H2B type 2-F;Histone H2B type 1-H;Histone H2B type 1-N;Histone H2B type 1-M;Histone H2B type 1-L	O60814;P57053;P58876;P62807;Q5QNW6;Q5QNW6-2;Q93079;Q99877;Q99879;Q99880	8	0.169126	0.970431	-0.163618	0.972883	-0.072748	0.985255
HIST1H3A;H3F3A;HIST2H3A	H31_HUMAN;H33_HUMAN;H32_HUMAN	Histone H3.1;Histone H3.3;Histone H3.2	P68431;P84243;Q71DI3	4	0.316394	0.604126	0.148386	0.944461	0.391317	0.362284
HIST1H4A	H4_HUMAN	Histone H4	P62805	10	0.174201	0.95794	-0.00832953	0.988511	0.262928	0.932641
HIST2H2AB	H2A2B_HUMAN	Histone H2A type 2-B	Q8IUE6	2	0.5143	0.907581	-0.0391922	0.980899	0.546928	0.905158
HIST2H2BC;HIST2H2BD	H2B2C_HUMAN;H2B2D_HUMAN	Putative histone H2B type 2-C;Putative histone H2B type 2-D	Q6DN03;Q6DRA6	4	0.0322331	0.98542	0.0181017	0.985598	0.0211813	0.985471
HK1	HXK1_HUMAN	Hexokinase-1;Isoform 2 of Hexokinase-1;Isoform 3 of Hexokinase-1;Isoform 4 of Hexokinase-1	P19367;P19367-2;P19367-3;P19367-4	10	0.0412422	0.984836	0.00269241	0.988405	-0.0766288	0.93541
HK2	HXK2_HUMAN	Hexokinase-2	P52789	3	-0.190164	0.973482	0.0320446	0.981137	0.0091411	0.984463
HLA-A	1A02_HUMAN	HLA class I histocompatibility antigen. A-2 alpha chain	P01892	10	0.118221	0.912073	0.0183698	0.988109	-0.0999007	0.910056
HLA-C	1C06_HUMAN	HLA class I histocompatibility antigen. Cw-6 alpha chain	Q29963	7	0.0262287	0.986095	0.0501124	0.982848	0.106488	0.951557
HM13	HM13_HUMAN	Minor histocompatibility antigen H13;Isoform 2 of Minor histocompatibility antigen H13;Isoform 4 of Minor histocompatibility antigen H13;Isoform 5 of Minor histocompatibility antigen H13	Q8TCT9;Q8TCT9-2;Q8TCT9-4;Q8TCT9-5	2	-0.0850935	0.978533	-0.155632	0.967601	-0.0770173	0.977671
HMGA1	HMGA1_HUMAN	High mobility group protein HMG-I/HMG-Y;Isoform HMG-R of High mobility group protein HMG-I/HMG-Y	P17096;P17096-3	5	0.405608	0.689981	0.345876	0.846419	0.325378	0.828483
HMGA2	HMGA2_HUMAN	High mobility group protein HMGI-C;Isoform 2 of High mobility group protein HMGI-C;Isoform 3 of High mobility group protein HMGI-C;Isoform 4 of High mobility group protein HMGI-C;Isoform 5 of High mobility group protein HMGI-C;Isoform 6 of High mobility group protein HMGI-C	P52926;P52926-2;P52926-3;P52926-4;P52926-5;P52926-6	2	-0.0770791	0.980725	-0.248771	0.975232	-0.181676	0.977724
HMGB1	HMGB1_HUMAN	High mobility group protein B1	P09429	10	0.0978671	0.936711	-0.108557	0.890076	-0.292205	4.78181e-07
HMGB2	HMGB2_HUMAN	High mobility group protein B2	P26583	9	0.0233484	0.987933	-0.0566015	0.98206	-0.13434	0.863394
HMGB3	HMGB3_HUMAN	High mobility group protein B3	O15347	9	-0.0544638	0.986474	-0.164501	0.875354	-0.284621	0.143519
HMGCL	HMGCL_HUMAN	Hydroxymethylglutaryl-CoA lyase. mitochondrial	P35914	4	0.0304281	0.984549	-0.0167084	0.983712	-0.0353917	0.982411
HMGCS1	HMCS1_HUMAN	Hydroxymethylglutaryl-CoA synthase. cytoplasmic	Q01581	10	-0.0568492	0.987732	-0.112518	0.961185	-0.443743	0.000759687
HMOX1	HMOX1_HUMAN	Heme oxygenase 1	P09601	10	0.00995245	0.988105	0.0487363	0.984683	1.09868	0
HMOX2	HMOX2_HUMAN	Heme oxygenase 2;Isoform 2 of Heme oxygenase 2	P30519;P30519-2	7	-0.1626	0.971446	-0.213669	0.9576	-0.187364	0.967083
HNRNPA0	ROA0_HUMAN	Heterogeneous nuclear ribonucleoprotein A0	Q13151	7	-0.118365	0.980864	-0.106578	0.983249	0.0172367	0.98778
HNRNPA1	ROA1_HUMAN	Heterogeneous nuclear ribonucleoprotein A1;Isoform A1-A of Heterogeneous nuclear ribonucleoprotein A1	P09651;P09651-2	10	0.165167	0.939898	-0.139951	0.957733	-0.197804	0.852449
HNRNPA2B1	ROA2_HUMAN	Heterogeneous nuclear ribonucleoproteins A2/B1	P22626	10	0.122125	0.961516	-0.255614	0.380762	-0.139131	0.955981
HNRNPA3	ROA3_HUMAN	Heterogeneous nuclear ribonucleoprotein A3	P51991	10	0.0398994	0.98783	-0.211585	0.960537	-0.120544	0.985305
HNRNPAB	ROAA_HUMAN	Heterogeneous nuclear ribonucleoprotein A/B;Isoform 2 of Heterogeneous nuclear ribonucleoprotein A/B;Isoform 3 of Heterogeneous nuclear ribonucleoprotein A/B;Isoform 4 of Heterogeneous nuclear ribonucleoprotein A/B	Q99729;Q99729-2;Q99729-3;Q99729-4	6	0.0129507	0.987308	-0.00949665	0.985833	0.14966	0.95383
HNRNPC	HNRPC_HUMAN	Heterogeneous nuclear ribonucleoproteins C1/C2;Isoform C1 of Heterogeneous nuclear ribonucleoproteins C1/C2	P07910;P07910-2	10	-0.065619	0.987347	-0.27995	0.814612	-0.14616	0.971308
HNRNPD	HNRPD_HUMAN	Heterogeneous nuclear ribonucleoprotein D0;Isoform 3 of Heterogeneous nuclear ribonucleoprotein D0	Q14103;Q14103-3	10	0.0898311	0.973022	-0.222389	0.36973	-0.226888	0.335247
HNRNPDL	HNRDL_HUMAN	Heterogeneous nuclear ribonucleoprotein D-like	O14979	10	0.105629	0.942985	-0.0314734	0.987106	-0.0397105	0.986291
HNRNPF	HNRPF_HUMAN	Heterogeneous nuclear ribonucleoprotein F	P52597	9	0.102625	0.981914	-0.0574097	0.983196	0.110169	0.962072
HNRNPH1	HNRH1_HUMAN	Heterogeneous nuclear ribonucleoprotein H	P31943	10	0.138709	0.830033	-0.140648	0.673035	-0.155075	0.688971
HNRNPH2	HNRH2_HUMAN	Heterogeneous nuclear ribonucleoprotein H2	P55795	4	0.383677	0.896262	-0.344011	0.87826	-0.127253	0.975683
HNRNPH3	HNRH3_HUMAN	Heterogeneous nuclear ribonucleoprotein H3;Isoform 2 of Heterogeneous nuclear ribonucleoprotein H3	P31942;P31942-2	8	0.146113	0.910907	-0.0250727	0.987128	-0.00483657	0.987855
HNRNPK	HNRPK_HUMAN	Heterogeneous nuclear ribonucleoprotein K;Isoform 2 of Heterogeneous nuclear ribonucleoprotein K	P61978;P61978-2	10	0.170363	0.667351	-0.186939	0.581777	-0.201129	0.387933
HNRNPL	HNRPL_HUMAN	Heterogeneous nuclear ribonucleoprotein L	P14866	10	0.165508	0.89487	-0.25963	0.290054	-0.159129	0.912155
HNRNPLL	HNRLL_HUMAN	Heterogeneous nuclear ribonucleoprotein L-like;Isoform 4 of Heterogeneous nuclear ribonucleoprotein L-like	Q8WVV9;Q8WVV9-4	4	-0.207985	0.974026	-0.0841858	0.98282	0.0627357	0.975874
HNRNPM	HNRPM_HUMAN	Heterogeneous nuclear ribonucleoprotein M;Isoform 2 of Heterogeneous nuclear ribonucleoprotein M	P52272;P52272-2	10	0.053724	0.9802	-0.219339	0.1917	-0.181215	0.139059
HNRNPR	HNRPR_HUMAN	Heterogeneous nuclear ribonucleoprotein R	O43390	10	0.112532	0.776771	-0.0586693	0.970302	0.00222539	0.988412
HNRNPU	HNRPU_HUMAN	Heterogeneous nuclear ribonucleoprotein U;Isoform Short of Heterogeneous nuclear ribonucleoprotein U	Q00839;Q00839-2	10	0.0563026	0.981521	-0.0670874	0.975626	0.106069	0.953489
HNRNPUL1	HNRL1_HUMAN	Heterogeneous nuclear ribonucleoprotein U-like protein 1;Isoform 2 of Heterogeneous nuclear ribonucleoprotein U-like protein 1;Isoform 4 of Heterogeneous nuclear ribonucleoprotein U-like protein 1	Q9BUJ2;Q9BUJ2-2;Q9BUJ2-4	10	0.0711675	0.948938	-0.0464171	0.978088	-0.0664867	0.962148
HNRNPUL2	HNRL2_HUMAN	Heterogeneous nuclear ribonucleoprotein U-like protein 2	Q1KMD3	10	0.0894135	0.850094	-0.0579114	0.961812	-0.0269071	0.986077
HOMER3	HOME3_HUMAN	Homer protein homolog 3;Isoform 2 of Homer protein homolog 3	Q9NSC5;Q9NSC5-2	7	0.0781751	0.959952	0.0551856	0.978343	0.0317775	0.985552
HOOK3	HOOK3_HUMAN	Protein Hook homolog 3	Q86VS8	9	-0.0312694	0.986544	0.00976243	0.987255	0.0314781	0.985981
HP1BP3	HP1B3_HUMAN	Heterochromatin protein 1-binding protein 3	Q5SSJ5	8	-0.0710939	0.986342	0.0845128	0.984834	0.265595	0.773005
HPCAL1	HPCL1_HUMAN	Hippocalcin-like protein 1	P37235	4	-0.220632	0.963293	-0.0148191	0.984356	0.0113567	0.981457
HPRT1	HPRT_HUMAN	Hypoxanthine-guanine phosphoribosyltransferase	P00492	9	0.000770063	0.988245	0.0289972	0.987036	0.0681841	0.984991
HS1BP3	H1BP3_HUMAN	HCLS1-binding protein 3	Q53T59	6	0.0370553	0.985693	0.0564776	0.983097	0.125159	0.96175
HSD17B10	HCD2_HUMAN	3-hydroxyacyl-CoA dehydrogenase type-2	Q99714	10	-0.00371883	0.988237	0.0572951	0.986402	0.210444	0.951507
HSD17B12	DHB12_HUMAN	Very-long-chain 3-oxoacyl-CoA reductase	Q53GQ0	10	-0.1499	0.981208	-0.163823	0.975557	-0.164487	0.973869
HSD17B4	DHB4_HUMAN	Peroxisomal multifunctional enzyme type 2	P51659	10	0.103028	0.88193	0.0565535	0.968949	-0.0214734	0.98703
HSDL1	HSDL1_HUMAN	Inactive hydroxysteroid dehydrogenase-like protein 1	Q3SXM5	2	-0.524607	0.906011	-0.116692	0.977422
HSDL2	HSDL2_HUMAN	Hydroxysteroid dehydrogenase-like protein 2	Q6YN16	4	0.0448839	0.982626	-0.0044797	0.985858	-0.0742411	0.966631
HSP90AA1	HS90A_HUMAN	Heat shock protein HSP 90-alpha;Isoform 2 of Heat shock protein HSP 90-alpha	P07900;P07900-2	10	-0.0804473	0.983883	-0.0703531	0.982527	-0.164329	0.886629
HSP90AB1	HS90B_HUMAN	Heat shock protein HSP 90-beta	P08238	10	0.0393131	0.985648	0.132719	0.79873	0.0266406	0.987107
HSP90B1	ENPL_HUMAN	Endoplasmin	P14625	10	0.0272243	0.987941	-0.0317646	0.986477	0.0735623	0.949806
HSPA14	HSP7E_HUMAN	Heat shock 70 kDa protein 14	Q0VDF9	3	-0.046134	0.982864	0.0807531	0.97776	0.0378938	0.98304
HSPA1A;HSPA1B	HS71A_HUMAN;HS71B_HUMAN	Heat shock 70 kDa protein 1A;Heat shock 70 kDa protein 1B	P0DMV8;P0DMV9	10	0.0155629	0.988131	0.124119	0.605755	0.18138	0.0961414
HSPA4	HSP74_HUMAN	Heat shock 70 kDa protein 4	P34932	10	0.0745955	0.969953	0.0818147	0.959799	0.0351068	0.985083
HSPA4L	HS74L_HUMAN	Heat shock 70 kDa protein 4L	O95757	8	-0.0448887	0.982231	0.0199524	0.986001	0.0893328	0.970523
HSPA5	GRP78_HUMAN	78 kDa glucose-regulated protein	P11021	10	0.0560256	0.986418	-0.0437692	0.987135	-0.156417	0.854731
HSPA8	HSP7C_HUMAN	Heat shock cognate 71 kDa protein	P11142	10	0.0689179	0.97286	-0.177566	0.788314	-0.165725	0.64118
HSPA9	GRP75_HUMAN	Stress-70 protein. mitochondrial	P38646	10	0.0907388	0.982027	-0.170728	0.916961	0.0619363	0.983175
HSPB1	HSPB1_HUMAN	Heat shock protein beta-1	P04792	10	0.0813139	0.986299	-0.0388994	0.987988	0.0827067	0.98604
HSPBP1	HPBP1_HUMAN	Hsp70-binding protein 1;Isoform 3 of Hsp70-binding protein 1	Q9NZL4;Q9NZL4-3	6	-0.243357	0.961407	0.144157	0.983589	0.335538	0.947314
HSPD1	CH60_HUMAN	60 kDa heat shock protein. mitochondrial	P10809	10	-0.31674	0.89356	-0.156596	0.982749	-0.1632	0.980607
HSPE1	CH10_HUMAN	10 kDa heat shock protein. mitochondrial	P61604	10	0.0360526	0.988091	-0.0340626	0.987878	-0.0595026	0.985563
HSPG2	PGBM_HUMAN	Basement membrane-specific heparan sulfate proteoglycan core protein	P98160	10	-0.0210183	0.98836	-0.262698	0.281945	-0.190533	0.734857
HSPH1	HS105_HUMAN	Heat shock protein 105 kDa;Isoform Beta of Heat shock protein 105 kDa	Q92598;Q92598-2	10	-0.109817	0.929411	-0.0670419	0.975806	0.033346	0.98658
HTATSF1	HTSF1_HUMAN	HIV Tat-specific factor 1	O43719	3	0.0614385	0.976708			0.0320382	0.979835
HTRA1	HTRA1_HUMAN	Serine protease HTRA1	Q92743	4	-0.350985	0.947722	-0.385819	0.955441	0.155557	0.964795
HTRA2	HTRA2_HUMAN	Serine protease HTRA2. mitochondrial;Isoform 3 of Serine protease HTRA2. mitochondrial	O43464;O43464-3	3	0.00560541	0.984369	0.117212	0.934739	-0.0386389	0.980191
HUWE1	HUWE1_HUMAN	E3 ubiquitin-protein ligase HUWE1;Isoform 3 of E3 ubiquitin-protein ligase HUWE1	Q7Z6Z7;Q7Z6Z7-3	10	0.050436	0.980371	0.114912	0.870368	0.0614539	0.972028
HYI	HYI_HUMAN	Putative hydroxypyruvate isomerase;Isoform 4 of Putative hydroxypyruvate isomerase	Q5T013;Q5T013-4	4	-0.397	0.904289	0.20979	0.98074	-0.256473	0.960205
HYOU1	HYOU1_HUMAN	Hypoxia up-regulated protein 1	Q9Y4L1	10	0.0680403	0.985596	-0.0347784	0.985424	0.0753797	0.978914
IAH1	IAH1_HUMAN	Isoamyl acetate-hydrolyzing esterase 1 homolog;Isoform 2 of Isoamyl acetate-hydrolyzing esterase 1 homolog	Q2TAA2;Q2TAA2-2	4	-0.0694535	0.978721	0.0358422	0.985221	0.14985	0.963575
IARS	SYIC_HUMAN	Isoleucine--tRNA ligase. cytoplasmic	P41252	10	-0.181109	0.921399	0.0435016	0.987499	0.127274	0.958783
IARS2	SYIM_HUMAN	Isoleucine--tRNA ligase. mitochondrial	Q9NSE4	9	0.0669814	0.98262	0.0533508	0.983322	0.0190127	0.987125
IDE	IDE_HUMAN	Insulin-degrading enzyme	P14735	10	-0.0267751	0.987703	0.0733541	0.960372	0.027634	0.986324
IDH1	IDHC_HUMAN	Isocitrate dehydrogenase [NADP] cytoplasmic	O75874	10	-0.168535	0.967333	-0.156476	0.973614	-0.0135087	0.988499
IDH2	IDHP_HUMAN	Isocitrate dehydrogenase [NADP]. mitochondrial	P48735	10	0.00258977	0.988528	0.105726	0.963743	0.239394	0.579959
IDH3A	IDH3A_HUMAN	Isocitrate dehydrogenase [NAD] subunit alpha. mitochondrial	P50213	8	0.0702176	0.967941	0.066443	0.967832	0.0379995	0.984596
IDH3B	IDH3B_HUMAN	Isocitrate dehydrogenase [NAD] subunit beta. mitochondrial	O43837	6	0.000743815	0.987458	-0.12327	0.96676	-0.13049	0.945139
IDH3G	IDH3G_HUMAN	Isocitrate dehydrogenase [NAD] subunit gamma. mitochondrial;Isoform 2 of Isocitrate dehydrogenase [NAD] subunit gamma. mitochondrial	P51553;P51553-2	3	0.13273	0.948576	0.195373	0.926721	0.0383678	0.982629
IDI1	IDI1_HUMAN	Isopentenyl-diphosphate Delta-isomerase 1;Isoform 2 of Isopentenyl-diphosphate Delta-isomerase 1	Q13907;Q13907-2	5	-0.0423488	0.982962	0.210998	0.939859	0.260925	0.860139
IFI16	IF16_HUMAN	Gamma-interferon-inducible protein 16;Isoform 2 of Gamma-interferon-inducible protein 16;Isoform 3 of Gamma-interferon-inducible protein 16;Isoform 4 of Gamma-interferon-inducible protein 16	Q16666;Q16666-2;Q16666-3;Q16666-6	10	-0.0496339	0.984882	-0.0970789	0.953535	-0.108097	0.88454
IFI35	IN35_HUMAN	Interferon-induced 35 kDa protein;Isoform 2 of Interferon-induced 35 kDa protein	P80217;P80217-2	3	-0.0107001	0.98439	0.0834364	0.969202	0.13382	0.967645
IFT27	IFT27_HUMAN	Intraflagellar transport protein 27 homolog;Isoform 2 of Intraflagellar transport protein 27 homolog	Q9BW83;Q9BW83-2	2	-0.179167	0.962313	-0.0234927	0.98086	0.0245319	0.980775
IGBP1	IGBP1_HUMAN	Immunoglobulin-binding protein 1	P78318	2	0.0378043	0.978782	0.0374376	0.978128	-0.0352153	0.978644
IGF2BP1	IF2B1_HUMAN	Insulin-like growth factor 2 mRNA-binding protein 1	Q9NZI8	10	0.0183797	0.987596	0.0533235	0.984641	0.165469	0.906664
IGF2BP2	IF2B2_HUMAN	Insulin-like growth factor 2 mRNA-binding protein 2;Isoform 2 of Insulin-like growth factor 2 mRNA-binding protein 2	Q9Y6M1;Q9Y6M1-1	10	-0.0442015	0.988094	0.130956	0.979606	0.238909	0.87997
IGF2BP3	IF2B3_HUMAN	Insulin-like growth factor 2 mRNA-binding protein 3	O00425	10	0.137621	0.931763	-0.0355629	0.986152	0.0700824	0.972868
IGF2R	MPRI_HUMAN	Cation-independent mannose-6-phosphate receptor	P11717	10	0.0575521	0.978673	0.0721739	0.978159	0.262484	0.607371
IGFBP4	IBP4_HUMAN	Insulin-like growth factor-binding protein 4;Isoform 2 of Insulin-like growth factor-binding protein 4	P22692;P22692-2	2	-0.118543	0.965106
IGFBP7	IBP7_HUMAN	Insulin-like growth factor-binding protein 7;Isoform 2 of Insulin-like growth factor-binding protein 7	Q16270;Q16270-2	4	-0.17323	0.978093	-0.0593631	0.98518	0.0326481	0.98557
IK	RED_HUMAN	Protein Red	Q13123	4	-0.405959	0.867066	-0.156286	0.972003	-0.168571	0.971378
IKBIP	IKIP_HUMAN	Inhibitor of nuclear factor kappa-B kinase-interacting protein	Q70UQ0	8	-0.28912	0.854054	-0.0670783	0.986194	0.00528724	0.987883
IKBKB	IKKB_HUMAN	Inhibitor of nuclear factor kappa-B kinase subunit beta;Isoform 2 of Inhibitor of nuclear factor kappa-B kinase subunit beta;Isoform 4 of Inhibitor of nuclear factor kappa-B kinase subunit beta	O14920;O14920-2;O14920-4	3	-0.539624	0.925444	-0.294799	0.972167	-0.290712	0.970921
IKBKG	NEMO_HUMAN	NF-kappa-B essential modulator;Isoform 2 of NF-kappa-B essential modulator	Q9Y6K9;Q9Y6K9-2	4	-0.230998	0.961073	-0.126744	0.982281	-0.270099	0.972036
IL6ST	IL6RB_HUMAN	Interleukin-6 receptor subunit beta;Isoform 3 of Interleukin-6 receptor subunit beta	P40189;P40189-3	4	0.0357643	0.983853	0.0657887	0.975732	0.163915	0.835965
ILF2	ILF2_HUMAN	Interleukin enhancer-binding factor 2	Q12905	10	-0.120178	0.978273	-0.0127992	0.987807	0.00340904	0.988229
ILF3	ILF3_HUMAN	Interleukin enhancer-binding factor 3	Q12906	10	0.0615997	0.972914	-0.122068	0.683837	-0.0798468	0.935233
ILK	ILK_HUMAN	Integrin-linked protein kinase	Q13418	9	0.0414656	0.987527	-0.11101	0.974878	-0.0564989	0.986779
ILKAP	ILKAP_HUMAN	Integrin-linked kinase-associated serine/threonine phosphatase 2C	Q9H0C8	4	0.0301157	0.982922	0.101152	0.959816	-0.0356686	0.982317
ILVBL	ILVBL_HUMAN	Acetolactate synthase-like protein	A1L0T0	6	-0.0602676	0.984886	0.0628798	0.985661	0.101035	0.981024
IMMT	MIC60_HUMAN	MICOS complex subunit MIC60;Isoform 2 of MICOS complex subunit MIC60	Q16891;Q16891-2	10	0.11701	0.916147	0.0338122	0.986263	0.0100389	0.988443
IMPA1	IMPA1_HUMAN	Inositol monophosphatase 1;Isoform 3 of Inositol monophosphatase 1	P29218;P29218-3	3	-0.0262818	0.979983	0.0655255	0.972983	-0.0361852	0.978174
IMPAD1	IMPA3_HUMAN	Inositol monophosphatase 3	Q9NX62	4	0.086769	0.972482	-0.0345837	0.97992	0.349804	0.859722
IMPDH1	IMDH1_HUMAN	Inosine-5'-monophosphate dehydrogenase 1;Isoform 3 of Inosine-5'-monophosphate dehydrogenase 1;Isoform 5 of Inosine-5'-monophosphate dehydrogenase 1;Isoform 6 of Inosine-5'-monophosphate dehydrogenase 1;Isoform 7 of Inosine-5'-monophosphate dehydrogenase 1	P20839;P20839-3;P20839-5;P20839-6;P20839-7	6	-0.117519	0.985894	0.224688	0.979241	0.189774	0.982343
IMPDH2	IMDH2_HUMAN	Inosine-5'-monophosphate dehydrogenase 2	P12268	10	-0.148155	0.963136	-0.124365	0.972875	-0.113626	0.981965
INF2	INF2_HUMAN	Inverted formin-2;Isoform 2 of Inverted formin-2	Q27J81;Q27J81-2	10	0.0571104	0.978519	0.013114	0.987245	0.0874801	0.905539
INPP1	INPP_HUMAN	Inositol polyphosphate 1-phosphatase	P49441	3	0.308713	0.972386	0.526296	0.863592	0.253517	0.944592
INTS3	INT3_HUMAN	Integrator complex subunit 3;Isoform 2 of Integrator complex subunit 3	Q68E01;Q68E01-2	3	0.029006	0.98042
IPO4	IPO4_HUMAN	Importin-4;Isoform 2 of Importin-4	Q8TEX9;Q8TEX9-2	10	-0.0317946	0.988274	0.0770901	0.98355	0.145696	0.965947
IPO5	IPO5_HUMAN	Importin-5;Isoform 3 of Importin-5	O00410;O00410-3	10	-0.0937448	0.987009	0.0923604	0.984986	0.205166	0.95928
IPO7	IPO7_HUMAN	Importin-7	O95373	10	-0.320611	0.58889	-0.0454092	0.986322	-0.0629128	0.979907
IPO9	IPO9_HUMAN	Importin-9	Q96P70	4	0.156588	0.974603	0.301654	0.970624	0.067015	0.983199
IQGAP1	IQGA1_HUMAN	Ras GTPase-activating-like protein IQGAP1	P46940	10	-0.0334945	0.986988	0.013052	0.98802	0.0542859	0.979227
IRF2BP2	I2BP2_HUMAN	Interferon regulatory factor 2-binding protein 2;Isoform 2 of Interferon regulatory factor 2-binding protein 2	Q7Z5L9;Q7Z5L9-2	4	0.012954	0.985657	0.00104346	0.985942	-0.0100548	0.985706
IRGQ	IRGQ_HUMAN	Immunity-related GTPase family Q protein	Q8WZA9	7	0.0146287	0.986523	0.069765	0.974076	-0.000859205	0.987446
ISG15	ISG15_HUMAN	Ubiquitin-like protein ISG15	P05161	4	0.0682252	0.982851	0.0489342	0.982986	-0.0100779	0.981126
ISOC1	ISOC1_HUMAN	Isochorismatase domain-containing protein 1	Q96CN7	3	-0.197035	0.937467	-0.116197	0.969636	-0.152851	0.958908
IST1	IST1_HUMAN	IST1 homolog;Isoform 2 of IST1 homolog;Isoform 3 of IST1 homolog;Isoform 4 of IST1 homolog;Isoform 5 of IST1 homolog	P53990;P53990-2;P53990-3;P53990-4;P53990-5	7	0.0662677	0.980887	0.0683879	0.981828	-0.00036179	0.985956
ISY1	ISY1_HUMAN	Pre-mRNA-splicing factor ISY1 homolog;Isoform 2 of Pre-mRNA-splicing factor ISY1 homolog;Isoform 1 of Pre-mRNA-splicing factor ISY1 homolog	Q9ULR0;Q9ULR0-1;Q9ULR0-2	2	-0.0150821	0.980822			0.0779856	0.970274
ISYNA1	INO1_HUMAN	Inositol-3-phosphate synthase 1;Isoform 2 of Inositol-3-phosphate synthase 1;Isoform 3 of Inositol-3-phosphate synthase 1	Q9NPH2;Q9NPH2-2;Q9NPH2-3	7	-0.0403583	0.987086	0.0462257	0.985239	-0.0369102	0.98618
ITGA2	ITA2_HUMAN	Integrin alpha-2	P17301	10	0.102513	0.837665	0.0693846	0.942499	0.0627161	0.947196
ITGA3	ITA3_HUMAN	Integrin alpha-3;Isoform 2 of Integrin alpha-3	P26006;P26006-1	5	0.108257	0.940542	0.102716	0.951257	-0.057825	0.97934
ITGA5	ITA5_HUMAN	Integrin alpha-5	P08648	10	0.151455	0.710696	0.0654069	0.975264	0.018383	0.988253
ITGA6	ITA6_HUMAN	Integrin alpha-6;Isoform Alpha-6X1A of Integrin alpha-6;Isoform Alpha-6X1B of Integrin alpha-6;Isoform Alpha-6X2A of Integrin alpha-6;Isoform Alpha-6X2B of Integrin alpha-6;Isoform Alpha-6X1X2A of Integrin alpha-6;Isoform 9 of Integrin alpha-6	P23229;P23229-2;P23229-3;P23229-4;P23229-5;P23229-6;P23229-9	10	0.0745984	0.945298	0.00386355	0.988497	0.0149174	0.988039
ITGAV	ITAV_HUMAN	Integrin alpha-V;Isoform 2 of Integrin alpha-V;Isoform 3 of Integrin alpha-V	P06756;P06756-2;P06756-3	10	0.0997066	0.912319	0.0118564	0.988447	-0.0458625	0.982817
ITGB1	ITB1_HUMAN	Integrin beta-1	P05556	10	0.147696	0.754744	-0.0877554	0.945582	-0.0338803	0.986942
ITGB3	ITB3_HUMAN	Integrin beta-3	P05106	8	0.123199	0.835102	0.0527202	0.975219	0.0239014	0.986429
ITGB5	ITB5_HUMAN	Integrin beta-5	P18084	6	0.137442	0.951055	0.0621755	0.979588	0.0587028	0.981765
ITPR2	ITPR2_HUMAN	Inositol 1.4.5-trisphosphate receptor type 2	Q14571	6	0.0600053	0.982366	0.234461	0.933962	0.192527	0.936455
ITPR3	ITPR3_HUMAN	Inositol 1.4.5-trisphosphate receptor type 3	Q14573	7	0.0749721	0.972821	0.11259	0.947577	-0.0521139	0.976413
ITSN1	ITSN1_HUMAN	Intersectin-1;Isoform 10 of Intersectin-1;Isoform 2 of Intersectin-1;Isoform 7 of Intersectin-1;Isoform 8 of Intersectin-1;Isoform 9 of Intersectin-1	Q15811;Q15811-10;Q15811-2;Q15811-7;Q15811-8;Q15811-9	3	0.0804275	0.973474	0.0754005	0.97461	0.0276411	0.980121
IVD	IVD_HUMAN	Isovaleryl-CoA dehydrogenase. mitochondrial;Isoform 2 of Isovaleryl-CoA dehydrogenase. mitochondrial	P26440;P26440-2	3	0.0294633	0.982937	0.0912511	0.956727
JAK1	JAK1_HUMAN	Tyrosine-protein kinase JAK1	P23458	3	0.0279038	0.983513	0.0567092	0.98138	0.178285	0.916073
JAM3	JAM3_HUMAN	Junctional adhesion molecule C	Q9BX67	4	0.132949	0.948238	0.00897797	0.981351	0.147595	0.951408
JPT1	JUPI1_HUMAN	Jupiter microtubule associated homolog 1	Q9UK76	6	0.00280309	0.987422	0.0408913	0.984989	0.126144	0.785907
JPT2	JUPI2_HUMAN	Jupiter microtubule associated homolog 2;Isoform 3 of Jupiter microtubule associated homolog 2	Q9H910;Q9H910-3	5	0.0122496	0.986569	-0.055851	0.981831	-0.151203	0.905634
JUP	PLAK_HUMAN	Junction plakoglobin	P14923	10	0.00349065	0.987872	0.0140843	0.988002	-0.0517426	0.980484
KARS	SYK_HUMAN	Lysine--tRNA ligase;Isoform Mitochondrial of Lysine--tRNA ligase	Q15046;Q15046-2	10	0.180129	0.224918	-0.0230962	0.987092	-0.0824962	0.964236
KCTD12	KCD12_HUMAN	BTB/POZ domain-containing protein KCTD12	Q96CX2	8	-0.199116	0.922563	0.0157606	0.988134	-0.107735	0.961391
KDELC2	KDEL2_HUMAN	KDEL motif-containing protein 2	Q7Z4H8	6	0.123059	0.983219	0.116014	0.982346	0.185046	0.962133
KDM3B	KDM3B_HUMAN	Lysine-specific demethylase 3B	Q7LBC6	4	0.0363621	0.984058	-0.0221064	0.984132	0.263504	0.953558
KHDRBS1	KHDR1_HUMAN	KH domain-containing. RNA-binding. signal transduction-associated protein 1	Q07666	9	-0.0473868	0.987668	-0.29335	0.608972	-0.0504016	0.984707
KHSRP	FUBP2_HUMAN	Far upstream element-binding protein 2	Q92945	10	0.0816576	0.96781	0.0219045	0.987593	-0.0470047	0.978098
KIAA1524	CIP2A_HUMAN	Protein CIP2A	Q8TCG1	3	-0.0418145	0.978184			-0.0399582	0.97847
KIAA2013	K2013_HUMAN	Uncharacterized protein KIAA2013;Isoform 2 of Uncharacterized protein KIAA2013	Q8IYS2;Q8IYS2-2	3	-0.0468124	0.982925	-0.110992	0.964209	0.0328254	0.980204
KIF13B	KI13B_HUMAN	Kinesin-like protein KIF13B	Q9NQT8	3	0.0544295	0.980265	-0.190093	0.971541	0.0521093	0.982479
KIF1B	KIF1B_HUMAN	Kinesin-like protein KIF1B;Isoform 2 of Kinesin-like protein KIF1B;Isoform 4 of Kinesin-like protein KIF1B	O60333;O60333-2;O60333-4	2	-0.129663	0.976301			0.0514293	0.980627
KIF1BP	KBP_HUMAN	KIF1-binding protein	Q96EK5	4	0.0555117	0.977007	0.1185	0.902905	0.0515495	0.976725
KIF2A	KIF2A_HUMAN	Kinesin-like protein KIF2A;Isoform 1 of Kinesin-like protein KIF2A;Isoform 2 of Kinesin-like protein KIF2A;Isoform 4 of Kinesin-like protein KIF2A;Isoform 5 of Kinesin-like protein KIF2A	O00139;O00139-1;O00139-2;O00139-4;O00139-5	7	-0.329006	0.895455	-0.0994691	0.984604	-0.0687298	0.985886
KIF5B	KINH_HUMAN	Kinesin-1 heavy chain	P33176	10	0.0737212	0.952219	0.0222591	0.98798	-0.0962221	0.952555
KIF5C	KIF5C_HUMAN	Kinesin heavy chain isoform 5C	O60282	8	-0.0585533	0.98732	0.040121	0.987804	0.0971113	0.983555
KLC1	KLC1_HUMAN	Kinesin light chain 1;Isoform D of Kinesin light chain 1;Isoform C of Kinesin light chain 1;Isoform G of Kinesin light chain 1;Isoform J of Kinesin light chain 1;Isoform K of Kinesin light chain 1;Isoform N of Kinesin light chain 1;Isoform P of Kinesin light chain 1;Isoform S of Kinesin light chain 1;Isoform I of Kinesin light chain 1	Q07866;Q07866-10;Q07866-2;Q07866-3;Q07866-4;Q07866-5;Q07866-6;Q07866-7;Q07866-8;Q07866-9	8	-0.157348	0.982928	0.0172202	0.987852	0.0248453	0.987796
KLC2	KLC2_HUMAN	Kinesin light chain 2;Isoform 2 of Kinesin light chain 2	Q9H0B6;Q9H0B6-2	5	-0.399374	0.934513	-0.153662	0.981883	-0.333018	0.951706
KLC4	KLC4_HUMAN	Kinesin light chain 4;Isoform 3 of Kinesin light chain 4;Isoform 5 of Kinesin light chain 4	Q9NSK0;Q9NSK0-3;Q9NSK0-5	5	-0.0448105	0.98371	0.120616	0.972601	0.190447	0.962102
KNTC1	KNTC1_HUMAN	Kinetochore-associated protein 1	P50748	2			0.068164	0.973045
KPNA2	IMA1_HUMAN	Importin subunit alpha-1	P52292	10	0.200142	0.976272	0.391225	0.634337	0.270677	0.816781
KPNA3	IMA4_HUMAN	Importin subunit alpha-4	O00505	7	-0.182448	0.942323	0.118137	0.982185	0.11489	0.98067
KPNA4	IMA3_HUMAN	Importin subunit alpha-3	O00629	6	-0.504042	0.957752	-0.0281685	0.984423	0.0258006	0.984415
KPNA6	IMA7_HUMAN	Importin subunit alpha-7	O60684	10	-0.0216806	0.986968	0.0307737	0.987171	0.100566	0.95291
KPNB1	IMB1_HUMAN	Importin subunit beta-1	Q14974	10	0.154523	0.986236	0.263853	0.955588	0.347391	0.832755
KRT1	K2C1_HUMAN	Keratin. type II cytoskeletal 1	P04264	10					1.29758	3.93738e-08
KRT10	K1C10_HUMAN	Keratin. type I cytoskeletal 10	P13645	8					0.352504	0.568725
KRT18	K1C18_HUMAN	Keratin. type I cytoskeletal 18	P05783	10	0.059704	0.974146	0.039163	0.982579	-0.0705171	0.934101
KRT2	K22E_HUMAN	Keratin. type II cytoskeletal 2 epidermal	P35908	4					0.559239	0.806602
KRT7	K2C7_HUMAN	Keratin. type II cytoskeletal 7	P08729	10	0.0627183	0.956104	0.0367781	0.984287	-0.0854315	0.940654
KRT9	K1C9_HUMAN	Keratin. type I cytoskeletal 9	P35527	4					0.936869	0.441185
KSR1	KSR1_HUMAN	Kinase suppressor of Ras 1;Isoform 2 of Kinase suppressor of Ras 1	Q8IVT5;Q8IVT5-2	2	0.00214542	0.981639	-0.0182601	0.981148	0.131799	0.971978
KTN1	KTN1_HUMAN	Kinectin	Q86UP2	10	0.104038	0.914393	0.0648774	0.967423	0.189341	0.529117
KYAT3	KAT3_HUMAN	Kynurenine--oxoglutarate transaminase 3;Isoform 3 of Kynurenine--oxoglutarate transaminase 3	Q6YP21;Q6YP21-3	3	-0.355577	0.914703
LAMA4	LAMA4_HUMAN	Laminin subunit alpha-4;Isoform 2 of Laminin subunit alpha-4	Q16363;Q16363-2	6	-0.106585	0.963092	-0.182772	0.948323	-0.0647573	0.984621
LAMB1	LAMB1_HUMAN	Laminin subunit beta-1	P07942	10	0.0469866	0.981996	-0.0399495	0.984564	-0.0393526	0.983891
LAMC1	LAMC1_HUMAN	Laminin subunit gamma-1	P11047	10	0.0410707	0.985787	-0.0932944	0.935144	-0.00934498	0.988326
LAMP1	LAMP1_HUMAN	Lysosome-associated membrane glycoprotein 1	P11279	7	0.21584	0.975763	0.162621	0.957313	0.300403	0.910142
LAMP2	LAMP2_HUMAN	Lysosome-associated membrane glycoprotein 2;Isoform LAMP-2B of Lysosome-associated membrane glycoprotein 2;Isoform LAMP-2C of Lysosome-associated membrane glycoprotein 2	P13473;P13473-2;P13473-3	4	-0.212501	0.943429	-0.120293	0.963547	-0.136913	0.960071
LAMTOR1	LTOR1_HUMAN	Ragulator complex protein LAMTOR1	Q6IAA8	8	0.0643106	0.986614	0.088393	0.984623	0.203776	0.955796
LAMTOR3	LTOR3_HUMAN	Ragulator complex protein LAMTOR3	Q9UHA4	2	-0.443023	0.847663	-0.177	0.972656	-0.0738576	0.978811
LANCL1	LANC1_HUMAN	LanC-like protein 1	O43813	2			0.190188	0.877626	0.0959073	0.961201
LANCL2	LANC2_HUMAN	LanC-like protein 2	Q9NS86	5	0.0414914	0.984579	0.0565747	0.976593	0.130791	0.940766
LAP3	AMPL_HUMAN	Cytosol aminopeptidase;Isoform 2 of Cytosol aminopeptidase	P28838;P28838-2	10	-0.0295137	0.986318	-0.0765273	0.965563	-0.212518	0.013124
LARP1	LARP1_HUMAN	La-related protein 1	Q6PKG0	7	-0.0275548	0.986959	0.0533686	0.982655	0.0918167	0.975096
LARP4	LARP4_HUMAN	La-related protein 4;Isoform 3 of La-related protein 4;Isoform 4 of La-related protein 4	Q71RC2;Q71RC2-3;Q71RC2-4	3	0.110849	0.977057	0.145419	0.97187	0.470415	0.845915
LARP4B	LAR4B_HUMAN	La-related protein 4B	Q92615	2			0.0671123	0.979044	0.0990664	0.976093
LARS	SYLC_HUMAN	Leucine--tRNA ligase. cytoplasmic	Q9P2J5	10	0.0270445	0.986943	-0.0116841	0.98838	-0.00711084	0.988329
LARS2	SYLM_HUMAN	Probable leucine--tRNA ligase. mitochondrial	Q15031	4	0.0698361	0.97507	0.0607792	0.97699	0.017844	0.985251
LAS1L	LAS1L_HUMAN	Ribosomal biogenesis protein LAS1L;Isoform 2 of Ribosomal biogenesis protein LAS1L	Q9Y4W2;Q9Y4W2-2	5	0.0464257	0.985	0.232812	0.940579	0.0756929	0.983049
LASP1	LASP1_HUMAN	LIM and SH3 domain protein 1	Q14847	10	0.0495729	0.987254	-0.145982	0.885802	-0.155442	0.919586
LBR	LBR_HUMAN	Lamin-B receptor	Q14739	7	0.0430806	0.984858	0.0265462	0.986648	0.16163	0.913607
LDHA	LDHA_HUMAN	L-lactate dehydrogenase A chain;Isoform 3 of L-lactate dehydrogenase A chain	P00338;P00338-3	10	-0.109172	0.985915	-0.233106	0.963179	-0.152903	0.982363
LDHB	LDHB_HUMAN	L-lactate dehydrogenase B chain	P07195	10	0.208535	0.981702	0.009314	0.988213	0.265488	0.97019
LDLR	LDLR_HUMAN	Low-density lipoprotein receptor;Isoform 3 of Low-density lipoprotein receptor;Isoform 4 of Low-density lipoprotein receptor;Isoform 6 of Low-density lipoprotein receptor	P01130;P01130-3;P01130-4;P01130-6	8	-0.0370898	0.987519	-0.113219	0.921856	-0.581406	0.00243903
LEMD2	LEMD2_HUMAN	LEM domain-containing protein 2	Q8NC56	8	0.0582871	0.986358	-0.0856487	0.986619	-0.16638	0.969121
LETM1	LETM1_HUMAN	Mitochondrial proton/calcium exchanger protein	O95202	10	0.000678076	0.988532	0.0626238	0.986067	0.0672673	0.98492
LGALS1	LEG1_HUMAN	Galectin-1	P09382	9	0.0707199	0.986495	-0.0756172	0.983214	-0.0633844	0.984366
LGALS3	LEG3_HUMAN	Galectin-3	P17931	7	0.0807135	0.960652	-0.0853241	0.961734	-0.152965	0.708927
LIG3	DNLI3_HUMAN	DNA ligase 3;Isoform 3 of DNA ligase 3	P49916;P49916-3	2	-0.0457273	0.97974	0.0718313	0.972458	0.113038	0.964755
LIMA1	LIMA1_HUMAN	LIM domain and actin-binding protein 1;Isoform 4 of LIM domain and actin-binding protein 1	Q9UHB6;Q9UHB6-4	9	0.0399168	0.983372	-0.0385682	0.98349	-0.0887176	0.890714
LIMCH1	LIMC1_HUMAN	LIM and calponin homology domains-containing protein 1;Isoform 10 of LIM and calponin homology domains-containing protein 1;Isoform 2 of LIM and calponin homology domains-containing protein 1;Isoform 4 of LIM and calponin homology domains-containing protein 1	Q9UPQ0;Q9UPQ0-10;Q9UPQ0-2;Q9UPQ0-4	4	0.0237887	0.985278	0.0740096	0.976437	-0.070628	0.974845
LIMS1	LIMS1_HUMAN	Isoform 3 of LIM and senescent cell antigen-like-containing domain protein 1	P48059-3	9	0.0280234	0.987507	-0.190506	0.431733	-0.249382	0.0198757
LIN7C	LIN7C_HUMAN	Protein lin-7 homolog C	Q9NUP9	3	0.0141382	0.98405			-0.0189593	0.980508
LMAN1	LMAN1_HUMAN	Protein ERGIC-53	P49257	6	0.0373204	0.985138	0.0017685	0.985929	0.0850054	0.966713
LMAN2	LMAN2_HUMAN	Vesicular integral-membrane protein VIP36	Q12907	10	0.123715	0.749554	0.0362109	0.984082	0.012487	0.988145
LMAN2L	LMA2L_HUMAN	VIP36-like protein;Isoform 2 of VIP36-like protein	Q9H0V9;Q9H0V9-2	3	0.0603064	0.97605	0.107416	0.96075	0.00582238	0.981333
LMF2	LMF2_HUMAN	Lipase maturation factor 2;Isoform 2 of Lipase maturation factor 2	Q9BU23;Q9BU23-2	5	0.153577	0.968579	0.061382	0.984354	0.33467	0.862795
LMNA	LMNA_HUMAN	Prelamin-A/C	P02545	10	0.0924128	0.916519	-0.0303858	0.987209	0.0150008	0.988313
LMNB1	LMNB1_HUMAN	Lamin-B1	P20700	10	0.332659	0.0381101	0.224895	0.716717	0.382301	0.00913527
LMNB2	LMNB2_HUMAN	Lamin-B2	Q03252	10	0.281715	0.0245748	0.172778	0.748222	0.275937	0.0268928
LNPEP	LCAP_HUMAN	Leucyl-cystinyl aminopeptidase;Isoform 2 of Leucyl-cystinyl aminopeptidase;Isoform 3 of Leucyl-cystinyl aminopeptidase	Q9UIQ6;Q9UIQ6-2;Q9UIQ6-3	2			0.112575	0.955609
LONP1	LONM_HUMAN	Lon protease homolog. mitochondrial;Isoform 2 of Lon protease homolog. mitochondrial	P36776;P36776-2	10	0.330169	0.90971	0.37797	0.759723	0.439822	0.447316
LPCAT1	PCAT1_HUMAN	Lysophosphatidylcholine acyltransferase 1	Q8NF37	5	0.00827821	0.984471	0.211257	0.953943	0.368603	0.803775
LPCAT2	PCAT2_HUMAN	Lysophosphatidylcholine acyltransferase 2	Q7L5N7	5	0.105968	0.983842	0.128393	0.966202	0.114585	0.973212
LPP	LPP_HUMAN	Lipoma-preferred partner	Q93052	5	0.0680158	0.978278	-0.0218923	0.986332	0.0445143	0.984093
LRBA	LRBA_HUMAN	Lipopolysaccharide-responsive and beige-like anchor protein;Isoform 2 of Lipopolysaccharide-responsive and beige-like anchor protein	P50851;P50851-2	4	-0.0964972	0.975494	-0.095476	0.975011	-0.0585693	0.983484
LRPAP1	AMRP_HUMAN	Alpha-2-macroglobulin receptor-associated protein	P30533	9	-0.0124977	0.987397	-0.0918093	0.987069	-0.184541	0.975782
LRPPRC	LPPRC_HUMAN	Leucine-rich PPR motif-containing protein. mitochondrial	P42704	10	-0.195187	0.945676	-0.0356542	0.98813	0.0746075	0.986899
LRRC40	LRC40_HUMAN	Leucine-rich repeat-containing protein 40	Q9H9A6	10	-0.221789	0.834522	-0.0367238	0.986527	0.0646096	0.98523
LRRC47	LRC47_HUMAN	Leucine-rich repeat-containing protein 47	Q8N1G4	10	-0.303617	0.923692	-0.0770703	0.987554	-0.0246454	0.98835
LRRC57	LRC57_HUMAN	Leucine-rich repeat-containing protein 57	Q8N9N7	4	-0.23999	0.951358			-0.11178	0.976901
LRRC59	LRC59_HUMAN	Leucine-rich repeat-containing protein 59	Q96AG4	10	-0.240566	0.957657	0.0136338	0.988506	0.220802	0.966513
LRRC8A	LRC8A_HUMAN	Volume-regulated anion channel subunit LRRC8A	Q8IWT6	9	-0.189942	0.943259	-0.171201	0.982104	-0.148947	0.980403
LRRC8C	LRC8C_HUMAN	Volume-regulated anion channel subunit LRRC8C	Q8TDW0	2	0.144708	0.95491	0.0605298	0.975348	0.126131	0.955273
LRRFIP1	LRRF1_HUMAN	Leucine-rich repeat flightless-interacting protein 1;Isoform 2 of Leucine-rich repeat flightless-interacting protein 1;Isoform 3 of Leucine-rich repeat flightless-interacting protein 1	Q32MZ4;Q32MZ4-2;Q32MZ4-3	10	0.0675761	0.97983	0.00234046	0.988421	0.162123	0.859301
LRRFIP2	LRRF2_HUMAN	Leucine-rich repeat flightless-interacting protein 2;Isoform 4 of Leucine-rich repeat flightless-interacting protein 2	Q9Y608;Q9Y608-4	5	-0.0396768	0.984397	-0.142775	0.887037	-0.0736689	0.973519
LRWD1	LRWD1_HUMAN	Leucine-rich repeat and WD repeat-containing protein 1	Q9UFC0	2	-0.013971	0.98126
LSG1	LSG1_HUMAN	Large subunit GTPase 1 homolog	Q9H089	6	-0.159109	0.931365	-0.0388213	0.983169	-0.0200473	0.983973
LSM12	LSM12_HUMAN	Protein LSM12 homolog;Isoform 2 of Protein LSM12 homolog	Q3MHD2;Q3MHD2-2	2	-0.0386909	0.978909			-0.037858	0.978446
LSM2	LSM2_HUMAN	U6 snRNA-associated Sm-like protein LSm2	Q9Y333	4	-0.0188625	0.985799	0.224213	0.950646	0.344843	0.873849
LSM3	LSM3_HUMAN	U6 snRNA-associated Sm-like protein LSm3	P62310	2	-0.0390997	0.980067	-0.118125	0.968443	-0.188822	0.947255
LSM4	LSM4_HUMAN	U6 snRNA-associated Sm-like protein LSm4	Q9Y4Z0	2	-0.0725621	0.979693
LSM6	LSM6_HUMAN	U6 snRNA-associated Sm-like protein LSm6	P62312	5	0.0658671	0.976343	0.00918023	0.986621	0.0220975	0.986057
LSM7	LSM7_HUMAN	U6 snRNA-associated Sm-like protein LSm7	Q9UK45	2	-0.0158348	0.980756	-0.00997552	0.981141	-0.0604657	0.974805
LSM8	LSM8_HUMAN	U6 snRNA-associated Sm-like protein LSm8	O95777	3	0.073317	0.982667	0.282196	0.941825	0.326867	0.928446
LSS	ERG7_HUMAN	Lanosterol synthase	P48449	10	0.0144807	0.988118	0.0829932	0.913368	-0.0561712	0.962522
LTA4H	LKHA4_HUMAN	Leukotriene A-4 hydrolase	P09960	10	-0.122408	0.936754	-0.114114	0.937217	-0.165251	0.540218
LTBP2	LTBP2_HUMAN	Latent-transforming growth factor beta-binding protein 2	Q14767	3	0.068494	0.973962	-0.111682	0.963771	0.0332715	0.979805
LUC7L	LUC7L_HUMAN	Putative RNA-binding protein Luc7-like 1;Isoform 2 of Putative RNA-binding protein Luc7-like 1	Q9NQ29;Q9NQ29-2	7	-0.1094	0.985148	-0.158113	0.981945	-0.0260036	0.986128
LUC7L2	LC7L2_HUMAN	Putative RNA-binding protein Luc7-like 2	Q9Y383	7	0.139738	0.964128	0.00209413	0.985944	0.0928117	0.976657
LUC7L3	LC7L3_HUMAN	Luc7-like protein 3	O95232	5	-0.404168	0.944166	-0.0326693	0.985665	-0.263778	0.968888
LUZP1	LUZP1_HUMAN	Leucine zipper protein 1	Q86V48	10	-0.0239224	0.986535	-0.0406664	0.982141	0.0813262	0.94978
LXN	LXN_HUMAN	Latexin	Q9BS40	3	0.0380273	0.983103	-0.128492	0.948379	-0.24207	0.756008
LYN	LYN_HUMAN	Tyrosine-protein kinase Lyn	P07948	2	0.126574	0.960339
LYPLA1	LYPA1_HUMAN	Acyl-protein thioesterase 1;Isoform 2 of Acyl-protein thioesterase 1	O75608;O75608-2	4	0.0780586	0.984172	0.125283	0.951632	0.0969392	0.97557
LYPLAL1	LYPL1_HUMAN	Lysophospholipase-like protein 1	Q5VWZ2	4	0.123303	0.951207			-0.0204649	0.98031
LYSMD2	LYSM2_HUMAN	LysM and putative peptidoglycan-binding domain-containing protein 2	Q8IV50	2	0.00655566	0.981329	-0.0409613	0.978248
LZIC	LZIC_HUMAN	Protein LZIC;Isoform 2 of Protein LZIC	Q8WZA0;Q8WZA0-2	5	-0.132997	0.976165	-0.075428	0.982441	-0.0656648	0.982873
M6PR	MPRD_HUMAN	Cation-dependent mannose-6-phosphate receptor	P20645	2	0.259202	0.856506			0.235201	0.874522
MACF1	MACF1_HUMAN	Microtubule-actin cross-linking factor 1. isoforms 1/2/3/5	Q9UPN3	10	0.0380279	0.983773	0.00882592	0.98806	0.117315	0.566795
MAD1L1	MD1L1_HUMAN	Mitotic spindle assembly checkpoint protein MAD1	Q9Y6D9	5	-0.0254723	0.986295	0.0270759	0.985069	0.0446465	0.982294
MAD2L1	MD2L1_HUMAN	Mitotic spindle assembly checkpoint protein MAD2A	Q13257	2	0.0599724	0.977314	-0.00534219	0.981402	0.133467	0.963421
MAGED2	MAGD2_HUMAN	Melanoma-associated antigen D2	Q9UNF1	9	-0.0862582	0.983643	0.000647966	0.987921	0.182326	0.942075
MAGOH;MAGOHB	MGN_HUMAN;MGN2_HUMAN	Protein mago nashi homolog;Protein mago nashi homolog 2	P61326;Q96A72	4	0.0962611	0.976401	0.115582	0.970367	0.0577285	0.983178
MAGT1	MAGT1_HUMAN	Magnesium transporter protein 1	Q9H0U3	5	0.0699579	0.982518	0.0905281	0.966899	0.162464	0.903503
MAK16	MAK16_HUMAN	Protein MAK16 homolog	Q9BXY0	2	0.0571673	0.977571			0.349232	0.745516
MAN2A1	MA2A1_HUMAN	Alpha-mannosidase 2	Q16706	6	-0.0972668	0.976668	-0.0703499	0.978947	0.109194	0.970787
MAN2B1	MA2B1_HUMAN	Lysosomal alpha-mannosidase;Isoform 2 of Lysosomal alpha-mannosidase	O00754;O00754-2	5	-0.0243489	0.980347	-0.0292662	0.986437	-0.121433	0.978402
MANF	MANF_HUMAN	Mesencephalic astrocyte-derived neurotrophic factor	P55145	10	-0.00771999	0.988363	-0.0533237	0.985182	0.010543	0.988464
MAP1B	MAP1B_HUMAN	Microtubule-associated protein 1B	P46821	10	0.0523322	0.974514	0.0829228	0.918472	0.161584	0.201301
MAP1S	MAP1S_HUMAN	Microtubule-associated protein 1S;Isoform 2 of Microtubule-associated protein 1S	Q66K74;Q66K74-2	8	-0.117137	0.982238	-0.0822515	0.985157	-0.00646378	0.987881
MAP2K1	MP2K1_HUMAN	Dual specificity mitogen-activated protein kinase kinase 1;Isoform 2 of Dual specificity mitogen-activated protein kinase kinase 1	Q02750;Q02750-2	9	0.0696692	0.978103	-0.0391959	0.986472	-0.0998256	0.905823
MAP2K2	MP2K2_HUMAN	Dual specificity mitogen-activated protein kinase kinase 2	P36507	3	-0.0313624	0.980408	0.0250316	0.980524
MAP4	MAP4_HUMAN	Microtubule-associated protein 4	P27816	10	-0.0116737	0.98845	-0.143975	0.769676	-0.0998318	0.90848
MAP4K4	M4K4_HUMAN	Mitogen-activated protein kinase kinase kinase kinase 4;Isoform 6 of Mitogen-activated protein kinase kinase kinase kinase 4	O95819;O95819-6	10	-0.205975	0.985108	-0.294001	0.961454	-0.124636	0.98645
MAP7D1	MA7D1_HUMAN	MAP7 domain-containing protein 1;Isoform 4 of MAP7 domain-containing protein 1	Q3KQU3;Q3KQU3-4	3	0.0544519	0.979268	0.169372	0.962817	0.234208	0.906757
MAPK1	MK01_HUMAN	Mitogen-activated protein kinase 1	P28482	9	-0.114721	0.954122	-0.0341907	0.987387	-0.0928692	0.966607
MAPK14	MK14_HUMAN	Mitogen-activated protein kinase 14;Isoform CSBP1 of Mitogen-activated protein kinase 14	Q16539;Q16539-2	2	-0.0848127	0.979191	0.439383	0.947372	0.326811	0.932737
MAPK3	MK03_HUMAN	Mitogen-activated protein kinase 3	P27361	10	0.0416979	0.984695	0.0510954	0.97518	-0.0520333	0.975135
MAPRE1	MARE1_HUMAN	Microtubule-associated protein RP/EB family member 1	Q15691	10	0.0130534	0.988353	-0.068843	0.985085	-0.0602448	0.985585
MAPRE2	MARE2_HUMAN	Microtubule-associated protein RP/EB family member 2;Isoform 3 of Microtubule-associated protein RP/EB family member 2;Isoform 4 of Microtubule-associated protein RP/EB family member 2;Isoform 5 of Microtubule-associated protein RP/EB family member 2	Q15555;Q15555-3;Q15555-4;Q15555-5	5	-0.359047	0.936583	-0.202381	0.972378	-0.475166	0.927899
MARCKS	MARCS_HUMAN	Myristoylated alanine-rich C-kinase substrate	P29966	8	0.056726	0.987611	0.17017	0.963279	-0.115569	0.985842
MARCKSL1	MRP_HUMAN	MARCKS-related protein	P49006	4	-0.00145912	0.98594	-0.123794	0.96575	0.000179464	0.985958
MARS	SYMC_HUMAN	Methionine--tRNA ligase. cytoplasmic	P56192	10	0.0633005	0.986986	-0.0245625	0.988293	0.137323	0.963193
MAT2A	METK2_HUMAN	S-adenosylmethionine synthase isoform type-2	P31153	10	0.0531487	0.978179	0.0775243	0.936881	-0.0905055	0.926377
MAT2B	MAT2B_HUMAN	Methionine adenosyltransferase 2 subunit beta	Q9NZL9	9	-0.0236966	0.987997	0.00813875	0.988343	-0.0188405	0.987983
MATR3	MATR3_HUMAN	Matrin-3	P43243	10	0.0897922	0.956845	-0.155858	0.899587	-0.112738	0.916445
MAVS	MAVS_HUMAN	Mitochondrial antiviral-signaling protein	Q7Z434	7	0.0786872	0.985175	0.130368	0.975726	0.0532086	0.986222
MBNL1	MBNL1_HUMAN	Muscleblind-like protein 1	Q9NR56	3	-0.0089632	0.984222	-0.0789706	0.970724	-0.0770932	0.972625
MBOAT7	MBOA7_HUMAN	Lysophospholipid acyltransferase 7	Q96N66	6	0.120049	0.893319	0.0660566	0.969509	0.129906	0.858239
MCAM	MUC18_HUMAN	Cell surface glycoprotein MUC18	P43121	10	0.118089	0.924849	-0.17606	0.779385	-0.0831738	0.961217
MCCC2	MCCB_HUMAN	Methylcrotonoyl-CoA carboxylase beta chain. mitochondrial	Q9HCC0	6	0.0740648	0.9734	-0.0500049	0.978654	-0.0957143	0.981849
MCM2	MCM2_HUMAN	DNA replication licensing factor MCM2	P49736	10	0.0310155	0.987243	0.0154359	0.987627	-0.0813832	0.977084
MCM3	MCM3_HUMAN	DNA replication licensing factor MCM3;Isoform 2 of DNA replication licensing factor MCM3	P25205;P25205-2	10	-0.0453855	0.988023	0.109126	0.985152	0.24574	0.929039
MCM4	MCM4_HUMAN	DNA replication licensing factor MCM4	P33991	10	-0.126039	0.984571	0.142893	0.983343	0.0740813	0.987619
MCM5	MCM5_HUMAN	DNA replication licensing factor MCM5	P33992	10	-0.0220757	0.988014	-0.0908869	0.969858	-0.0558534	0.982623
MCM6	MCM6_HUMAN	DNA replication licensing factor MCM6	Q14566	10	0.0186101	0.987877	0.109401	0.936111	0.0559535	0.978649
MCM7	MCM7_HUMAN	DNA replication licensing factor MCM7	P33993	10	0.0639299	0.969733	-0.0100501	0.988062	-0.0309137	0.986232
MCMBP	MCMBP_HUMAN	Mini-chromosome maintenance complex-binding protein;Isoform 2 of Mini-chromosome maintenance complex-binding protein	Q9BTE3;Q9BTE3-2	4	0.0457003	0.982171	0.0930965	0.966394	0.043588	0.980183
MCRIP1	MCRI1_HUMAN	Mapk-regulated corepressor-interacting protein 1	C9JLW8	3	0.0237432	0.980253	-0.0867119	0.973174	-0.220622	0.922435
MCTS1	MCTS1_HUMAN	Malignant T-cell-amplified sequence 1	Q9ULC4	3	0.0679513	0.983424	-0.0293024	0.984169	0.18945	0.9736
MCU	MCU_HUMAN	Calcium uniporter protein. mitochondrial;Isoform 3 of Calcium uniporter protein. mitochondrial	Q8NE86;Q8NE86-3	3	0.0596	0.980167			-0.119862	0.966069
MDH1	MDHC_HUMAN	Malate dehydrogenase. cytoplasmic;Isoform 3 of Malate dehydrogenase. cytoplasmic	P40925;P40925-3	9	-0.0594936	0.98612	-0.0344802	0.987837	-0.0240612	0.988114
MDH2	MDHM_HUMAN	Malate dehydrogenase. mitochondrial	P40926	10	0.0306372	0.988349	-0.0457688	0.987368	0.0628063	0.987041
MDN1	MDN1_HUMAN	Midasin	Q9NU22	2	-0.121997	0.97685	0.0131415	0.981296	0.0356305	0.980686
ME1	MAOX_HUMAN	NADP-dependent malic enzyme	P48163	7	-0.180041	0.972208	0.0449678	0.986589	0.0909399	0.982733
ME2	MAOM_HUMAN	NAD-dependent malic enzyme. mitochondrial	P23368	10	0.0230442	0.987486	0.000858946	0.987918	0.0458873	0.986555
MEMO1	MEMO1_HUMAN	Protein MEMO1;Isoform 3 of Protein MEMO1	Q9Y316;Q9Y316-3	6	0.104931	0.97182	0.138796	0.930912	0.154992	0.934147
MESDC2	MESD_HUMAN	LDLR chaperone MESD	Q14696	8	0.130979	0.954388	0.0163208	0.987183	0.00595822	0.987403
METAP2	MAP2_HUMAN	Methionine aminopeptidase 2	P50579	5	0.125361	0.965183	0.0497042	0.978288	0.162747	0.915998
METTL1	TRMB_HUMAN	tRNA (guanine-N(7)-)-methyltransferase	Q9UBP6	4	0.168295	0.976129	0.0602779	0.983284	0.313528	0.931515
METTL26	MTL26_HUMAN	Methyltransferase-like 26;Isoform 3 of Methyltransferase-like 26;Isoform 5 of Methyltransferase-like 26	Q96S19;Q96S19-3;Q96S19-5	3	-0.192723	0.962788	-0.0357629	0.980416	0.00367613	0.981571
METTL7A	MET7A_HUMAN	Methyltransferase-like protein 7A	Q9H8H3	3	0.0226963	0.983729	0.0648574	0.976984	-0.00350995	0.984461
MFAP1	MFAP1_HUMAN	Microfibrillar-associated protein 1	P55081	4	0.0829213	0.976008	-0.134289	0.963589	0.000490254	0.981671
MFF	MFF_HUMAN	Mitochondrial fission factor;Isoform 2 of Mitochondrial fission factor	Q9GZY8;Q9GZY8-2	2	-0.581452	0.924969	-0.19304	0.976062	-0.187415	0.97602
MFN2	MFN2_HUMAN	Mitofusin-2	O95140	2	0.0886525	0.973955
MGAT1	MGAT1_HUMAN	Alpha-1.3-mannosyl-glycoprotein 2-beta-N-acetylglucosaminyltransferase	P26572	3	0.055222	0.977894	0.0903678	0.969272	0.155415	0.92603
MGAT2	MGAT2_HUMAN	Alpha-1.6-mannosyl-glycoprotein 2-beta-N-acetylglucosaminyltransferase	Q10469	3	0.120011	0.94801	0.0910147	0.964899	0.103519	0.957139
MGEA5	OGA_HUMAN	Protein O-GlcNAcase	O60502	6	0.0854662	0.984643	0.120208	0.96517	0.0953481	0.978886
MGLL	MGLL_HUMAN	Monoglyceride lipase;Isoform 2 of Monoglyceride lipase	Q99685;Q99685-2	4	-0.0257191	0.984216	0.149496	0.97224	0.398135	0.83423
MGST1	MGST1_HUMAN	Microsomal glutathione S-transferase 1	P10620	4	0.14929	0.914548	0.179339	0.914237	0.217502	0.797864
MGST3	MGST3_HUMAN	Microsomal glutathione S-transferase 3	O14880	2	0.0698749	0.979358	0.475977	0.862191	0.627491	0.821309
MIC13	MIC13_HUMAN	MICOS complex subunit MIC13	Q5XKP0	2	-0.117372	0.975109	-0.0623022	0.97977	-0.0979332	0.973585
MICALL1	MILK1_HUMAN	MICAL-like protein 1	Q8N3F8	4	-0.0970551	0.966286	-0.530203	0.957921	-0.221428	0.898831
MIF	MIF_HUMAN	Macrophage migration inhibitory factor	P14174	2	-0.0299802	0.980987	-0.178925	0.968775	-0.184325	0.967689
MKRN2	MKRN2_HUMAN	Probable E3 ubiquitin-protein ligase makorin-2;Isoform 2 of Probable E3 ubiquitin-protein ligase makorin-2	Q9H000;Q9H000-2	2	0.0862566	0.972719	0.00181889	0.981586	-0.0136013	0.981032
MLEC	MLEC_HUMAN	Malectin	Q14165	5	0.0233945	0.986517	-0.206278	0.953695	-0.180846	0.977518
MLKL	MLKL_HUMAN	Mixed lineage kinase domain-like protein	Q8NB16	3	0.0850581	0.969051	-0.0113608	0.984266	0.0795698	0.969645
MMAB	MMAB_HUMAN	Cob(I)yrinic acid a.c-diamide adenosyltransferase. mitochondrial	Q96EY8	4	-0.107569	0.962846	0.0901232	0.972151	0.112708	0.951607
MMP14	MMP14_HUMAN	Matrix metalloproteinase-14	P50281	10	0.140769	0.812765	0.0754982	0.957695	0.0609935	0.982385
MMS19	MMS19_HUMAN	MMS19 nucleotide excision repair protein homolog;Isoform 5 of MMS19 nucleotide excision repair protein homolog	Q96T76;Q96T76-8	4	-0.214914	0.948039	-0.0209883	0.984117	-0.0382377	0.983293
MOB1B;MOB1B;MOB1A	MOB1B_HUMAN;MOB1B_HUMAN;MOB1A_HUMAN	MOB kinase activator 1B;Isoform 2 of MOB kinase activator 1B;MOB kinase activator 1A	Q7L9L4;Q7L9L4-2;Q9H8S9	4	-0.111056	0.97954	0.147514	0.975507	0.246753	0.949992
MOB4	PHOCN_HUMAN	MOB-like protein phocein;Isoform 2 of MOB-like protein phocein;Isoform 3 of MOB-like protein phocein	Q9Y3A3;Q9Y3A3-2;Q9Y3A3-3	3	-0.0780946	0.972183	-0.0937955	0.956983	-0.0870978	0.965298
MOGS	MOGS_HUMAN	Mannosyl-oligosaccharide glucosidase;Isoform 2 of Mannosyl-oligosaccharide glucosidase	Q13724;Q13724-2	10	0.130224	0.690986	0.0732318	0.964938	0.132752	0.728035
MON2	MON2_HUMAN	Protein MON2 homolog;Isoform 2 of Protein MON2 homolog;Isoform 5 of Protein MON2 homolog;Isoform 6 of Protein MON2 homolog	Q7Z3U7;Q7Z3U7-2;Q7Z3U7-5;Q7Z3U7-6	2	-0.425811	0.739223	-0.170727	0.960587	-0.26992	0.869467
MOV10	MOV10_HUMAN	Putative helicase MOV-10	Q9HCE1	8	-0.421406	0.953236	-0.061823	0.986506	-0.106132	0.986079
MPG	3MG_HUMAN	DNA-3-methyladenine glycosylase;Isoform 2 of DNA-3-methyladenine glycosylase;Isoform 3 of DNA-3-methyladenine glycosylase;Isoform 4 of DNA-3-methyladenine glycosylase	P29372;P29372-2;P29372-4;P29372-5	3	0.111858	0.965221	0.0613505	0.97848
MPRIP	MPRIP_HUMAN	Myosin phosphatase Rho-interacting protein;Isoform 2 of Myosin phosphatase Rho-interacting protein;Isoform 3 of Myosin phosphatase Rho-interacting protein	Q6WCQ1;Q6WCQ1-2;Q6WCQ1-3	4	0.0222681	0.985117
MPST	THTM_HUMAN	3-mercaptopyruvate sulfurtransferase;Isoform 2 of 3-mercaptopyruvate sulfurtransferase	P25325;P25325-2	10	0.0979438	0.983564	0.175372	0.942252	0.208261	0.928064
MPZL1	MPZL1_HUMAN	Myelin protein zero-like protein 1;Isoform 2 of Myelin protein zero-like protein 1;Isoform 4 of Myelin protein zero-like protein 1	O95297;O95297-2;O95297-4	3	0.12424	0.959033	0.0911772	0.967026	0.234582	0.857161
MRE11	MRE11_HUMAN	Double-strand break repair protein MRE11;Isoform 2 of Double-strand break repair protein MRE11;Isoform 3 of Double-strand break repair protein MRE11	P49959;P49959-2;P49959-3	4			-0.348894	0.824643	-0.230108	0.944559
MRI1	MTNA_HUMAN	Methylthioribose-1-phosphate isomerase	Q9BV20	4	0.189582	0.976754	0.0375149	0.983348	0.1191	0.971878
MRPL1	RM01_HUMAN	39S ribosomal protein L1. mitochondrial	Q9BYD6	5	0.10871	0.978348	0.0175773	0.985708	0.132528	0.971265
MRPL11	RM11_HUMAN	39S ribosomal protein L11. mitochondrial	Q9Y3B7	5	0.0677922	0.974272	-0.00723991	0.98669	-0.0367858	0.983916
MRPL12	RM12_HUMAN	39S ribosomal protein L12. mitochondrial	P52815	5	-0.00111759	0.986863	0.0217962	0.986246	-0.0725658	0.965922
MRPL13	RM13_HUMAN	39S ribosomal protein L13. mitochondrial	Q9BYD1	4	0.0118203	0.98424	0.141776	0.915088	0.101546	0.961359
MRPL14	RM14_HUMAN	39S ribosomal protein L14. mitochondrial	Q6P1L8	2	-0.0965432	0.974616	-0.175702	0.958163	-0.196779	0.956468
MRPL15	RM15_HUMAN	39S ribosomal protein L15. mitochondrial	Q9P015	4	-0.18566	0.970477	-0.210205	0.964847	-0.0393332	0.983603
MRPL16	RM16_HUMAN	39S ribosomal protein L16. mitochondrial	Q9NX20	2	0.00175181	0.981635			0.194508	0.953581
MRPL17	RM17_HUMAN	39S ribosomal protein L17. mitochondrial	Q9NRX2	4	-0.137275	0.964168	-0.0471861	0.984346	-0.0546026	0.984154
MRPL18	RM18_HUMAN	39S ribosomal protein L18. mitochondrial	Q9H0U6	2	-0.0678993	0.976313	0.0538582	0.977303	0.0107194	0.981174
MRPL19	RM19_HUMAN	39S ribosomal protein L19. mitochondrial	P49406	7	-0.0950417	0.984896	0.0717739	0.986113	0.114436	0.968263
MRPL2	RM02_HUMAN	39S ribosomal protein L2. mitochondrial	Q5T653	2	0.050043	0.977853	0.084303	0.970487	0.0600435	0.975929
MRPL20	RM20_HUMAN	39S ribosomal protein L20. mitochondrial	Q9BYC9	2	-0.587832	0.80044			-0.356568	0.935675
MRPL21	RM21_HUMAN	39S ribosomal protein L21. mitochondrial	Q7Z2W9	5	0.135259	0.971575	0.150938	0.954032	0.222551	0.887173
MRPL22	RM22_HUMAN	39S ribosomal protein L22. mitochondrial	Q9NWU5	4	0.103573	0.962388	0.092188	0.953143	0.0633735	0.975284
MRPL23	RM23_HUMAN	39S ribosomal protein L23. mitochondrial	Q16540	4	0.111619	0.980339	0.187823	0.956943	0.277668	0.849373
MRPL24	RM24_HUMAN	39S ribosomal protein L24. mitochondrial	Q96A35	2	0.209741	0.931415	-0.117171	0.967151	-0.348452	0.771906
MRPL28	RM28_HUMAN	39S ribosomal protein L28. mitochondrial	Q13084	3	0.0612342	0.977374	-0.140637	0.957274	-0.181229	0.927954
MRPL37	RM37_HUMAN	39S ribosomal protein L37. mitochondrial	Q9BZE1	8	0.100764	0.96161	0.064258	0.97793	0.064656	0.97792
MRPL38	RM38_HUMAN	39S ribosomal protein L38. mitochondrial	Q96DV4	5	0.0420549	0.983088	0.130603	0.952	0.114649	0.966129
MRPL39	RM39_HUMAN	39S ribosomal protein L39. mitochondrial;Isoform 2 of 39S ribosomal protein L39. mitochondrial	Q9NYK5;Q9NYK5-2	4	-0.151742	0.976827	-0.0583913	0.983375	0.016504	0.98113
MRPL40	RM40_HUMAN	39S ribosomal protein L40. mitochondrial	Q9NQ50	5	0.107128	0.983061	0.0293479	0.984013	0.143678	0.978548
MRPL41	RM41_HUMAN	39S ribosomal protein L41. mitochondrial	Q8IXM3	5	0.183305	0.956746	0.00715135	0.985865	0.060407	0.974984
MRPL43	RM43_HUMAN	39S ribosomal protein L43. mitochondrial;Isoform 2 of 39S ribosomal protein L43. mitochondrial;Isoform 3 of 39S ribosomal protein L43. mitochondrial;Isoform 4 of 39S ribosomal protein L43. mitochondrial;Isoform 5 of 39S ribosomal protein L43. mitochondrial;Isoform 6 of 39S ribosomal protein L43. mitochondrial	Q8N983;Q8N983-2;Q8N983-3;Q8N983-4;Q8N983-6;Q8N983-7	4	0.121626	0.942039	0.127668	0.920737	0.0873859	0.96289
MRPL44	RM44_HUMAN	39S ribosomal protein L44. mitochondrial	Q9H9J2	3	-0.0494481	0.980615	0.509199	0.932253	0.429567	0.93796
MRPL45	RM45_HUMAN	39S ribosomal protein L45. mitochondrial	Q9BRJ2	4	-0.0649689	0.984556	-0.0102291	0.98443	-0.0296804	0.985328
MRPL46	RM46_HUMAN	39S ribosomal protein L46. mitochondrial	Q9H2W6	2	-0.0247672	0.980286	0.0272567	0.9801	-0.0738044	0.973666
MRPL47	RM47_HUMAN	39S ribosomal protein L47. mitochondrial;Isoform 2 of 39S ribosomal protein L47. mitochondrial	Q9HD33;Q9HD33-2	3	0.350258	0.97056	0.247287	0.957543
MRPL48	RM48_HUMAN	39S ribosomal protein L48. mitochondrial;Isoform 2 of 39S ribosomal protein L48. mitochondrial	Q96GC5;Q96GC5-3	3	-0.170022	0.969361	-0.0503245	0.978768
MRPL49	RM49_HUMAN	39S ribosomal protein L49. mitochondrial	Q13405	4	0.0276806	0.983927	-0.00471923	0.981546	0.18541	0.955919
MRPL50	RM50_HUMAN	39S ribosomal protein L50. mitochondrial	Q8N5N7	4	0.0272542	0.983527	0.185715	0.912237	0.136061	0.950491
MRPL53	RM53_HUMAN	39S ribosomal protein L53. mitochondrial	Q96EL3	3	0.0587523	0.975456	-0.0062901	0.984274	-0.0503251	0.976616
MRPL55	RM55_HUMAN	39S ribosomal protein L55. mitochondrial;Isoform 2 of 39S ribosomal protein L55. mitochondrial	Q7Z7F7;Q7Z7F7-2	2	0.140317	0.950953			-0.054486	0.976182
MRPL58	ICT1_HUMAN	Peptidyl-tRNA hydrolase ICT1. mitochondrial	Q14197	4	-0.0270971	0.983657	0.0212097	0.983629	-0.0630885	0.978209
MRPL9	RM09_HUMAN	39S ribosomal protein L9. mitochondrial	Q9BYD2	4	0.00773362	0.984333	-0.105472	0.969351	-0.0517356	0.976141
MRPS17	RT17_HUMAN	28S ribosomal protein S17. mitochondrial	Q9Y2R5	2	-0.327086	0.95478
MRPS18A	RT18A_HUMAN	39S ribosomal protein S18a. mitochondrial;Isoform 2 of 39S ribosomal protein S18a. mitochondrial	Q9NVS2;Q9NVS2-2	2	0.212644	0.901171
MRPS18B	RT18B_HUMAN	28S ribosomal protein S18b. mitochondrial	Q9Y676	5	-0.0307775	0.979937	-0.0450144	0.982651	-0.0972593	0.964182
MRPS22	RT22_HUMAN	28S ribosomal protein S22. mitochondrial	P82650	4	-0.0661153	0.978048	-0.0330585	0.983025	-0.16791	0.936498
MRPS23	RT23_HUMAN	28S ribosomal protein S23. mitochondrial	Q9Y3D9	6	-0.0745457	0.977666	-0.0665741	0.973333	-0.143076	0.89046
MRPS27	RT27_HUMAN	28S ribosomal protein S27. mitochondrial;Isoform 2 of 28S ribosomal protein S27. mitochondrial	Q92552;Q92552-2	6	-0.0116341	0.986764	0.18585	0.973898	0.205082	0.961781
MRPS28	RT28_HUMAN	28S ribosomal protein S28. mitochondrial	Q9Y2Q9	3	-0.351123	0.924729	-0.186859	0.967299	-0.318416	0.931465
MRPS34	RT34_HUMAN	28S ribosomal protein S34. mitochondrial	P82930	4	-0.197073	0.927622	-0.0456641	0.984717	0.0282446	0.985168
MRPS36	RT36_HUMAN	28S ribosomal protein S36. mitochondrial	P82909	2	0.225215	0.890841
MRPS5	RT05_HUMAN	28S ribosomal protein S5. mitochondrial	P82675	3	0.0881257	0.978154			0.218639	0.95108
MRPS7	RT07_HUMAN	28S ribosomal protein S7. mitochondrial	Q9Y2R9	4	0.0522174	0.979584	0.0415003	0.982983	0.0820652	0.960734
MRPS9	RT09_HUMAN	28S ribosomal protein S9. mitochondrial	P82933	5	0.114906	0.983541	0.133989	0.982415	0.232302	0.896719
MSH2	MSH2_HUMAN	DNA mismatch repair protein Msh2	P43246	9	-0.0116572	0.986536	0.191421	0.949913	0.111293	0.97237
MSN	MOES_HUMAN	Moesin	P26038	10	0.127119	0.949294	-0.114739	0.951333	0.121543	0.903701
MSTO1	MSTO1_HUMAN	Protein misato homolog 1;Isoform 2 of Protein misato homolog 1;Isoform 3 of Protein misato homolog 1;Isoform 7 of Protein misato homolog 1	Q9BUK6;Q9BUK6-2;Q9BUK6-3;Q9BUK6-7	4	-0.0518861	0.98287	-0.0817985	0.981713	-0.106377	0.975959
MT2A	MT2_HUMAN	Metallothionein-2	P02795	4	0.0734372	0.985271	-0.288886	0.969587	0.125288	0.979753
MTA1	MTA1_HUMAN	Metastasis-associated protein MTA1;Isoform 3 of Metastasis-associated protein MTA1	Q13330;Q13330-3	5	-0.0933707	0.982248	0.0345838	0.98261	-0.0239283	0.980125
MTA2	MTA2_HUMAN	Metastasis-associated protein MTA2	O94776	10	0.102337	0.969829	-0.0296155	0.988	0.011452	0.986563
MTAP	MTAP_HUMAN	S-methyl-5'-thioadenosine phosphorylase	Q13126	5	0.0605164	0.982943	0.149797	0.972805	0.0935204	0.980764
MTCH1	MTCH1_HUMAN	Mitochondrial carrier homolog 1;Isoform 2 of Mitochondrial carrier homolog 1	Q9NZJ7;Q9NZJ7-2	3	0.149071	0.979873	-0.299307	0.948744	-0.00808051	0.984458
MTCH2	MTCH2_HUMAN	Mitochondrial carrier homolog 2	Q9Y6C9	10	0.211174	0.172338	0.024013	0.988079	0.0555828	0.985299
MT-CO2	COX2_HUMAN	Cytochrome c oxidase subunit 2	P00403	5	0.0383149	0.986174	-0.0896993	0.978801	-0.00170157	0.985938
MTDH	LYRIC_HUMAN	Protein LYRIC	Q86UE4	9	0.17077	0.866119	0.203025	0.78194	0.25185	0.595788
MTHFD1	C1TC_HUMAN	C-1-tetrahydrofolate synthase. cytoplasmic	P11586	10	0.0213087	0.98763	0.0339934	0.984918	-0.0393634	0.981948
MTHFD1L	C1TM_HUMAN	Monofunctional C1-tetrahydrofolate synthase. mitochondrial	Q6UB35	10	-0.147151	0.946719	-0.0251999	0.987824	-0.0379478	0.987083
MTMR6	MTMR6_HUMAN	Myotubularin-related protein 6	Q9Y217	3	0.114108	0.976957			0.322723	0.932156
MTOR	MTOR_HUMAN	Serine/threonine-protein kinase mTOR	P42345	5	0.0641758	0.979549	0.364473	0.954099	0.405958	0.904386
MTPN	MTPN_HUMAN	Myotrophin	P58546	5	-0.134849	0.963729	-0.399208	0.574419	-0.414087	0.622824
MTX1	MTX1_HUMAN	Metaxin-1;Isoform 3 of Metaxin-1	Q13505;Q13505-3	4	0.0197354	0.985274	0.0852687	0.971421	0.0188512	0.983809
MTX2	MTX2_HUMAN	Metaxin-2;Isoform 2 of Metaxin-2	O75431;O75431-2	2	-0.1044	0.965247	-0.0773997	0.975751	-0.00738581	0.981256
MUT	MUTA_HUMAN	Methylmalonyl-CoA mutase. mitochondrial	P22033	3	-0.140058	0.970966	-0.12631	0.972844	-0.0960856	0.975187
MVD	MVD1_HUMAN	Diphosphomevalonate decarboxylase	P53602	4	0.052212	0.979127	0.0778262	0.96807	-0.0756795	0.968765
MVP	MVP_HUMAN	Major vault protein	Q14764	10	0.0914354	0.95506	0.0285452	0.987214	-0.106397	0.83682
MXRA7	MXRA7_HUMAN	Matrix-remodeling-associated protein 7	P84157	2	-6.60047e-05	0.981685	-0.0736456	0.970751
MYADM	MYADM_HUMAN	Myeloid-associated differentiation marker	Q96S97	4	-0.00785461	0.985821	-0.0362171	0.984838	0.0586162	0.982424
MYBBP1A	MBB1A_HUMAN	Myb-binding protein 1A;Isoform 2 of Myb-binding protein 1A	Q9BQG0;Q9BQG0-2	3	0.276918	0.931013
MYCBP	MYCBP_HUMAN	C-Myc-binding protein	Q99417	4	-0.00220735	0.984511	0.0804246	0.973144	-0.00865915	0.981189
MYD88	MYD88_HUMAN	Myeloid differentiation primary response protein MyD88;Isoform 5 of Myeloid differentiation primary response protein MyD88;Isoform 6 of Myeloid differentiation primary response protein MyD88	Q99836;Q99836-5;Q99836-6	5	0.0540989	0.981979	-0.000710198	0.98595	-0.160222	0.937797
MYDGF	MYDGF_HUMAN	Myeloid-derived growth factor	Q969H8	3	0.0834552	0.963991	0.058369	0.973242	0.0493808	0.978754
MYEF2	MYEF2_HUMAN	Myelin expression factor 2;Isoform 2 of Myelin expression factor 2	Q9P2K5;Q9P2K5-2	3	-0.0350844	0.983351			0.0769538	0.975941
MYH10	MYH10_HUMAN	Myosin-10	P35580	10	0.0258758	0.987541	-0.119846	0.943666	-0.207354	0.339188
MYH9	MYH9_HUMAN	Myosin-9	P35579	10	0.162719	0.722492	-0.18125	0.548726	-0.20505	0.177153
MYL12B;MYL12A	ML12B_HUMAN;ML12A_HUMAN	Myosin regulatory light chain 12B;Myosin regulatory light chain 12A	O14950;P19105	10	0.190931	0.965462	-0.0940302	0.986744	-0.0376221	0.988416
MYL6	MYL6_HUMAN	Myosin light polypeptide 6;Isoform Smooth muscle of Myosin light polypeptide 6	P60660;P60660-2	7	0.119683	0.975167	-0.0336352	0.986773	0.0346721	0.986835
MYL6B	MYL6B_HUMAN	Myosin light chain 6B	P14649	3	0.109998	0.96902	-0.0455514	0.98204	-0.0484941	0.982188
MYO1B	MYO1B_HUMAN	Unconventional myosin-Ib;Isoform 2 of Unconventional myosin-Ib	O43795;O43795-2	10	0.0926631	0.923132	0.0326509	0.984817	-0.014188	0.987078
MYO1C	MYO1C_HUMAN	Unconventional myosin-Ic;Isoform 3 of Unconventional myosin-Ic	O00159;O00159-3	10	0.158817	0.418773	0.0299871	0.987166	0.0691783	0.949939
MYO1D	MYO1D_HUMAN	Unconventional myosin-Id	O94832	5	-0.0809499	0.984925	-0.211861	0.973068	-0.0386479	0.98526
MYO1E	MYO1E_HUMAN	Unconventional myosin-Ie	Q12965	7	-0.11011	0.981737	-0.0189039	0.986651	0.145012	0.974555
MYO5A	MYO5A_HUMAN	Unconventional myosin-Va;Isoform 2 of Unconventional myosin-Va;Isoform 3 of Unconventional myosin-Va	Q9Y4I1;Q9Y4I1-2;Q9Y4I1-3	10	0.119697	0.906478	0.0273058	0.987315	0.105785	0.88058
MYO6	MYO6_HUMAN	Unconventional myosin-VI;Isoform 1 of Unconventional myosin-VI;Isoform 2 of Unconventional myosin-VI;Isoform 4 of Unconventional myosin-VI;Isoform 5 of Unconventional myosin-VI;Isoform 6 of Unconventional myosin-VI	Q9UM54;Q9UM54-1;Q9UM54-2;Q9UM54-4;Q9UM54-5;Q9UM54-6	10	0.0475233	0.978697	-0.075683	0.963617	0.0316334	0.985382
MYO9B	MYO9B_HUMAN	Unconventional myosin-IXb;Isoform Short of Unconventional myosin-IXb	Q13459;Q13459-2	4	-0.137049	0.964571	0.0120724	0.981263	0.066574	0.976242
MYOF	MYOF_HUMAN	Myoferlin;Isoform 6 of Myoferlin	Q9NZM1;Q9NZM1-6	10	0.148833	0.456341	0.0363981	0.985226	-0.0365	0.983654
NAA10	NAA10_HUMAN	N-alpha-acetyltransferase 10;Isoform 2 of N-alpha-acetyltransferase 10	P41227;P41227-2	4	0.0614994	0.976771	-0.127233	0.959559	-0.308549	0.822992
NAA15	NAA15_HUMAN	N-alpha-acetyltransferase 15. NatA auxiliary subunit	Q9BXJ9	10	0.0567095	0.967897	0.00921614	0.988024	-0.0439618	0.977703
NAA35	NAA35_HUMAN	N-alpha-acetyltransferase 35. NatC auxiliary subunit	Q5VZE5	3	-0.540903	0.851045	-0.147294	0.976153	-0.452113	0.904677
NAA50	NAA50_HUMAN	N-alpha-acetyltransferase 50	Q9GZZ1	7	-0.0507261	0.98409	-0.0427692	0.983031	-0.0173773	0.986377
NACA	NACAM_HUMAN;NACAM_HUMAN;NACA_HUMAN	Nascent polypeptide-associated complex subunit alpha. muscle-specific form;Isoform 2 of Nascent polypeptide-associated complex subunit alpha. muscle-specific form;Nascent polypeptide-associated complex subunit alpha	E9PAV3;E9PAV3-2;Q13765	7	-0.0666054	0.985191	0.00563689	0.987867	-0.031873	0.987119
NACC1	NACC1_HUMAN	Nucleus accumbens-associated protein 1	Q96RE7	3	-0.0714789	0.974266	0.0899068	0.96619	0.0663367	0.976224
NADK2	NAKD2_HUMAN	NAD kinase 2. mitochondrial;Isoform 3 of NAD kinase 2. mitochondrial	Q4G0N4;Q4G0N4-3	2	0.0403364	0.978194			0.0964649	0.965836
NAE1	ULA1_HUMAN	NEDD8-activating enzyme E1 regulatory subunit;Isoform 2 of NEDD8-activating enzyme E1 regulatory subunit;Isoform 3 of NEDD8-activating enzyme E1 regulatory subunit;Isoform 4 of NEDD8-activating enzyme E1 regulatory subunit	Q13564;Q13564-2;Q13564-3;Q13564-4	9	0.0912627	0.984879	0.0528103	0.987216	0.145355	0.971326
NAGA	NAGAB_HUMAN	Alpha-N-acetylgalactosaminidase	P17050	2	0.0380947	0.978268	0.0397294	0.977265	-0.152778	0.911494
NAGK	NAGK_HUMAN	N-acetyl-D-glucosamine kinase;Isoform 2 of N-acetyl-D-glucosamine kinase	Q9UJ70;Q9UJ70-2	10	-0.0713186	0.98347	0.127052	0.975141	0.171873	0.935631
NAGLU	ANAG_HUMAN	Alpha-N-acetylglucosaminidase	P54802	4	0.0293292	0.983673	0.23945	0.9438
NAGPA	NAGPA_HUMAN	N-acetylglucosamine-1-phosphodiester alpha-N-acetylglucosaminidase;Isoform 2 of N-acetylglucosamine-1-phosphodiester alpha-N-acetylglucosaminidase	Q9UK23;Q9UK23-2	2					-0.0558736	0.977298
NAMPT	NAMPT_HUMAN	Nicotinamide phosphoribosyltransferase	P43490	10	0.0478715	0.968868	0.0367891	0.983067	-0.00446634	0.988482
NANS	SIAS_HUMAN	Sialic acid synthase	Q9NR45	8	-0.252435	0.86477	-0.379967	0.809348	-0.247353	0.747551
NAP1L1	NP1L1_HUMAN	Nucleosome assembly protein 1-like 1;Isoform 2 of Nucleosome assembly protein 1-like 1	P55209;P55209-2	10	0.0707458	0.987632	0.0401649	0.988125	0.13931	0.977661
NAP1L4	NP1L4_HUMAN	Nucleosome assembly protein 1-like 4;Isoform 2 of Nucleosome assembly protein 1-like 4	Q99733;Q99733-2	10	0.0338691	0.987133	-0.02134	0.98677	-0.013217	0.987185
NAPA	SNAA_HUMAN	Alpha-soluble NSF attachment protein	P54920	10	0.0367933	0.98826	0.0648117	0.979362	0.196577	0.637106
NAPG	SNAG_HUMAN	Gamma-soluble NSF attachment protein	Q99747	2	-0.452277	0.946294	-0.27156	0.975564	0.00321657	0.981646
NAPRT	PNCB_HUMAN	Nicotinate phosphoribosyltransferase	Q6XQN6	5	0.0263411	0.984018	0.135567	0.978037	0.0648459	0.98584
NARS	SYNC_HUMAN	Asparagine--tRNA ligase. cytoplasmic	O43776	10	0.0932183	0.934055	0.041572	0.987006	0.0757639	0.963659
NASP	NASP_HUMAN	Nuclear autoantigenic sperm protein;Isoform 3 of Nuclear autoantigenic sperm protein	P49321;P49321-3	10	0.0115901	0.988439	-0.0267618	0.986812	-0.164525	0.0806556
NAT10	NAT10_HUMAN	RNA cytidine acetyltransferase	Q9H0A0	10	-0.00372418	0.98683	-0.0419897	0.983754	0.0472162	0.982257
NAXE	NNRE_HUMAN	NAD(P)H-hydrate epimerase	Q8NCW5	5	0.0253088	0.985515	-0.00522739	0.986844	-0.381827	0.927566
NBAS	NBAS_HUMAN	Neuroblastoma-amplified sequence	A2RRP1	3	-0.0425843	0.979104	-0.128277	0.958181
NCAPH	CND2_HUMAN	Condensin complex subunit 2	Q15003	2	-0.0138835	0.980806	0.077945	0.971098	-0.00450458	0.981475
NCBP1	NCBP1_HUMAN	Nuclear cap-binding protein subunit 1	Q09161	5	-0.0381578	0.985469	-0.0622728	0.98345	0.167081	0.977598
NCBP2	NCBP2_HUMAN	Nuclear cap-binding protein subunit 2	P52298	3	0.0998312	0.963078	0.0788711	0.9686	0.191733	0.877786
NCDN	NCDN_HUMAN	Neurochondrin;Isoform 2 of Neurochondrin;Isoform 3 of Neurochondrin	Q9UBB6;Q9UBB6-2;Q9UBB6-3	2	0.154236	0.976929
NCEH1	NCEH1_HUMAN	Neutral cholesterol ester hydrolase 1;Isoform 2 of Neutral cholesterol ester hydrolase 1	Q6PIU2;Q6PIU2-2	10	-0.0205607	0.987798	0.00352187	0.9879	0.189809	0.948266
NCK1	NCK1_HUMAN	Cytoplasmic protein NCK1	P16333	2			-0.0241428	0.980175
NCKAP1	NCKP1_HUMAN	Nck-associated protein 1;Isoform 2 of Nck-associated protein 1	Q9Y2A7;Q9Y2A7-2	10	-0.00313798	0.9884	0.0204636	0.987785	0.0913477	0.905917
NCL	NUCL_HUMAN	Nucleolin	P19338	10	0.0589334	0.961312	0.0124417	0.988184	0.0243722	0.987023
NCLN	NCLN_HUMAN	Nicalin;Isoform 2 of Nicalin	Q969V3;Q969V3-2	10	-0.0639904	0.987007	-0.014679	0.987802	-0.0341947	0.988051
NCOA5	NCOA5_HUMAN	Nuclear receptor coactivator 5	Q9HCD5	3	0.140271	0.959884			-0.0316021	0.979371
NCSTN	NICA_HUMAN	Nicastrin;Isoform 2 of Nicastrin	Q92542;Q92542-2	5	-0.0711597	0.981699	0.0418134	0.983685	-0.0545697	0.980623
NDE1	NDE1_HUMAN	Nuclear distribution protein nudE homolog 1;Isoform 2 of Nuclear distribution protein nudE homolog 1	Q9NXR1;Q9NXR1-2	3	0.333564	0.972192
NDRG1	NDRG1_HUMAN	Protein NDRG1	Q92597	4	0.130595	0.944657	0.102158	0.959696	0.210589	0.875684
NDRG3	NDRG3_HUMAN	Protein NDRG3;Isoform 2 of Protein NDRG3	Q9UGV2;Q9UGV2-2	5	-0.0159668	0.984005	-0.0524455	0.979063	0.0093591	0.981197
NDUFA10	NDUAA_HUMAN	NADH dehydrogenase [ubiquinone] 1 alpha subcomplex subunit 10. mitochondrial	O95299	7	0.212467	0.975213	0.182719	0.964263	0.153584	0.977997
NDUFA11	NDUAB_HUMAN	NADH dehydrogenase [ubiquinone] 1 alpha subcomplex subunit 11	Q86Y39	3	0.0950754	0.976295	-0.0376298	0.979954	0.154416	0.959367
NDUFA13	NDUAD_HUMAN	NADH dehydrogenase [ubiquinone] 1 alpha subcomplex subunit 13;Isoform 2 of NADH dehydrogenase [ubiquinone] 1 alpha subcomplex subunit 13	Q9P0J0;Q9P0J0-2	5	-0.0434315	0.986546	0.0666178	0.986279	0.400894	0.937133
NDUFA2	NDUA2_HUMAN	NADH dehydrogenase [ubiquinone] 1 alpha subcomplex subunit 2	O43678	3	0.0172382	0.984085	0.0324355	0.982724	-0.0541788	0.977145
NDUFA4	NDUA4_HUMAN	Cytochrome c oxidase subunit NDUFA4	O00483	4	0.043784	0.983115	0.0556511	0.977915	0.15292	0.861378
NDUFA5	NDUA5_HUMAN	NADH dehydrogenase [ubiquinone] 1 alpha subcomplex subunit 5	Q16718	4	-0.115693	0.981776	-0.0525243	0.983617	0.0779596	0.982582
NDUFA7	NDUA7_HUMAN	NADH dehydrogenase [ubiquinone] 1 alpha subcomplex subunit 7	O95182	2	0.082636	0.97045
NDUFA8	NDUA8_HUMAN	NADH dehydrogenase [ubiquinone] 1 alpha subcomplex subunit 8	P51970	5	0.076516	0.966453	-0.0702622	0.972426	-0.114662	0.904192
NDUFA9	NDUA9_HUMAN	NADH dehydrogenase [ubiquinone] 1 alpha subcomplex subunit 9. mitochondrial	Q16795	10	0.128068	0.956766	-0.0509419	0.985433	0.0489061	0.986071
NDUFAF2	NDUF2_HUMAN	NADH dehydrogenase [ubiquinone] 1 alpha subcomplex assembly factor 2	Q8N183	4	0.023028	0.98414			-0.109825	0.975316
NDUFB1	NDUB1_HUMAN	NADH dehydrogenase [ubiquinone] 1 beta subcomplex subunit 1	O75438	2	-0.582598	0.866499			-0.357555	0.892218
NDUFB10	NDUBA_HUMAN	NADH dehydrogenase [ubiquinone] 1 beta subcomplex subunit 10	O96000	5	-0.147325	0.974569	-0.0556244	0.986435	-0.1494	0.982968
NDUFB11	NDUBB_HUMAN	NADH dehydrogenase [ubiquinone] 1 beta subcomplex subunit 11. mitochondrial;Isoform 2 of NADH dehydrogenase [ubiquinone] 1 beta subcomplex subunit 11. mitochondrial	Q9NX14;Q9NX14-2	2	0.0972427	0.970161	0.0726221	0.973941	0.0245846	0.980351
NDUFB3	NDUB3_HUMAN	NADH dehydrogenase [ubiquinone] 1 beta subcomplex subunit 3	O43676	2	0.220709	0.918117	0.0927295	0.971609	0.0200135	0.980658
NDUFB4	NDUB4_HUMAN	NADH dehydrogenase [ubiquinone] 1 beta subcomplex subunit 4;Isoform 2 of NADH dehydrogenase [ubiquinone] 1 beta subcomplex subunit 4	O95168;O95168-2	6	0.101857	0.959139	0.0048781	0.985871	-0.00473909	0.984433
NDUFB8	NDUB8_HUMAN	NADH dehydrogenase [ubiquinone] 1 beta subcomplex subunit 8. mitochondrial;Isoform 3 of NADH dehydrogenase [ubiquinone] 1 beta subcomplex subunit 8. mitochondrial	O95169;O95169-3	4	0.104569	0.962832	-0.0608279	0.978635	-0.0562492	0.984616
NDUFB9	NDUB9_HUMAN	NADH dehydrogenase [ubiquinone] 1 beta subcomplex subunit 9	Q9Y6M9	4	0.254227	0.956806	0.0135936	0.985723	0.148536	0.962283
NDUFS1	NDUS1_HUMAN	NADH-ubiquinone oxidoreductase 75 kDa subunit. mitochondrial;Isoform 2 of NADH-ubiquinone oxidoreductase 75 kDa subunit. mitochondrial;Isoform 4 of NADH-ubiquinone oxidoreductase 75 kDa subunit. mitochondrial	P28331;P28331-2;P28331-4	10	-0.0219098	0.988069	0.242721	0.93387	0.239121	0.802537
NDUFS2	NDUS2_HUMAN	NADH dehydrogenase [ubiquinone] iron-sulfur protein 2. mitochondrial;Isoform 2 of NADH dehydrogenase [ubiquinone] iron-sulfur protein 2. mitochondrial	O75306;O75306-2	10	0.0361524	0.988103	-0.00784213	0.988409	0.100863	0.986718
NDUFS3	NDUS3_HUMAN	NADH dehydrogenase [ubiquinone] iron-sulfur protein 3. mitochondrial	O75489	10	0.0726371	0.987572	0.084983	0.985548	0.222284	0.9373
NDUFS5	NDUS5_HUMAN	NADH dehydrogenase [ubiquinone] iron-sulfur protein 5	O43920	3	0.0666245	0.971643	-0.00270193	0.984473	0.10882	0.938245
NDUFS6	NDUS6_HUMAN	NADH dehydrogenase [ubiquinone] iron-sulfur protein 6. mitochondrial	O75380	3	0.122485	0.958144	0.012867	0.98413	-0.0460913	0.981793
NDUFS7	NDUS7_HUMAN	NADH dehydrogenase [ubiquinone] iron-sulfur protein 7. mitochondrial	O75251	2					0.0621855	0.973969
NDUFS8	NDUS8_HUMAN	NADH dehydrogenase [ubiquinone] iron-sulfur protein 8. mitochondrial	O00217	3	0.0725951	0.979286	0.00437444	0.981578	0.204785	0.946869
NDUFV1	NDUV1_HUMAN	NADH dehydrogenase [ubiquinone] flavoprotein 1. mitochondrial;Isoform 2 of NADH dehydrogenase [ubiquinone] flavoprotein 1. mitochondrial	P49821;P49821-2	10	0.209534	0.910313	0.157182	0.926606	0.261349	0.702562
NDUFV2	NDUV2_HUMAN	NADH dehydrogenase [ubiquinone] flavoprotein 2. mitochondrial	P19404	5	0.14904	0.983258	0.182043	0.969626	0.505709	0.844641
NECAP2	NECP2_HUMAN	Adaptin ear-binding coat-associated protein 2	Q9NVZ3	3	0.0706498	0.979012	0.0957365	0.968252	0.107742	0.967556
NECTIN2	NECT2_HUMAN	Nectin-2;Isoform Alpha of Nectin-2	Q92692;Q92692-2	6	-0.0575716	0.985353	0.123678	0.970859	0.0969698	0.977139
NEDD4	NEDD4_HUMAN	Isoform 4 of E3 ubiquitin-protein ligase NEDD4	P46934-4	4	0.212454	0.971694			0.366751	0.951804
NEDD8	NEDD8_HUMAN	NEDD8	Q15843	2	-0.354663	0.924427	-0.530762	0.906941	-0.645604	0.941609
NEK7	NEK7_HUMAN	Serine/threonine-protein kinase Nek7	Q8TDX7	4	-0.179247	0.946264	-0.144229	0.957505	-0.210465	0.924366
NEK9	NEK9_HUMAN	Serine/threonine-protein kinase Nek9	Q8TD19	7	-0.0889664	0.985541	-0.000363716	0.987466	-0.15532	0.974671
NELFB	NELFB_HUMAN	Negative elongation factor B	Q8WX92	3	0.0991292	0.979016	0.0613382	0.978229	0.270241	0.920132
NELFE	NELFE_HUMAN	Negative elongation factor E;Isoform 2 of Negative elongation factor E	P18615;P18615-3	3	0.046592	0.978113	-0.0683858	0.975245	-0.198707	0.931565
NEMF	NEMF_HUMAN	Nuclear export mediator factor NEMF;Isoform 3 of Nuclear export mediator factor NEMF;Isoform 4 of Nuclear export mediator factor NEMF;Isoform 5 of Nuclear export mediator factor NEMF	O60524;O60524-3;O60524-4;O60524-5	3	-0.0611925	0.975651	-0.0196824	0.980452	-0.00520939	0.981384
NES	NEST_HUMAN	Nestin	P48681	10	0.0245092	0.98697	0.0195558	0.986975	0.0458674	0.965054
NEU1	NEUR1_HUMAN	Sialidase-1	Q99519	2	-0.0346453	0.979335	0.0365189	0.978625	-0.16117	0.92067
NF2	MERL_HUMAN	Merlin;Isoform 2 of Merlin;Isoform 3 of Merlin;Isoform 5 of Merlin;Isoform 8 of Merlin	P35240;P35240-2;P35240-3;P35240-5;P35240-8	2	-0.0316092	0.980054	-0.0788022	0.971438
NFIB	NFIB_HUMAN	Nuclear factor 1 B-type;Isoform 4 of Nuclear factor 1 B-type;Isoform 5 of Nuclear factor 1 B-type	O00712;O00712-4;O00712-5	3	0.0223938	0.98394	0.0609813	0.975843	-0.0557202	0.976805
NFKB1	NFKB1_HUMAN	Nuclear factor NF-kappa-B p105 subunit;Isoform 2 of Nuclear factor NF-kappa-B p105 subunit	P19838;P19838-2	7	-0.0189522	0.986574	-0.0430574	0.983106	0.0143385	0.98568
NFKB2	NFKB2_HUMAN	Nuclear factor NF-kappa-B p100 subunit;Isoform 4 of Nuclear factor NF-kappa-B p100 subunit	Q00653;Q00653-4	3	0.0211804	0.980528			0.103679	0.969877
NFU1	NFU1_HUMAN	NFU1 iron-sulfur cluster scaffold homolog. mitochondrial;Isoform 3 of NFU1 iron-sulfur cluster scaffold homolog. mitochondrial	Q9UMS0;Q9UMS0-3	3	-0.0263968	0.980274	-0.0397163	0.979232	-0.032288	0.979575
NHP2	NHP2_HUMAN	H/ACA ribonucleoprotein complex subunit 2	Q9NX24	3	0.0906478	0.970264	0.0247644	0.983193	0.113149	0.959918
NID1	NID1_HUMAN	Nidogen-1;Isoform 2 of Nidogen-1	P14543;P14543-2	9	-0.0287818	0.987604	-0.134558	0.91116	-0.154617	0.883827
NIPSNAP1	NIPS1_HUMAN	Protein NipSnap homolog 1	Q9BPW8	5	0.0959935	0.97715	-0.110549	0.969528	-0.17432	0.945393
NIT1	NIT1_HUMAN	Nitrilase homolog 1;Isoform 1 of Nitrilase homolog 1;Isoform 5 of Nitrilase homolog 1	Q86X76;Q86X76-2;Q86X76-4	6	0.0328356	0.983302	-0.0473536	0.982195	0.0089432	0.984328
NIT2	NIT2_HUMAN	Omega-amidase NIT2	Q9NQR4	8	-0.142356	0.973876	-0.0143631	0.986709	0.00296991	0.986806
NLE1	NLE1_HUMAN	Notchless protein homolog 1	Q9NVX2	2	0.0931025	0.972118	-0.0990754	0.968401
NLN	NEUL_HUMAN	Neurolysin. mitochondrial	Q9BYT8	6	-0.0296656	0.987139	-0.0585379	0.984996	-0.0635574	0.984559
NME1	NDKA_HUMAN	Nucleoside diphosphate kinase A;Isoform 2 of Nucleoside diphosphate kinase A	P15531;P15531-2	2	-0.0269965	0.980029	0.025979	0.979856	0.174672	0.917108
NME2	NDKB_HUMAN	Isoform 3 of Nucleoside diphosphate kinase B	P22392-2	10	-0.0332136	0.987766	0.053292	0.98179	-0.055868	0.983665
NME3	NDK3_HUMAN	Nucleoside diphosphate kinase 3	Q13232	2	-0.0606403	0.977216	-0.00208548	0.981589	-0.232806	0.928825
NMT1	NMT1_HUMAN	Glycylpeptide N-tetradecanoyltransferase 1	P30419	6	-0.354202	0.936024	-0.265985	0.965971	-0.271478	0.964624
NNMT	NNMT_HUMAN	Nicotinamide N-methyltransferase	P40261	4	0.214098	0.976731	0.396605	0.925855	0.386713	0.936796
NNT	NNTM_HUMAN	NAD(P) transhydrogenase. mitochondrial	Q13423	10	0.0518463	0.988021	0.0418964	0.98762	0.0322267	0.987281
NOB1	NOB1_HUMAN	RNA-binding protein NOB1	Q9ULX3	3					0.0269452	0.979593
NOC2L	NOC2L_HUMAN	Nucleolar complex protein 2 homolog	Q9Y3T9	7	-0.00490336	0.986814	0.157856	0.945832	0.223604	0.868554
NOC4L	NOC4L_HUMAN	Nucleolar complex protein 4 homolog	Q9BVI4	3	-0.283639	0.967886	-0.0571329	0.98054	0.0705526	0.980212
NOL6	NOL6_HUMAN	Nucleolar protein 6;Isoform 4 of Nucleolar protein 6	Q9H6R4;Q9H6R4-4	4	0.267695	0.97421	0.286362	0.943123	0.449777	0.83933
NOLC1	NOLC1_HUMAN	Nucleolar and coiled-body phosphoprotein 1;Isoform Beta of Nucleolar and coiled-body phosphoprotein 1;Isoform 3 of Nucleolar and coiled-body phosphoprotein 1	Q14978;Q14978-2;Q14978-3	9	0.139994	0.941355	0.0210646	0.986182	0.0895661	0.966525
NOMO2	NOMO2_HUMAN	Nodal modulator 2;Isoform 2 of Nodal modulator 2	Q5JPE7;Q5JPE7-2	10	-0.0388374	0.987944	0.00624512	0.988212	0.152512	0.965638
NONO	NONO_HUMAN	Non-POU domain-containing octamer-binding protein	Q15233	10	0.196183	0.517485	-0.175138	0.220237	-0.122586	0.82497
NOP2	NOP2_HUMAN	Probable 28S rRNA (cytosine(4447)-C(5))-methyltransferase;Isoform 2 of Probable 28S rRNA (cytosine(4447)-C(5))-methyltransferase;Isoform 4 of Probable 28S rRNA (cytosine(4447)-C(5))-methyltransferase	P46087;P46087-2;P46087-4	7	0.0998865	0.982508	0.173214	0.968516	0.463626	0.647771
NOP56	NOP56_HUMAN	Nucleolar protein 56	O00567	10	0.056673	0.982607	0.14104	0.916593	0.180779	0.72881
NOP58	NOP58_HUMAN	Nucleolar protein 58	Q9Y2X3	10	0.0526574	0.987372	0.0372685	0.987559	0.0610869	0.980034
NOP9	NOP9_HUMAN	Nucleolar protein 9	Q86U38	2	0.489361	0.965311
NOSIP	NOSIP_HUMAN	Nitric oxide synthase-interacting protein	Q9Y314	4	0.0466539	0.984544	0.0151683	0.984219	0.200773	0.880883
NOVA2	NOVA2_HUMAN	RNA-binding protein Nova-2	Q9UNW9	4	-0.0337209	0.983064	-0.135922	0.933496	-0.148262	0.919996
NPC1	NPC1_HUMAN	Niemann-Pick C1 protein	O15118	5	0.112642	0.980512	0.075114	0.981959	0.375214	0.847416
NPC2	NPC2_HUMAN	Epididymal secretory protein E1	P61916	7	0.0469633	0.987079	0.0384122	0.986383	0.05501	0.984392
NPEPL1	PEPL1_HUMAN	Probable aminopeptidase NPEPL1;Isoform 4 of Probable aminopeptidase NPEPL1;Isoform 5 of Probable aminopeptidase NPEPL1	Q8NDH3;Q8NDH3-4;Q8NDH3-5	3	-0.154538	0.963307			-0.0755837	0.977869
NPEPPS	PSA_HUMAN	Puromycin-sensitive aminopeptidase	P55786	10	0.00394954	0.987844	0.0431918	0.97961	-0.0545732	0.960701
NPLOC4	NPL4_HUMAN	Nuclear protein localization protein 4 homolog;Isoform 2 of Nuclear protein localization protein 4 homolog	Q8TAT6;Q8TAT6-2	10	-0.0237588	0.985561	0.0353003	0.985106	0.0657108	0.984374
NPM1	NPM_HUMAN	Nucleophosmin;Isoform 2 of Nucleophosmin	P06748;P06748-2	10	0.0192783	0.988503	-0.0173987	0.988495	0.140852	0.985669
NPM3	NPM3_HUMAN	Nucleoplasmin-3	O75607	2	0.233911	0.965323	-0.0584651	0.979571	0.216846	0.966724
NPTN	NPTN_HUMAN	Neuroplastin;Isoform 1 of Neuroplastin	Q9Y639;Q9Y639-1	2	0.131102	0.952146	0.0780491	0.971651	0.0128986	0.980922
NQO1	NQO1_HUMAN	NAD(P)H dehydrogenase [quinone] 1;Isoform 2 of NAD(P)H dehydrogenase [quinone] 1;Isoform 3 of NAD(P)H dehydrogenase [quinone] 1	P15559;P15559-2;P15559-3	8	-0.00206751	0.988226	-0.0279084	0.986313	0.0761485	0.947981
NR2F2	COT2_HUMAN	COUP transcription factor 2	P24468	7	0.100644	0.98408	0.184523	0.967186	0.0633561	0.984661
NRAS	RASN_HUMAN	GTPase NRas	P01111	5	0.0234736	0.985466	-0.0044872	0.985902	0.107781	0.967355
NRBP1	NRBP_HUMAN	Nuclear receptor-binding protein	Q9UHY1	3	0.176488	0.97755	0.162705	0.953167	0.16669	0.957428
NRCAM	NRCAM_HUMAN	Neuronal cell adhesion molecule;Isoform 2 of Neuronal cell adhesion molecule;Isoform 3 of Neuronal cell adhesion molecule;Isoform 4 of Neuronal cell adhesion molecule;Isoform 5 of Neuronal cell adhesion molecule;Isoform 6 of Neuronal cell adhesion molecule	Q92823;Q92823-2;Q92823-3;Q92823-4;Q92823-5;Q92823-6	5	0.180338	0.943632			0.353274	0.828795
NRDC	NRDC_HUMAN	Nardilysin;Isoform 2 of Nardilysin	O43847;O43847-2	7	-0.0963039	0.973235	-0.0221701	0.987104	-0.0768516	0.979654
NRP1	NRP1_HUMAN	Neuropilin-1	O14786	10	0.0873464	0.955017	0.0551718	0.980004	0.0553736	0.987074
NRP2	NRP2_HUMAN	Neuropilin-2;Isoform A0 of Neuropilin-2;Isoform A17 of Neuropilin-2;Isoform B0 of Neuropilin-2;Isoform B5 of Neuropilin-2	O60462;O60462-2;O60462-3;O60462-4;O60462-5	9	0.0247706	0.987226	0.0591873	0.9762	-0.088563	0.939936
NSDHL	NSDHL_HUMAN	Sterol-4-alpha-carboxylate 3-dehydrogenase. decarboxylating	Q15738	10	0.0440334	0.987991	0.0956157	0.977729	0.0592712	0.985979
NSF	NSF_HUMAN	Vesicle-fusing ATPase	P46459	10	-0.064773	0.972617	-0.00258787	0.988515	-0.0394897	0.982134
NSFL1C	NSF1C_HUMAN	NSFL1 cofactor p47;Isoform 3 of NSFL1 cofactor p47	Q9UNZ2;Q9UNZ2-5	10	0.0150751	0.987609	0.0215984	0.986307	0.103461	0.942778
NSUN2	NSUN2_HUMAN	tRNA (cytosine(34)-C(5))-methyltransferase;Isoform 2 of tRNA (cytosine(34)-C(5))-methyltransferase	Q08J23;Q08J23-2	10	0.123754	0.963701	0.128342	0.920937	0.27084	0.243225
NT5DC2	NT5D2_HUMAN	5'-nucleotidase domain-containing protein 2;Isoform 2 of 5'-nucleotidase domain-containing protein 2	Q9H857;Q9H857-2	10	0.0476276	0.98577	0.19252	0.822323	0.157506	0.818198
NT5E	5NTD_HUMAN	5'-nucleotidase;Isoform 2 of 5'-nucleotidase	P21589;P21589-2	10	0.189532	0.229546	0.04944	0.984749	-0.0366009	0.985659
NTMT1	NTM1A_HUMAN	N-terminal Xaa-Pro-Lys N-methyltransferase 1	Q9BV86	2	-0.0524255	0.980046	0.28881	0.939667	0.357816	0.860967
NTPCR	NTPCR_HUMAN	Cancer-related nucleoside-triphosphatase	Q9BSD7	3	-0.0377978	0.983389	0.00911126	0.984377	0.0190829	0.981043
NUBP2	NUBP2_HUMAN	Cytosolic Fe-S cluster assembly factor NUBP2	Q9Y5Y2	3					-0.00668376	0.981377
NUCB1	NUCB1_HUMAN	Nucleobindin-1	Q02818	10	0.0574004	0.977481	0.0860995	0.929093	0.171543	0.467979
NUCB2	NUCB2_HUMAN	Nucleobindin-2;Isoform 2 of Nucleobindin-2	P80303;P80303-2	5	-0.0756758	0.984387	0.250175	0.948351	0.59517	0.655375
NUCKS1	NUCKS_HUMAN	Nuclear ubiquitous casein and cyclin-dependent kinase substrate 1;Isoform 2 of Nuclear ubiquitous casein and cyclin-dependent kinase substrate 1	Q9H1E3;Q9H1E3-2	2	0.201357	0.94924	-0.0983415	0.976651	0.0728495	0.976628
NUDC	NUDC_HUMAN	Nuclear migration protein nudC	Q9Y266	10	0.102528	0.953649	-0.107771	0.912401	-0.0652383	0.985308
NUDCD1	NUDC1_HUMAN	NudC domain-containing protein 1;Isoform 2 of NudC domain-containing protein 1	Q96RS6;Q96RS6-2	8	-0.0297735	0.987692	0.0868843	0.960896	-0.00136374	0.98824
NUDCD2	NUDC2_HUMAN	NudC domain-containing protein 2	Q8WVJ2	3	0.0688103	0.982645	-0.0504567	0.983886	0.101856	0.98029
NUDCD3	NUDC3_HUMAN	NudC domain-containing protein 3	Q8IVD9	4	0.0981916	0.973114	-0.155468	0.962328	-0.122695	0.970086
NUDT1	8ODP_HUMAN	7.8-dihydro-8-oxoguanine triphosphatase;Isoform p22 of 7.8-dihydro-8-oxoguanine triphosphatase;Isoform p21 of 7.8-dihydro-8-oxoguanine triphosphatase;Isoform p18 of 7.8-dihydro-8-oxoguanine triphosphatase	P36639;P36639-2;P36639-3;P36639-4	2					0.0131771	0.981107
NUDT16	NUD16_HUMAN	U8 snoRNA-decapping enzyme	Q96DE0	6	-0.353355	0.892342	-0.256373	0.962685	-0.391611	0.762137
NUDT19	NUD19_HUMAN	Nucleoside diphosphate-linked moiety X motif 19	A8MXV4	5	-0.112695	0.970805	0.0276271	0.985714	0.0160142	0.984428
NUDT2	AP4A_HUMAN	Bis(5'-nucleosyl)-tetraphosphatase [asymmetrical]	P50583	5	0.0583585	0.982617	0.0338584	0.98369	0.0043873	0.985869
NUDT21	CPSF5_HUMAN	Cleavage and polyadenylation specificity factor subunit 5	O43809	9	0.0187857	0.988015	-0.0152245	0.988032	-0.121206	0.923568
NUDT3	NUDT3_HUMAN	Diphosphoinositol polyphosphate phosphohydrolase 1	O95989	2	0.0153834	0.980674	0.170845	0.897841	0.107665	0.952073
NUDT4	NUDT4_HUMAN	Diphosphoinositol polyphosphate phosphohydrolase 2	Q9NZJ9	7	-0.0620549	0.978078	-0.000247154	0.987464	-0.0692861	0.971853
NUDT5	NUDT5_HUMAN	ADP-sugar pyrophosphatase	Q9UKK9	9	-0.0322811	0.986126	-0.0623728	0.97268	-0.190769	0.550803
NUFIP2	NUFP2_HUMAN	Nuclear fragile X mental retardation-interacting protein 2	Q7Z417	3	-0.0701275	0.979214	-0.0906923	0.973197	-0.015168	0.984109
NUMA1	NUMA1_HUMAN	Nuclear mitotic apparatus protein 1;Isoform 2 of Nuclear mitotic apparatus protein 1	Q14980;Q14980-2	10	0.0604569	0.985389	-0.0544674	0.986554	0.117834	0.968631
NUMB	NUMB_HUMAN	Protein numb homolog;Isoform 2 of Protein numb homolog;Isoform 3 of Protein numb homolog;Isoform 4 of Protein numb homolog;Isoform 5 of Protein numb homolog;Isoform 6 of Protein numb homolog;Isoform 7 of Protein numb homolog;Isoform 8 of Protein numb homolog	P49757;P49757-2;P49757-3;P49757-4;P49757-5;P49757-6;P49757-7;P49757-8	4	-0.51365	0.961089	0.0953235	0.980849
NUP107	NU107_HUMAN	Nuclear pore complex protein Nup107	P57740	5	-0.0358698	0.985223	0.0295767	0.985528	-0.0394177	0.983875
NUP133	NU133_HUMAN	Nuclear pore complex protein Nup133	Q8WUM0	9	-0.0152443	0.986533	-0.110122	0.983091	-0.0621136	0.986452
NUP153	NU153_HUMAN	Nuclear pore complex protein Nup153;Isoform 3 of Nuclear pore complex protein Nup153	P49790;P49790-3	10	0.0623198	0.977645	0.0117919	0.98655	0.129635	0.897171
NUP155	NU155_HUMAN	Nuclear pore complex protein Nup155;Isoform 2 of Nuclear pore complex protein Nup155	O75694;O75694-2	10	0.0230596	0.98742	0.0610477	0.968547	0.0775003	0.943293
NUP160	NU160_HUMAN	Nuclear pore complex protein Nup160	Q12769	9	-0.021774	0.988066	0.056112	0.98601	0.0486681	0.986998
NUP188	NU188_HUMAN	Nucleoporin NUP188 homolog	Q5SRE5	4	0.426147	0.962026	0.185999	0.977946	0.620464	0.828169
NUP205	NU205_HUMAN	Nuclear pore complex protein Nup205	Q92621	10	-0.0724502	0.982907	0.0479362	0.986512	-0.0404887	0.986075
NUP214	NU214_HUMAN	Nuclear pore complex protein Nup214;Isoform 2 of Nuclear pore complex protein Nup214;Isoform 5 of Nuclear pore complex protein Nup214	P35658;P35658-2;P35658-5	10	0.0372893	0.986249	0.0835061	0.975128	0.0834819	0.973075
NUP35	NUP53_HUMAN	Nucleoporin NUP53;Isoform 2 of Nucleoporin NUP53	Q8NFH5;Q8NFH5-2	4	0.0102357	0.985804	0.0712633	0.970283	0.11984	0.945171
NUP37	NUP37_HUMAN	Nucleoporin Nup37	Q8NFH4	5	0.153901	0.974125	0.104766	0.970067	0.21299	0.946355
NUP43	NUP43_HUMAN	Nucleoporin Nup43	Q8NFH3	2	-0.649594	0.825619	-0.286932	0.962714
NUP50	NUP50_HUMAN	Nuclear pore complex protein Nup50;Isoform 2 of Nuclear pore complex protein Nup50	Q9UKX7;Q9UKX7-2	5	0.0410009	0.984591	0.0173583	0.986404	0.0868268	0.960438
NUP54	NUP54_HUMAN	Nucleoporin p54;Isoform 3 of Nucleoporin p54	Q7Z3B4;Q7Z3B4-3	4	-0.299835	0.943361	-0.0368869	0.983981	0.0964739	0.982418
NUP62	NUP62_HUMAN	Nuclear pore glycoprotein p62	P37198	4	-0.415703	0.963533	-0.158801	0.979796	-0.290503	0.975405
NUP85	NUP85_HUMAN	Nuclear pore complex protein Nup85	Q9BW27	4	0.00271061	0.985911	0.0433646	0.982946	0.0388451	0.979304
NUP88	NUP88_HUMAN	Nuclear pore complex protein Nup88	Q99567	10	-0.0171991	0.988222	0.013082	0.987973	0.00222946	0.988221
NUP93	NUP93_HUMAN	Nuclear pore complex protein Nup93	Q8N1F7	10	0.10386	0.919172	0.075852	0.961121	0.00244187	0.987884
NUP98	NUP98_HUMAN	Nuclear pore complex protein Nup98-Nup96;Isoform 5 of Nuclear pore complex protein Nup98-Nup96;Isoform 6 of Nuclear pore complex protein Nup98-Nup96	P52948;P52948-5;P52948-6	10	0.0456259	0.982989	0.0495318	0.978577	-0.0242933	0.98723
NUTF2	NTF2_HUMAN	Nuclear transport factor 2	P61970	4	-0.00429596	0.985946	-0.240551	0.978164	-0.221337	0.979645
NXF1	NXF1_HUMAN	Nuclear RNA export factor 1	Q9UBU9	6	0.0797058	0.978058	-0.0902219	0.982891	0.042696	0.984581
NXN	NXN_HUMAN	Nucleoredoxin	Q6DKJ4	6	0.101215	0.984609	0.0987539	0.978839	0.0068444	0.986795
OAS3	OAS3_HUMAN	2'-5'-oligoadenylate synthase 3	Q9Y6K5	2	-0.0457003	0.979723			0.0287451	0.980399
OAT	OAT_HUMAN	Ornithine aminotransferase. mitochondrial	P04181	10	0.0777162	0.965157	0.0912408	0.930196	0.238062	0.00185282
OCIAD1	OCAD1_HUMAN	OCIA domain-containing protein 1	Q9NX40	5	0.0835155	0.947895	-0.00386181	0.986783	-0.0662007	0.963977
OCIAD2	OCAD2_HUMAN	OCIA domain-containing protein 2	Q56VL3	7	0.190424	0.970413	0.0816298	0.982151	0.201951	0.925972
OCRL	OCRL_HUMAN	Inositol polyphosphate 5-phosphatase OCRL-1;Isoform B of Inositol polyphosphate 5-phosphatase OCRL-1	Q01968;Q01968-2	2			0.128843	0.955546
OGDH	ODO1_HUMAN	2-oxoglutarate dehydrogenase. mitochondrial	Q02218	10	-0.183419	0.956226	-0.0829228	0.985124	0.0604879	0.987228
OGFR	OGFR_HUMAN	Opioid growth factor receptor;Isoform 2 of Opioid growth factor receptor	Q9NZT2;Q9NZT2-2	6	0.0562172	0.979122	0.0429345	0.984315	0.0385193	0.984576
OGT	OGT1_HUMAN	UDP-N-acetylglucosamine--peptide N-acetylglucosaminyltransferase 110 kDa subunit	O15294	3	0.106404	0.971828			-0.0375944	0.980021
OLA1	OLA1_HUMAN	Obg-like ATPase 1	Q9NTK5	10	0.0233819	0.988041	0.00148136	0.987912	0.100826	0.977802
OPA1	OPA1_HUMAN	Dynamin-like 120 kDa protein. mitochondrial;Isoform 2 of Dynamin-like 120 kDa protein. mitochondrial	O60313;O60313-2	10	-0.183617	0.908747	-0.0547037	0.986481	-0.167473	0.923939
OPTN	OPTN_HUMAN	Optineurin;Isoform 2 of Optineurin;Isoform 3 of Optineurin	Q96CV9;Q96CV9-2;Q96CV9-3	5	0.146748	0.960188	0.0330574	0.980216	0.357877	0.712442
OSBP	OSBP1_HUMAN	Oxysterol-binding protein 1	P22059	9	0.0570886	0.983157	0.0329837	0.985985	0.0489896	0.983732
OSBPL8	OSBL8_HUMAN	Oxysterol-binding protein-related protein 8;Isoform 2 of Oxysterol-binding protein-related protein 8;Isoform 3 of Oxysterol-binding protein-related protein 8	Q9BZF1;Q9BZF1-2;Q9BZF1-3	3	0.00243619	0.981621	0.17735	0.963922	0.421452	0.827222
OSGEP	OSGEP_HUMAN	Probable tRNA N6-adenosine threonylcarbamoyltransferase	Q9NPF4	2	0.149854	0.952291	0.0744075	0.97357	0.208712	0.9202
OSTF1	OSTF1_HUMAN	Osteoclast-stimulating factor 1	Q92882	2	0.0931032	0.977012	0.0886791	0.977292	0.297439	0.918188
OTUB1	OTUB1_HUMAN	Ubiquitin thioesterase OTUB1	Q96FW1	10	-0.104719	0.970912	-0.120977	0.985178	-0.146298	0.981804
OTUD6B	OTU6B_HUMAN	OTU domain-containing protein 6B;Isoform 2 of OTU domain-containing protein 6B	Q8N6M0;Q8N6M0-2	2	-0.193299	0.908123
OVCA2	OVCA2_HUMAN	Esterase OVCA2	Q8WZ82	4	0.0303147	0.982537	0.0660439	0.972704	0.0094155	0.984196
OXA1L	OXA1L_HUMAN	Mitochondrial inner membrane protein OXA1L;Isoform 2 of Mitochondrial inner membrane protein OXA1L	Q15070;Q15070-2	3	0.0696335	0.974356	0.010618	0.984161	0.0573475	0.9774
OXCT1	SCOT1_HUMAN	Succinyl-CoA:3-ketoacid coenzyme A transferase 1. mitochondrial	P55809	6	0.0322367	0.98505	-0.0652741	0.98173	0.00644715	0.986737
OXR1	OXR1_HUMAN	Oxidation resistance protein 1;Isoform 2 of Oxidation resistance protein 1;Isoform 5 of Oxidation resistance protein 1;Isoform 6 of Oxidation resistance protein 1;Isoform 8 of Oxidation resistance protein 1	Q8N573;Q8N573-2;Q8N573-5;Q8N573-6;Q8N573-8	2					0.306347	0.80896
OXSR1	OXSR1_HUMAN	Serine/threonine-protein kinase OSR1	O95747	8	-0.215356	0.95961	0.18076	0.974259	0.134159	0.979218
P3H1	P3H1_HUMAN	Prolyl 3-hydroxylase 1	Q32P28	10	0.0940703	0.949565	0.108844	0.92751	0.208029	0.470831
P3H3	P3H3_HUMAN	Prolyl 3-hydroxylase 3	Q8IVL6	9	0.0423725	0.987298	0.0912811	0.968348	0.224035	0.671913
P3H4	SC65_HUMAN	Synaptonemal complex protein SC65	Q92791	5	0.0269579	0.986326	0.16332	0.894516	0.327607	0.269401
P4HA1	P4HA1_HUMAN	Prolyl 4-hydroxylase subunit alpha-1	P13674	10	0.0394532	0.984908	0.0805915	0.935499	0.143706	0.57813
P4HA2	P4HA2_HUMAN	Prolyl 4-hydroxylase subunit alpha-2;Isoform IIa of Prolyl 4-hydroxylase subunit alpha-2	O15460;O15460-2	10	0.082566	0.981811	0.077734	0.954277	0.300468	0.0494545
P4HB	PDIA1_HUMAN	Protein disulfide-isomerase	P07237	10	0.0272431	0.987055	0.00459589	0.988175	0.106134	0.888775
PA2G4	PA2G4_HUMAN	Proliferation-associated protein 2G4	Q9UQ80	10	-0.0195984	0.988453	-0.276024	0.693963	-0.200698	0.807788
PAAF1	PAAF1_HUMAN	Proteasomal ATPase-associated factor 1	Q9BRP4	4	-0.116043	0.97968	0.202882	0.967467	0.111017	0.978989
PABPC1	PABP1_HUMAN	Polyadenylate-binding protein 1	P11940	10	0.087536	0.96944	0.0385807	0.986977	-0.104446	0.936154
PABPC4	PABP4_HUMAN	Polyadenylate-binding protein 4;Isoform 2 of Polyadenylate-binding protein 4;Isoform 3 of Polyadenylate-binding protein 4	Q13310;Q13310-2;Q13310-3	9	0.00923886	0.988084	-0.030314	0.986508	-0.0433906	0.982359
PABPN1	PABP2_HUMAN	Polyadenylate-binding protein 2;Isoform 2 of Polyadenylate-binding protein 2	Q86U42;Q86U42-2	3	-0.281723	0.949376	-0.216474	0.960322	-0.183145	0.969848
PACSIN2	PACN2_HUMAN	Protein kinase C and casein kinase substrate in neurons protein 2;Isoform 2 of Protein kinase C and casein kinase substrate in neurons protein 2	Q9UNF0;Q9UNF0-2	7	0.0702288	0.97588	0.0280245	0.986117	0.0355687	0.984554
PAFAH1B1	LIS1_HUMAN	Platelet-activating factor acetylhydrolase IB subunit alpha	P43034	10	0.103119	0.906385	0.103449	0.889299	-0.00335797	0.9882
PAFAH1B2	PA1B2_HUMAN	Platelet-activating factor acetylhydrolase IB subunit beta	P68402	2	0.0283695	0.980964	0.477258	0.888643	0.630569	0.768547
PAFAH1B3	PA1B3_HUMAN	Platelet-activating factor acetylhydrolase IB subunit gamma	Q15102	4	-0.135484	0.974203	0.0142237	0.985776	-0.118036	0.975689
PAICS	PUR6_HUMAN	Multifunctional protein ADE2	P22234	10	0.0694791	0.987116	0.0727718	0.985301	0.140381	0.970742
PAIP1	PAIP1_HUMAN	Polyadenylate-binding protein-interacting protein 1;Isoform 2 of Polyadenylate-binding protein-interacting protein 1;Isoform 3 of Polyadenylate-binding protein-interacting protein 1	Q9H074;Q9H074-2;Q9H074-3	4	-0.227641	0.868738	0.087363	0.976407	0.043467	0.983121
PAK2	PAK2_HUMAN	Serine/threonine-protein kinase PAK 2	Q13177	10	-0.35798	0.898503	-0.178292	0.980306	-0.386202	0.848156
PALLD	PALLD_HUMAN	Palladin;Isoform 3 of Palladin;Isoform 4 of Palladin	Q8WX93;Q8WX93-3;Q8WX93-4	4	0.0610534	0.976278
PANK4	PANK4_HUMAN	Pantothenate kinase 4	Q9NVE7	4	0.0157677	0.985699	0.174187	0.948492	0.0971658	0.973775
PAPOLA	PAPOA_HUMAN	Poly(A) polymerase alpha	P51003	6	0.049004	0.983016	-0.00134146	0.986848	-0.00177515	0.985933
PAPSS1	PAPS1_HUMAN	Bifunctional 3'-phosphoadenosine 5'-phosphosulfate synthase 1	O43252	7	0.179737	0.950439	0.167716	0.954321	0.2217	0.934284
PAPSS2	PAPS2_HUMAN	Bifunctional 3'-phosphoadenosine 5'-phosphosulfate synthase 2;Isoform B of Bifunctional 3'-phosphoadenosine 5'-phosphosulfate synthase 2	O95340;O95340-2	10	0.0194985	0.987898	0.0163733	0.988029	0.129885	0.662661
PARK7	PARK7_HUMAN	Protein DJ-1	Q99497	10	0.161753	0.978787	0.167804	0.894279	0.086892	0.985029
PARN	PARN_HUMAN	Poly(A)-specific ribonuclease PARN;Isoform 2 of Poly(A)-specific ribonuclease PARN	O95453;O95453-2	2	0.150104	0.962178	0.130515	0.964925
PARP1	PARP1_HUMAN	Poly [ADP-ribose] polymerase 1	P09874	10	0.115899	0.873168	-0.0993544	0.915697	-0.0752004	0.956407
PARP4	PARP4_HUMAN	Poly [ADP-ribose] polymerase 4	Q9UKK3	10	-0.329491	0.914626	-0.0265601	0.987768	0.0103963	0.987871
PARVA	PARVA_HUMAN	Alpha-parvin	Q9NVD7	6	-0.179649	0.961375	-0.0413595	0.986202	-0.0475696	0.985646
PAWR	PAWR_HUMAN	PRKC apoptosis WT1 regulator protein	Q96IZ0	3	-0.0628311	0.976123	-0.000268458	0.981674	0.0626076	0.975601
PBDC1	PBDC1_HUMAN	Protein PBDC1	Q9BVG4	4	-0.095302	0.975037	0.177385	0.954759	0.152607	0.956286
PBK	TOPK_HUMAN	Lymphokine-activated killer T-cell-originated protein kinase;Isoform 2 of Lymphokine-activated killer T-cell-originated protein kinase	Q96KB5;Q96KB5-2	2			0.114596	0.96731	0.156047	0.962977
PBXIP1	PBIP1_HUMAN	Pre-B-cell leukemia transcription factor-interacting protein 1;Isoform 2 of Pre-B-cell leukemia transcription factor-interacting protein 1	Q96AQ6;Q96AQ6-2	10	-0.0180551	0.988324	-0.0527439	0.986808	-0.120879	0.961563
PC	PYC_HUMAN	Pyruvate carboxylase. mitochondrial	P11498	4	0.304459	0.876175
PCBD1	PHS_HUMAN	Pterin-4-alpha-carbinolamine dehydratase	P61457	4	0.00637305	0.984361	0.103199	0.938285	0.0181059	0.983583
PCBP1	PCBP1_HUMAN	Poly(rC)-binding protein 1	Q15365	8	0.0637874	0.987719	0.122699	0.984323	0.159328	0.981575
PCBP2	PCBP2_HUMAN	Isoform 3 of Poly(rC)-binding protein 2;Isoform 6 of Poly(rC)-binding protein 2	Q15366-3;Q15366-6	10	-0.010041	0.988485	0.0222743	0.988404	-0.00062147	0.988533
PCDH1	PCDH1_HUMAN	Protocadherin-1;Isoform 2 of Protocadherin-1	Q08174;Q08174-2	5	-0.00695626	0.986749	-0.143054	0.937591	-0.0410361	0.982755
PCID2	PCID2_HUMAN	PCI domain-containing protein 2;Isoform 2 of PCI domain-containing protein 2;Isoform 3 of PCI domain-containing protein 2	Q5JVF3;Q5JVF3-2;Q5JVF3-3	3	0.0206211	0.980583			-0.167099	0.940354
PCK2	PCKGM_HUMAN	Phosphoenolpyruvate carboxykinase [GTP]. mitochondrial	Q16822	5	-0.0280357	0.985373	-5.72647e-06	0.984536	0.0398413	0.984805
PCM1	PCM1_HUMAN	Pericentriolar material 1 protein;Isoform 2 of Pericentriolar material 1 protein	Q15154;Q15154-2	2	-0.143921	0.971498	0.0232193	0.980591	-0.00946936	0.981278
PCMT1	PIMT_HUMAN	Protein-L-isoaspartate(D-aspartate) O-methyltransferase;Isoform 2 of Protein-L-isoaspartate(D-aspartate) O-methyltransferase	P22061;P22061-2	7	-0.0127953	0.987721	0.0348537	0.986479	0.111833	0.933823
PCNA	PCNA_HUMAN	Proliferating cell nuclear antigen	P12004	10	-0.0704416	0.985386	0.0168873	0.988111	-0.0352364	0.987067
PCNP	PCNP_HUMAN	PEST proteolytic signal-containing nuclear protein	Q8WW12	7	-0.000501701	0.987463	0.0261157	0.985493	0.0291443	0.984631
PCYOX1	PCYOX_HUMAN	Prenylcysteine oxidase 1	Q9UHG3	5	0.0310113	0.985409	0.166693	0.958548	0.172718	0.956448
PCYT1A	PCY1A_HUMAN	Choline-phosphate cytidylyltransferase A	P49585	6	-0.218257	0.960912	-0.0245172	0.985633	-0.0664555	0.984778
PDAP1	HAP28_HUMAN	28 kDa heat- and acid-stable phosphoprotein	Q13442	6	-0.0282437	0.986334	-0.0444032	0.981066	-0.0111778	0.987237
PDCD10	PDC10_HUMAN	Programmed cell death protein 10	Q9BUL8	3	0.0211293	0.983609	0.0359233	0.982777	-0.0439387	0.981866
PDCD11	RRP5_HUMAN	Protein RRP5 homolog	Q14690	7	0.101668	0.960037	0.164055	0.924184	0.130697	0.926778
PDCD4	PDCD4_HUMAN	Programmed cell death protein 4;Isoform 2 of Programmed cell death protein 4	Q53EL6;Q53EL6-2	6	-0.0705798	0.977449	-0.0280757	0.985581	-0.0636705	0.97653
PDCD5	PDCD5_HUMAN	Programmed cell death protein 5	O14737	6	-0.514544	0.817137	-0.316855	0.953027	-0.292207	0.962193
PDCD6	PDCD6_HUMAN	Programmed cell death protein 6	O75340	4	-0.0897529	0.976159	0.00773981	0.985823	0.0639226	0.980587
PDCD6IP	PDC6I_HUMAN	Programmed cell death 6-interacting protein	Q8WUM4	10	-0.00969969	0.988468	0.0395592	0.982931	-0.0120088	0.987773
PDCL	PHLP_HUMAN	Phosducin-like protein;Isoform 2 of Phosducin-like protein	Q13371;Q13371-2	4	-0.118433	0.969242	-0.0670391	0.980294	-0.117378	0.957562
PDCL3	PDCL3_HUMAN	Phosducin-like protein 3	Q9H2J4	3	0.0849295	0.981051	0.0791762	0.968379	0.107561	0.959628
PDE12	PDE12_HUMAN	2'.5'-phosphodiesterase 12;Isoform 2 of 2'.5'-phosphodiesterase 12	Q6L8Q7;Q6L8Q7-2	5	0.081727	0.963936	0.120875	0.900014	0.064713	0.970124
PDHA1	ODPA_HUMAN	Pyruvate dehydrogenase E1 component subunit alpha. somatic form. mitochondrial;Isoform 2 of Pyruvate dehydrogenase E1 component subunit alpha. somatic form. mitochondrial;Isoform 3 of Pyruvate dehydrogenase E1 component subunit alpha. somatic form. mitochondrial;Isoform 4 of Pyruvate dehydrogenase E1 component subunit alpha. somatic form. mitochondrial	P08559;P08559-2;P08559-3;P08559-4	9	-0.0367045	0.987638	-0.0401541	0.9855	-0.0526043	0.98724
PDHB	ODPB_HUMAN	Pyruvate dehydrogenase E1 component subunit beta. mitochondrial;Isoform 2 of Pyruvate dehydrogenase E1 component subunit beta. mitochondrial	P11177;P11177-2	10	0.119452	0.943833	0.0594519	0.984814	0.0202999	0.987583
PDHX	ODPX_HUMAN	Pyruvate dehydrogenase protein X component. mitochondrial;Isoform 3 of Pyruvate dehydrogenase protein X component. mitochondrial	O00330;O00330-3	3	-0.12937	0.96625
PDIA3	PDIA3_HUMAN	Protein disulfide-isomerase A3	P30101	10	0.043351	0.982566	0.0501389	0.97389	0.0341074	0.984159
PDIA4	PDIA4_HUMAN	Protein disulfide-isomerase A4	P13667	10	0.0669844	0.958366	-0.00975042	0.988281	0.0231189	0.987014
PDIA5	PDIA5_HUMAN	Protein disulfide-isomerase A5	Q14554	10	0.0503074	0.982155	0.0333357	0.986768	0.00687196	0.988477
PDIA6	PDIA6_HUMAN	Protein disulfide-isomerase A6;Isoform 2 of Protein disulfide-isomerase A6;Isoform 3 of Protein disulfide-isomerase A6;Isoform 4 of Protein disulfide-isomerase A6;Isoform 5 of Protein disulfide-isomerase A6	Q15084;Q15084-2;Q15084-3;Q15084-4;Q15084-5	10	-0.547258	0.939318	-0.0311762	0.987815	-0.0374577	0.988128
PDLIM1	PDLI1_HUMAN	PDZ and LIM domain protein 1	O00151	10	0.0756441	0.942569	-0.0875788	0.947048	-0.261194	6.93304e-05
PDLIM2	PDLI2_HUMAN	PDZ and LIM domain protein 2;Isoform 5 of PDZ and LIM domain protein 2	Q96JY6;Q96JY6-5	2			-0.108711	0.967434
PDLIM4	PDLI4_HUMAN	PDZ and LIM domain protein 4	P50479	10	0.0578027	0.975972	0.0185573	0.987999	-0.0370845	0.983409
PDLIM5	PDLI5_HUMAN	PDZ and LIM domain protein 5	Q96HC4	10	0.0933306	0.894752	-0.0664567	0.955167	-0.176647	0.0923164
PDLIM7	PDLI7_HUMAN	PDZ and LIM domain protein 7	Q9NR12	9	0.0227313	0.987468	0.0200267	0.98752	0.033231	0.985348
PDPR	PDPR_HUMAN	Pyruvate dehydrogenase phosphatase regulatory subunit. mitochondrial	Q8NCN5	5	-0.00297793	0.985931	0.0701288	0.979263
PDS5A	PDS5A_HUMAN	Sister chromatid cohesion protein PDS5 homolog A	Q29RF7	10	0.107012	0.947018	0.0458395	0.985019	0.220587	0.558932
PDXK	PDXK_HUMAN	Pyridoxal kinase	O00764	5	0.0204287	0.985835	-0.0131749	0.98441	0.294106	0.972354
PEA15	PEA15_HUMAN	Astrocytic phosphoprotein PEA-15;Isoform 2 of Astrocytic phosphoprotein PEA-15	Q15121;Q15121-2	5	-0.0733389	0.985422	0.0131416	0.98679	0.136127	0.984402
PEBP1	PEBP1_HUMAN	Phosphatidylethanolamine-binding protein 1	P30086	10	-0.0200811	0.987864	-0.00625186	0.988465	-0.0464127	0.969071
PEF1	PEF1_HUMAN	Peflin	Q9UBV8	2					-0.00443765	0.981596
PELP1	PELP1_HUMAN	Proline-. glutamic acid- and leucine-rich protein 1	Q8IZL8	8	-0.227314	0.982313	-0.10458	0.983518	0.12231	0.986061
PEPD	PEPD_HUMAN	Xaa-Pro dipeptidase	P12955	9	-0.0106044	0.988334	0.0380428	0.986281	-0.00720204	0.988139
PES1	PESC_HUMAN	Pescadillo homolog;Isoform 2 of Pescadillo homolog	O00541;O00541-2	8	-0.390046	0.758497	-0.131116	0.98203	0.0331788	0.98641
PEX11B	PX11B_HUMAN	Peroxisomal membrane protein 11B;Isoform 2 of Peroxisomal membrane protein 11B	O96011;O96011-2	5	-0.19955	0.947284	-0.161376	0.965812	-0.273345	0.917253
PEX14	PEX14_HUMAN	Peroxisomal membrane protein PEX14;Isoform 2 of Peroxisomal membrane protein PEX14	O75381;O75381-2	2			-0.129182	0.966477	-0.00948646	0.981234
PFAS	PUR4_HUMAN	Phosphoribosylformylglycinamidine synthase	O15067	10	0.0370688	0.98738	0.1233	0.695918	0.0967016	0.946689
PFDN1	PFD1_HUMAN	Prefoldin subunit 1	O60925	4	-0.0576264	0.979072	-0.0529264	0.978663	-0.0421511	0.984824
PFDN2	PFD2_HUMAN	Prefoldin subunit 2	Q9UHV9	5	-0.130084	0.943699	-0.1265	0.933119	-0.151237	0.900543
PFDN4	PFD4_HUMAN	Prefoldin subunit 4	Q9NQP4	2	-0.63801	0.897952	-0.143249	0.977692	-0.116952	0.978678
PFDN5	PFD5_HUMAN	Prefoldin subunit 5	Q99471	5	0.0571382	0.985678	0.141795	0.971795	0.217083	0.952315
PFDN6	PFD6_HUMAN	Prefoldin subunit 6	O15212	5	-0.0625878	0.980705	0.0371227	0.983997	-0.0294789	0.984898
PFKL	PFKAL_HUMAN	ATP-dependent 6-phosphofructokinase. liver type	P17858	10	0.18389	0.96335	0.200787	0.891846	0.207464	0.846669
PFKM	PFKAM_HUMAN	ATP-dependent 6-phosphofructokinase. muscle type;Isoform 3 of ATP-dependent 6-phosphofructokinase. muscle type	P08237;P08237-3	9	0.0567135	0.987204	0.138185	0.961965	0.0647534	0.984795
PFKP	PFKAP_HUMAN	ATP-dependent 6-phosphofructokinase. platelet type	Q01813	10	0.0992955	0.935937	-0.0292547	0.987299	-0.128403	0.770796
PFN1	PROF1_HUMAN	Profilin-1	P07737	10	-0.0491391	0.98825	0.0188319	0.988151	0.0610289	0.988054
PFN2	PROF2_HUMAN	Profilin-2	P35080	2	0.162314	0.949021
PGAM1	PGAM1_HUMAN	Phosphoglycerate mutase 1	P18669	10	0.0304405	0.987612	-0.0133972	0.988263	-0.121739	0.901892
PGAM5	PGAM5_HUMAN	Serine/threonine-protein phosphatase PGAM5. mitochondrial	Q96HS1	9	-0.0508791	0.987729	0.0364121	0.987504	0.161738	0.841764
PGD	6PGD_HUMAN	6-phosphogluconate dehydrogenase. decarboxylating;Isoform 2 of 6-phosphogluconate dehydrogenase. decarboxylating	P52209;P52209-2	10	0.00626831	0.988492	0.0384481	0.985989	0.0567634	0.978318
PGK1	PGK1_HUMAN	Phosphoglycerate kinase 1	P00558	10	0.108524	0.910738	-0.350587	0.415474	-0.391679	1.3498e-09
PGLS	6PGL_HUMAN	6-phosphogluconolactonase	O95336	10	-0.0461207	0.987765	0.0448462	0.987622	-0.0125383	0.988472
PGM1	PGM1_HUMAN	Phosphoglucomutase-1	P36871	7	-0.141758	0.935762	0.0740098	0.979118	0.0720461	0.970199
PGM2	PGM2_HUMAN	Phosphoglucomutase-2	Q96G03	10	-0.0129859	0.988436	-0.00272804	0.988517	-0.0524625	0.979566
PGM2L1	PGM2L_HUMAN	Glucose 1.6-bisphosphate synthase	Q6PCE3	6	0.00491269	0.987423	-0.0116647	0.986571	-0.0545807	0.981692
PGM3	AGM1_HUMAN	Phosphoacetylglucosamine mutase;Isoform 2 of Phosphoacetylglucosamine mutase;Isoform 3 of Phosphoacetylglucosamine mutase	O95394;O95394-3;O95394-4	8	-0.0517174	0.986694	-0.0269782	0.987192	-0.116545	0.981021
PGP	PGP_HUMAN	Glycerol-3-phosphate phosphatase	A6NDG6	3	0.0395666	0.978735	0.0600016	0.974751	-0.000475562	0.981667
PGRMC1	PGRC1_HUMAN	Membrane-associated progesterone receptor component 1	O00264	9	0.101323	0.95985	0.118437	0.956825	0.0261358	0.987664
PGRMC2	PGRC2_HUMAN	Membrane-associated progesterone receptor component 2;Isoform 2 of Membrane-associated progesterone receptor component 2	O15173;O15173-2	4	0.113113	0.938885	0.0728411	0.965762	0.136408	0.897507
PHB	PHB_HUMAN	Prohibitin	P35232	10	-0.0493149	0.987718	-0.0312827	0.988266	0.0441408	0.987748
PHB2	PHB2_HUMAN	Prohibitin-2	Q99623	10	0.0957307	0.937879	0.0129568	0.988267	0.00736336	0.98834
PHF5A	PHF5A_HUMAN	PHD finger-like domain-containing protein 5A	Q7RTV0	4	0.0914015	0.971291	-0.00742509	0.984331	0.0944119	0.969791
PHGDH	SERA_HUMAN	D-3-phosphoglycerate dehydrogenase	O43175	10	-0.045414	0.986644	-0.0286236	0.987018	0.133841	0.919517
PHLDB1	PHLB1_HUMAN	Pleckstrin homology-like domain family B member 1;Isoform 2 of Pleckstrin homology-like domain family B member 1	Q86UU1;Q86UU1-2	3	-0.0473286	0.983994	0.230931	0.958089	0.306498	0.919102
PHLDB2	PHLB2_HUMAN	Pleckstrin homology-like domain family B member 2	Q86SQ0	4	0.0891714	0.97399			0.0560253	0.977222
PHPT1	PHP14_HUMAN	14 kDa phosphohistidine phosphatase	Q9NRX4	3	0.00322921	0.981511			-0.025323	0.980075
PI4K2A	P4K2A_HUMAN	Phosphatidylinositol 4-kinase type 2-alpha	Q9BTU6	3	-0.159742	0.981133	0.733946	0.770237
PICALM	PICAL_HUMAN	Phosphatidylinositol-binding clathrin assembly protein;Isoform 2 of Phosphatidylinositol-binding clathrin assembly protein;Isoform 3 of Phosphatidylinositol-binding clathrin assembly protein;Isoform 4 of Phosphatidylinositol-binding clathrin assembly protein;Isoform 5 of Phosphatidylinositol-binding clathrin assembly protein	Q13492;Q13492-2;Q13492-3;Q13492-4;Q13492-5	7	0.0587601	0.986172	0.109797	0.952886	0.194115	0.872306
PIEZO1	PIEZ1_HUMAN	Piezo-type mechanosensitive ion channel component 1	Q92508	3	0.0800033	0.976816	-0.0223567	0.980895
PIGK	GPI8_HUMAN	GPI-anchor transamidase	Q92643	3	0.242301	0.95178	0.137303	0.95807	0.356516	0.760331
PIGS	PIGS_HUMAN	GPI transamidase component PIG-S	Q96S52	4	-0.0939291	0.983007	0.0973642	0.97538	0.268307	0.923194
PIGT	PIGT_HUMAN	GPI transamidase component PIG-T;Isoform 5 of GPI transamidase component PIG-T	Q969N2;Q969N2-5	6	0.303503	0.971045	0.0302918	0.984248	0.862784	0.913528
PIGU	PIGU_HUMAN	Phosphatidylinositol glycan anchor biosynthesis class U protein;Isoform 2 of Phosphatidylinositol glycan anchor biosynthesis class U protein	Q9H490;Q9H490-2	2	-0.231945	0.86438
PIK3C2A	P3C2A_HUMAN	Phosphatidylinositol 4-phosphate 3-kinase C2 domain-containing subunit alpha	O00443	10	-0.0543243	0.985797	-0.0199401	0.987509	-0.0350435	0.987144
PIK3R4	PI3R4_HUMAN	Phosphoinositide 3-kinase regulatory subunit 4	Q99570	3	-0.220106	0.975437	0.684028	0.938526	0.626172	0.909275
PIN1	PIN1_HUMAN	Peptidyl-prolyl cis-trans isomerase NIMA-interacting 1	Q13526	3	0.109114	0.970823	0.0946584	0.971386
PIR	PIR_HUMAN	Pirin	O00625	3	0.0403134	0.983986	0.104179	0.982057	0.252725	0.969252
PITHD1	PITH1_HUMAN	PITH domain-containing protein 1;Isoform 2 of PITH domain-containing protein 1	Q9GZP4;Q9GZP4-2	3	0.0185883	0.983918	0.199296	0.90945	0.148763	0.935099
PITPNA	PIPNA_HUMAN	Phosphatidylinositol transfer protein alpha isoform	Q00169	2	0.180788	0.974918			0.367922	0.919928
PITPNB	PIPNB_HUMAN	Phosphatidylinositol transfer protein beta isoform;Isoform 2 of Phosphatidylinositol transfer protein beta isoform;Isoform 3 of Phosphatidylinositol transfer protein beta isoform	P48739;P48739-2;P48739-3	10	0.0110728	0.988106	0.0650277	0.982254	0.0732029	0.970832
PITRM1	PREP_HUMAN	Presequence protease. mitochondrial;Isoform 2 of Presequence protease. mitochondrial	Q5JRX3;Q5JRX3-2	10	0.0195097	0.987741	0.0147854	0.987755	-0.0341747	0.9831
PKM	KPYM_HUMAN	Pyruvate kinase PKM	P14618	10	-0.498985	0.841229	-0.147566	0.986297	-0.000861269	0.988435
PKN1	PKN1_HUMAN	Serine/threonine-protein kinase N1;Isoform 2 of Serine/threonine-protein kinase N1	Q16512;Q16512-2	6	-0.141789	0.982789	0.220502	0.943088	0.337475	0.917974
PLA2G15	PAG15_HUMAN	Group XV phospholipase A2	Q8NCC3	3	-0.183631	0.951829	-0.128762	0.97085
PLA2G4A	PA24A_HUMAN	Cytosolic phospholipase A2	P47712	2			0.0198406	0.980826	0.0956847	0.972338
PLAA	PLAP_HUMAN	Phospholipase A-2-activating protein	Q9Y263	10	0.100801	0.981821	0.0856738	0.952674	0.0556453	0.970948
PLAU	UROK_HUMAN	Urokinase-type plasminogen activator;Isoform 2 of Urokinase-type plasminogen activator	P00749;P00749-2	2	0.109311	0.970218			0.218556	0.901378
PLAUR	UPAR_HUMAN	Urokinase plasminogen activator surface receptor;Isoform 3 of Urokinase plasminogen activator surface receptor	Q03405;Q03405-3	2	0.135189	0.950826	0.112328	0.947751	0.362748	0.412128
PLBD2	PLBL2_HUMAN	Putative phospholipase B-like 2	Q8NHP8	5	-0.270603	0.752177	-0.0370636	0.986055	-0.199935	0.882226
PLCB3	PLCB3_HUMAN	1-phosphatidylinositol 4.5-bisphosphate phosphodiesterase beta-3	Q01970	10	-0.108308	0.974231	-0.0993224	0.978421	-0.0545785	0.986458
PLCG1	PLCG1_HUMAN	1-phosphatidylinositol 4.5-bisphosphate phosphodiesterase gamma-1;Isoform 2 of 1-phosphatidylinositol 4.5-bisphosphate phosphodiesterase gamma-1	P19174;P19174-2	8	0.0813332	0.97903	0.0850335	0.96565	0.2018	0.924306
PLD3	PLD3_HUMAN	Phospholipase D3	Q8IV08	8	-0.0756494	0.985837	0.190959	0.967766	0.120027	0.982492
PLEC	PLEC_HUMAN	Plectin	Q15149	10	0.0719449	0.933402	-0.0694561	0.892588	-0.0856418	0.784929
PLIN3	PLIN3_HUMAN	Perilipin-3;Isoform 4 of Perilipin-3	O60664;O60664-4	10	-0.202028	0.953604	-0.160058	0.970459	-0.238785	0.903105
PLOD1	PLOD1_HUMAN	Procollagen-lysine.2-oxoglutarate 5-dioxygenase 1;Isoform 2 of Procollagen-lysine.2-oxoglutarate 5-dioxygenase 1	Q02809;Q02809-2	10	-0.0731561	0.987774	0.0333816	0.988303	0.259435	0.956607
PLOD2	PLOD2_HUMAN	Procollagen-lysine.2-oxoglutarate 5-dioxygenase 2;Isoform 2 of Procollagen-lysine.2-oxoglutarate 5-dioxygenase 2	O00469;O00469-2	10	0.0486979	0.987996	-0.108207	0.976822	-0.23496	0.878888
PLOD3	PLOD3_HUMAN	Procollagen-lysine.2-oxoglutarate 5-dioxygenase 3	O60568	10	0.0593041	0.952745	0.0681374	0.939278	0.140623	0.234113
PLP2	PLP2_HUMAN	Proteolipid protein 2	Q04941	2	0.190291	0.936283	0.105061	0.971081	0.183547	0.934965
PLPP3	PLPP3_HUMAN	Phospholipid phosphatase 3	O14495	2	-0.0488794	0.979601	0.0508657	0.979223	0.170959	0.956885
PLRG1	PLRG1_HUMAN	Pleiotropic regulator 1;Isoform 2 of Pleiotropic regulator 1	O43660;O43660-2	4	0.139989	0.888906	0.0380892	0.982515	0.159356	0.849854
PLS1	PLSI_HUMAN	Plastin-1	Q14651	3	-0.0553112	0.978244	-0.120043	0.918613	-0.117453	0.928392
PLS3	PLST_HUMAN	Plastin-3	P13797	10	-0.424092	0.631524	-0.284845	0.881334	-0.308064	0.827539
PLSCR3	PLS3_HUMAN	Phospholipid scramblase 3	Q9NRY6	2	0.0361656	0.979163	0.0653989	0.973948	-0.0070324	0.981267
PLXND1	PLXD1_HUMAN	Plexin-D1	Q9Y4D7	10	-0.0854408	0.986729	0.0344894	0.98718	0.120963	0.984651
PML	PML_HUMAN	Protein PML	P29590	10	0.0749075	0.942217	0.0323184	0.986224	-0.0352372	0.984491
PMM2	PMM2_HUMAN	Phosphomannomutase 2	O15305	4	0.00450026	0.985844	0.0729639	0.961904	0.0586031	0.972945
PMPCA	MPPA_HUMAN	Mitochondrial-processing peptidase subunit alpha	Q10713	4	-0.170078	0.965799	-0.134798	0.969311	0.0571684	0.978749
PMPCB	MPPB_HUMAN	Mitochondrial-processing peptidase subunit beta	O75439	7	-0.077215	0.985136	0.0179907	0.987271	-0.070192	0.984739
PMVK	PMVK_HUMAN	Phosphomevalonate kinase	Q15126	8	-0.144802	0.951532	0.00675158	0.986757	-0.105727	0.97334
PNKP	PNKP_HUMAN	Bifunctional polynucleotide phosphatase/kinase	Q96T60	4	-0.206045	0.976605	-0.11309	0.983561	0.212201	0.975788
PNN	PININ_HUMAN	Pinin	Q9H307	8	0.0265099	0.986886	0.0337402	0.986255	0.120277	0.952579
PNP	PNPH_HUMAN	Purine nucleoside phosphorylase	P00491	10	-0.172857	0.95103	-0.253476	0.635727	-0.153894	0.914858
PNPLA6	PLPL6_HUMAN	Neuropathy target esterase;Isoform 2 of Neuropathy target esterase;Isoform 3 of Neuropathy target esterase;Isoform 4 of Neuropathy target esterase	Q8IY17;Q8IY17-2;Q8IY17-3;Q8IY17-4	8	0.0912528	0.987085	0.212613	0.977112	0.353428	0.948067
PNPO	PNPO_HUMAN	Pyridoxine-5'-phosphate oxidase;Isoform 3 of Pyridoxine-5'-phosphate oxidase	Q9NVS9;Q9NVS9-3	2			0.0425994	0.978509
PNPT1	PNPT1_HUMAN	Polyribonucleotide nucleotidyltransferase 1. mitochondrial	Q8TCS8	10	0.0812048	0.911743	0.104415	0.823986	-0.0536394	0.984586
PODXL	PODXL_HUMAN	Podocalyxin;Isoform 2 of Podocalyxin	O00592;O00592-2	6	0.0591871	0.981274	-0.0355176	0.985502	0.0383126	0.98496
POFUT1	OFUT1_HUMAN	GDP-fucose protein O-fucosyltransferase 1	Q9H488	4	-0.284548	0.956185	-0.140697	0.980599	-0.165698	0.975431
POGLUT1	PGLT1_HUMAN	Protein O-glucosyltransferase 1	Q8NBL1	5	-0.0970585	0.982799	-0.0702323	0.982879	-0.0369754	0.985317
POLDIP2	PDIP2_HUMAN	Polymerase delta-interacting protein 2	Q9Y2S7	5	-0.216654	0.935893	-0.110817	0.965538	-0.104054	0.97946
POLDIP3	PDIP3_HUMAN	Polymerase delta-interacting protein 3	Q9BY77	6	0.0671374	0.976307	-0.0325374	0.98234	-0.0638345	0.974139
POLR1A	RPA1_HUMAN	DNA-directed RNA polymerase I subunit RPA1	O95602	3	0.0237288	0.980375
POLR1B	RPA2_HUMAN	DNA-directed RNA polymerase I subunit RPA2;Isoform 3 of DNA-directed RNA polymerase I subunit RPA2;Isoform 5 of DNA-directed RNA polymerase I subunit RPA2	Q9H9Y6;Q9H9Y6-3;Q9H9Y6-5	5	0.133732	0.963505
POLR1C	RPAC1_HUMAN	DNA-directed RNA polymerases I and III subunit RPAC1;Isoform 2 of DNA-directed RNA polymerases I and III subunit RPAC1	O15160;O15160-2	4	0.0823307	0.976793	0.168479	0.93076	0.0703848	0.975996
POLR2A	RPB1_HUMAN	DNA-directed RNA polymerase II subunit RPB1	P24928	10	0.0639729	0.978815	-0.0720247	0.970983	0.0297726	0.985613
POLR2B	RPB2_HUMAN	DNA-directed RNA polymerase II subunit RPB2	P30876	10	0.0315768	0.987187	-0.0171961	0.987147	-0.186399	0.49772
POLR2C	RPB3_HUMAN	DNA-directed RNA polymerase II subunit RPB3	P19387	3					0.411396	0.882078
POLR2E	RPAB1_HUMAN	DNA-directed RNA polymerases I. II. and III subunit RPABC1	P19388	2			0.0442118	0.977486
POLR2I	RPB9_HUMAN	DNA-directed RNA polymerase II subunit RPB9	P36954	3	0.177709	0.884682	0.0534558	0.977624	-0.0253087	0.983507
PON2	PON2_HUMAN	Serum paraoxonase/arylesterase 2;Isoform 1 of Serum paraoxonase/arylesterase 2;Isoform 3 of Serum paraoxonase/arylesterase 2	Q15165;Q15165-1;Q15165-3	3	0.120638	0.963964	0.0223184	0.983735	0.00690676	0.981417
POR	NCPR_HUMAN	NADPH--cytochrome P450 reductase	P16435	10	0.0902977	0.9091	0.045609	0.980025	0.125646	0.804591
POTEJ	POTEJ_HUMAN	POTE ankyrin domain family member J	P0CG39	10	-0.0200348	0.987673	0.0191498	0.987737	-0.143996	0.974858
PPA1	IPYR_HUMAN	Inorganic pyrophosphatase	Q15181	10	-0.111724	0.973273	-0.119431	0.974765	-0.06699	0.985863
PPA2	IPYR2_HUMAN	Inorganic pyrophosphatase 2. mitochondrial;Isoform 2 of Inorganic pyrophosphatase 2. mitochondrial	Q9H2U2;Q9H2U2-2	4	0.049556	0.980818	0.00292427	0.985906	-0.0579044	0.976512
PPAT	PUR1_HUMAN	Amidophosphoribosyltransferase	Q06203	5	0.00878481	0.985778	0.0466215	0.981807	-0.0422477	0.978778
PPCS	PPCS_HUMAN	Phosphopantothenate--cysteine ligase	Q9HAB8	4	0.0319543	0.979403	0.106597	0.961343	0.0013498	0.9816
PPFIBP1	LIPB1_HUMAN	Liprin-beta-1;Isoform 2 of Liprin-beta-1;Isoform 4 of Liprin-beta-1	Q86W92;Q86W92-2;Q86W92-4	4	-0.133833	0.941573	-0.0378501	0.981962	-0.0440866	0.980129
PPIA	PPIA_HUMAN	Peptidyl-prolyl cis-trans isomerase A	P62937	10	0.032837	0.988065	-0.150526	0.830645	-0.251647	0.0553057
PPIB	PPIB_HUMAN	Peptidyl-prolyl cis-trans isomerase B	P23284	10	0.166554	0.585363	-0.226041	0.327253	-0.248619	0.00319845
PPIC	PPIC_HUMAN	Peptidyl-prolyl cis-trans isomerase C	P45877	3	-0.302453	0.945076	0.0223429	0.981058	-0.0468322	0.980171
PPID	PPID_HUMAN	Peptidyl-prolyl cis-trans isomerase D	Q08752	4	-0.190075	0.954541	-0.0129841	0.985785	-0.116108	0.973818
PPIH	PPIH_HUMAN	Peptidyl-prolyl cis-trans isomerase H	O43447	3	-0.0745544	0.980269	-0.116585	0.959489	-0.130177	0.948181
PPIL1	PPIL1_HUMAN	Peptidyl-prolyl cis-trans isomerase-like 1	Q9Y3C6	2	0.0999969	0.970796	0.0161171	0.980791	-0.0449357	0.978068
PPIL2	PPIL2_HUMAN	Peptidyl-prolyl cis-trans isomerase-like 2;Isoform 2 of Peptidyl-prolyl cis-trans isomerase-like 2	Q13356;Q13356-2	2					0.124057	0.976576
PPM1F	PPM1F_HUMAN	Protein phosphatase 1F	P49593	10	0.129406	0.968113	0.106864	0.954343	0.000941006	0.988431
PPM1G	PPM1G_HUMAN	Protein phosphatase 1G	O15355	9	-0.00736201	0.988189	0.00721926	0.987355	-0.0403987	0.986981
PPME1	PPME1_HUMAN	Protein phosphatase methylesterase 1;Isoform 4 of Protein phosphatase methylesterase 1	Q9Y570;Q9Y570-4	7	-0.192734	0.908924	-0.0537526	0.985012	-0.14538	0.932399
PPOX	PPOX_HUMAN	Protoporphyrinogen oxidase	P50336	2					-0.146241	0.946779
PPP1CA	PP1A_HUMAN	Serine/threonine-protein phosphatase PP1-alpha catalytic subunit	P62136	10	0.0360598	0.987489	0.0385641	0.986109	-0.0218344	0.987491
PPP1CB	PP1B_HUMAN	Serine/threonine-protein phosphatase PP1-beta catalytic subunit	P62140	3	0.0831574	0.976748	0.0526439	0.981797	-0.0853439	0.973854
PPP1R12A	MYPT1_HUMAN	Protein phosphatase 1 regulatory subunit 12A;Isoform 4 of Protein phosphatase 1 regulatory subunit 12A	O14974;O14974-4	9	0.0156875	0.98774	-0.000908392	0.987907	0.0942955	0.928878
PPP1R12C	PP12C_HUMAN	Protein phosphatase 1 regulatory subunit 12C	Q9BZL4	4	-0.131761	0.964597	-0.0250754	0.980548	0.0900435	0.974528
PPP1R13L	IASPP_HUMAN	RelA-associated inhibitor	Q8WUF5	7	-0.0497117	0.986034	-0.0391697	0.982505	-0.0181952	0.984224
PPP1R18	PPR18_HUMAN	Phostensin	Q6NYC8	9	-0.198838	0.887308	-0.0464229	0.986391	-0.198271	0.895222
PPP1R7	PP1R7_HUMAN	Protein phosphatase 1 regulatory subunit 7;Isoform 2 of Protein phosphatase 1 regulatory subunit 7	Q15435;Q15435-2	8	-0.233273	0.962057	-0.200159	0.972999	-0.229731	0.963631
PPP1R8	PP1R8_HUMAN	Nuclear inhibitor of protein phosphatase 1	Q12972	4	0.112898	0.942708	0.151638	0.889168	0.0689259	0.972418
PPP2CA	PP2AA_HUMAN	Serine/threonine-protein phosphatase 2A catalytic subunit alpha isoform	P67775	10	0.0404634	0.987705	-0.0958555	0.956205	-0.0745634	0.974898
PPP2R1A	2AAA_HUMAN	Serine/threonine-protein phosphatase 2A 65 kDa regulatory subunit A alpha isoform	P30153	10	0.0490651	0.988081	-0.0841078	0.986705	0.0401844	0.988264
PPP2R2A	2ABA_HUMAN	Serine/threonine-protein phosphatase 2A 55 kDa regulatory subunit B alpha isoform;Isoform 2 of Serine/threonine-protein phosphatase 2A 55 kDa regulatory subunit B alpha isoform	P63151;P63151-2	10	-0.0409277	0.988241	0.0307465	0.987702	0.0457451	0.987505
PPP2R5D	2A5D_HUMAN	Serine/threonine-protein phosphatase 2A 56 kDa regulatory subunit delta isoform	Q14738	4	0.0300391	0.985533	0.141567	0.980654	0.166221	0.968188
PPP2R5E	2A5E_HUMAN	Serine/threonine-protein phosphatase 2A 56 kDa regulatory subunit epsilon isoform;Isoform 2 of Serine/threonine-protein phosphatase 2A 56 kDa regulatory subunit epsilon isoform	Q16537;Q16537-2	4	-0.301241	0.94005	-0.108013	0.980391	-0.257072	0.965399
PPP3CA	PP2BA_HUMAN	Serine/threonine-protein phosphatase 2B catalytic subunit alpha isoform;Isoform 2 of Serine/threonine-protein phosphatase 2B catalytic subunit alpha isoform	Q08209;Q08209-2	7	-0.0340169	0.985966	0.0347522	0.985087	-0.0383932	0.983569
PPP4C	PP4C_HUMAN	Serine/threonine-protein phosphatase 4 catalytic subunit	P60510	4	-0.323862	0.950125	-0.106165	0.97897	-0.143219	0.976559
PPP4R1	PP4R1_HUMAN	Serine/threonine-protein phosphatase 4 regulatory subunit 1;Isoform 2 of Serine/threonine-protein phosphatase 4 regulatory subunit 1	Q8TF05;Q8TF05-2	6	-0.202462	0.967919	0.0102042	0.987398	0.0527666	0.98685
PPP4R3A	P4R3A_HUMAN	Serine/threonine-protein phosphatase 4 regulatory subunit 3A;Isoform 2 of Serine/threonine-protein phosphatase 4 regulatory subunit 3A	Q6IN85;Q6IN85-2	3	-0.0391421	0.982476	0.0742396	0.972175
PPP5C	PPP5_HUMAN	Serine/threonine-protein phosphatase 5	P53041	9	0.0164904	0.987675	0.120558	0.947519	0.165999	0.804184
PPP6C	PPP6_HUMAN	Serine/threonine-protein phosphatase 6 catalytic subunit;Isoform 2 of Serine/threonine-protein phosphatase 6 catalytic subunit	O00743;O00743-2	6	-0.237909	0.944494	-0.199918	0.960422	-0.198212	0.967973
PPT1	PPT1_HUMAN	Palmitoyl-protein thioesterase 1	P50897	2	0.023451	0.980444	-0.121599	0.965774	-0.140814	0.959867
PPWD1	PPWD1_HUMAN	Peptidylprolyl isomerase domain and WD repeat-containing protein 1	Q96BP3	2			0.0201004	0.980603
PQBP1	PQBP1_HUMAN	Polyglutamine-binding protein 1;Isoform 2 of Polyglutamine-binding protein 1;Isoform 5 of Polyglutamine-binding protein 1	O60828;O60828-2;O60828-5	3	0.0785504	0.973497	0.0838025	0.971186	0.136961	0.958997
PRAF2	PRAF2_HUMAN	PRA1 family protein 2	O60831	2	0.00548653	0.981318	0.0670827	0.97018	0.0668703	0.971195
PRAG1	PRAG1_HUMAN	Tyrosine-protein kinase PRAG1	Q86YV5	2	-0.000713498	0.981664	0.173003	0.932928
PRCP	PCP_HUMAN	Lysosomal Pro-X carboxypeptidase	P42785	8	-0.0993974	0.983079	-0.0972356	0.982531	-0.303179	0.714167
PRDX1	PRDX1_HUMAN	Peroxiredoxin-1	Q06830	10	0.0483989	0.986385	-0.243595	0.510252	-0.310797	0.00091044
PRDX2	PRDX2_HUMAN	Peroxiredoxin-2	P32119	10	0.106168	0.983567	0.201148	0.954144	0.206503	0.95563
PRDX3	PRDX3_HUMAN	Thioredoxin-dependent peroxide reductase. mitochondrial;Isoform 2 of Thioredoxin-dependent peroxide reductase. mitochondrial	P30048;P30048-2	10	0.0789448	0.979979	-0.0808344	0.983615	-0.0948718	0.966595
PRDX4	PRDX4_HUMAN	Peroxiredoxin-4	Q13162	10	0.0698058	0.962744	0.0657974	0.96555	0.0333437	0.985557
PRDX5	PRDX5_HUMAN	Peroxiredoxin-5. mitochondrial;Isoform Cytoplasmic+peroxisomal of Peroxiredoxin-5. mitochondrial	P30044;P30044-2	10	-0.0227512	0.98837	0.00102033	0.988433	0.207053	0.969887
PRDX6	PRDX6_HUMAN	Peroxiredoxin-6	P30041	10	0.21526	0.977676	0.215332	0.948688	0.326959	0.801704
PREP	PPCE_HUMAN	Prolyl endopeptidase	P48147	9	-0.0822046	0.986882	0.0765558	0.985806	0.107062	0.982642
PRKAA1	AAPK1_HUMAN	5'-AMP-activated protein kinase catalytic subunit alpha-1;Isoform 2 of 5'-AMP-activated protein kinase catalytic subunit alpha-1	Q13131;Q13131-2	5	-0.258248	0.927677	-0.0154917	0.985766	-0.13451	0.974798
PRKACA	KAPCA_HUMAN	cAMP-dependent protein kinase catalytic subunit alpha	P17612	4	0.107812	0.971626	0.067413	0.974473	0.0523279	0.979619
PRKACB	KAPCB_HUMAN	cAMP-dependent protein kinase catalytic subunit beta;Isoform 2 of cAMP-dependent protein kinase catalytic subunit beta;Isoform 3 of cAMP-dependent protein kinase catalytic subunit beta;Isoform 4 of cAMP-dependent protein kinase catalytic subunit beta;Isoform 5 of cAMP-dependent protein kinase catalytic subunit beta;Isoform 6 of cAMP-dependent protein kinase catalytic subunit beta;Isoform 7 of cAM…	P22694;P22694-2;P22694-3;P22694-4;P22694-5;P22694-6;P22694-7;P22694-9	7	-0.0054316	0.987891	0.129393	0.967366	0.159042	0.938486
PRKAR1A	KAP0_HUMAN	cAMP-dependent protein kinase type I-alpha regulatory subunit	P10644	10	0.0132151	0.988322	0.0202018	0.987481	-0.0285285	0.987013
PRKAR2A	KAP2_HUMAN	cAMP-dependent protein kinase type II-alpha regulatory subunit;Isoform 2 of cAMP-dependent protein kinase type II-alpha regulatory subunit	P13861;P13861-2	10	0.0845036	0.938845	0.0262732	0.986134	-0.0212768	0.986965
PRKAR2B	KAP3_HUMAN	cAMP-dependent protein kinase type II-beta regulatory subunit	P31323	4	0.061882	0.976325	0.0702746	0.967523	0.0834214	0.954299
PRKCSH	GLU2B_HUMAN	Glucosidase 2 subunit beta;Isoform 2 of Glucosidase 2 subunit beta	P14314;P14314-2	10	0.018031	0.988319	-0.171162	0.512684	-0.202888	0.0221525
PRKD2	KPCD2_HUMAN	Serine/threonine-protein kinase D2	Q9BZL6	6	-0.344017	0.911577	-0.0409493	0.986359	0.0358351	0.986394
PRKDC	PRKDC_HUMAN	DNA-dependent protein kinase catalytic subunit	P78527	10	0.0900564	0.950697	0.101964	0.9441	-0.00438969	0.988374
PRKRA	PRKRA_HUMAN	Interferon-inducible double-stranded RNA-dependent protein kinase activator A	O75569	4	-0.364741	0.950902	-0.13162	0.983946	-0.0907191	0.983504
PRMT1	ANM1_HUMAN	Protein arginine N-methyltransferase 1;Isoform 2 of Protein arginine N-methyltransferase 1;Isoform 3 of Protein arginine N-methyltransferase 1;Isoform 4 of Protein arginine N-methyltransferase 1	Q99873;Q99873-2;Q99873-3;Q99873-4	10	-0.0337114	0.987487	0.0200422	0.988042	-0.0283728	0.987088
PRMT5	ANM5_HUMAN	Protein arginine N-methyltransferase 5	O14744	10	0.030707	0.987484	0.0399913	0.986303	-0.0330368	0.98689
PROCR	EPCR_HUMAN	Endothelial protein C receptor	Q9UNN8	2	-0.47775	0.954996	0.100391	0.980327	0.112358	0.979941
PROSC	PLPHP_HUMAN	Pyridoxal phosphate homeostasis protein	O94903	4	0.0250983	0.984874	0.0688123	0.968662	-0.011083	0.985537
PRPF19	PRP19_HUMAN	Pre-mRNA-processing factor 19	Q9UMS4	10	0.116217	0.961595	-0.0554701	0.987598	0.00120267	0.988429
PRPF3	PRPF3_HUMAN	U4/U6 small nuclear ribonucleoprotein Prp3	O43395	5	0.103416	0.955775	0.0240185	0.979792	0.0230653	0.983357
PRPF31	PRP31_HUMAN	U4/U6 small nuclear ribonucleoprotein Prp31	Q8WWY3	9	0.190203	0.981869	0.113671	0.984626	0.116197	0.984963
PRPF38A	PR38A_HUMAN	Pre-mRNA-splicing factor 38A	Q8NAV1	2	0.0493266	0.977592	0.020081	0.980436
PRPF4	PRP4_HUMAN	U4/U6 small nuclear ribonucleoprotein Prp4;Isoform 2 of U4/U6 small nuclear ribonucleoprotein Prp4	O43172;O43172-2	10	0.0460824	0.986271	-0.0617966	0.982876	0.0711126	0.97681
PRPF40A	PR40A_HUMAN	Pre-mRNA-processing factor 40 homolog A;Isoform 2 of Pre-mRNA-processing factor 40 homolog A;Isoform 3 of Pre-mRNA-processing factor 40 homolog A	O75400;O75400-2;O75400-3	4	0.0453555	0.980113	0.204757	0.974978	0.21739	0.949349
PRPF6	PRP6_HUMAN	Pre-mRNA-processing factor 6	O94906	10	0.120554	0.717557	-0.00069506	0.987914	0.0915313	0.905062
PRPF8	PRP8_HUMAN	Pre-mRNA-processing-splicing factor 8	Q6P2Q9	10	0.086543	0.92363	-0.100253	0.866689	-0.0461633	0.976839
PRPS1	PRPS1_HUMAN	Ribose-phosphate pyrophosphokinase 1	P60891	4	-0.102453	0.976535	0.0359936	0.985038	0.0231017	0.9854
PRPSAP1	KPRA_HUMAN	Phosphoribosyl pyrophosphate synthase-associated protein 1;Isoform 2 of Phosphoribosyl pyrophosphate synthase-associated protein 1	Q14558;Q14558-2	4	0.129073	0.976337	0.102097	0.972514	0.16745	0.95542
PRPSAP2	KPRB_HUMAN	Phosphoribosyl pyrophosphate synthase-associated protein 2	O60256	4	0.040259	0.984193	0.0832633	0.967445	0.13282	0.932689
PRRC1	PRRC1_HUMAN	Protein PRRC1;Isoform 2 of Protein PRRC1;Isoform 3 of Protein PRRC1	Q96M27;Q96M27-2;Q96M27-3	2	-0.0825676	0.972402	-0.153918	0.935322	0.0197733	0.980331
PRRC2A	PRC2A_HUMAN	Protein PRRC2A;Isoform 3 of Protein PRRC2A	P48634;P48634-3	4	0.107005	0.966093	0.0361006	0.979688	0.14133	0.961025
PRRC2C	PRC2C_HUMAN	Protein PRRC2C;Isoform 4 of Protein PRRC2C;Isoform 5 of Protein PRRC2C;Isoform 6 of Protein PRRC2C;Isoform 7 of Protein PRRC2C	Q9Y520;Q9Y520-4;Q9Y520-5;Q9Y520-6;Q9Y520-7	6	0.109238	0.978773	0.229281	0.940126	0.385947	0.853599
PSAP	SAP_HUMAN	Prosaposin;Isoform Sap-mu-6 of Prosaposin;Isoform Sap-mu-9 of Prosaposin	P07602;P07602-2;P07602-3	10	-0.0778169	0.985321	0.0136921	0.988127	-0.028462	0.988177
PSAT1	SERC_HUMAN	Phosphoserine aminotransferase	Q9Y617	10	0.0424178	0.983493	-0.02298	0.987616	0.0464246	0.977523
PSMA1	PSA1_HUMAN	Proteasome subunit alpha type-1;Isoform Long of Proteasome subunit alpha type-1	P25786;P25786-2	10	0.0509233	0.984253	-0.0322233	0.986746	-0.0980334	0.927005
PSMA2	PSA2_HUMAN	Proteasome subunit alpha type-2	P25787	8	-0.0193722	0.98784	0.0914831	0.986269	0.262398	0.96433
PSMA3	PSA3_HUMAN	Proteasome subunit alpha type-3;Isoform 2 of Proteasome subunit alpha type-3	P25788;P25788-2	5	0.0278489	0.986267	-0.0939668	0.970542	-0.265746	0.661468
PSMA4	PSA4_HUMAN	Proteasome subunit alpha type-4	P25789	10	0.108277	0.984066	0.0389862	0.987536	0.00384441	0.988414
PSMA5	PSA5_HUMAN	Proteasome subunit alpha type-5	P28066	6	-0.120327	0.985391	-0.0512827	0.987097	0.00574375	0.987435
PSMA6	PSA6_HUMAN	Proteasome subunit alpha type-6	P60900	10	0.0500261	0.98726	-0.181648	0.678529	-0.122888	0.892094
PSMA7	PSA7_HUMAN	Proteasome subunit alpha type-7	O14818	10	-0.266459	0.88397	-0.0954428	0.985314	-0.103379	0.983595
PSMB1	PSB1_HUMAN	Proteasome subunit beta type-1	P20618	10	0.0458366	0.987064	0.00560934	0.988393	-0.0629448	0.98202
PSMB2	PSB2_HUMAN	Proteasome subunit beta type-2	P49721	7	0.013334	0.987402	0.193781	0.9415	0.103646	0.980532
PSMB3	PSB3_HUMAN	Proteasome subunit beta type-3	P49720	6	0.16696	0.985418	0.139602	0.975794	0.429362	0.871608
PSMB4	PSB4_HUMAN	Proteasome subunit beta type-4	P28070	5	0.0843334	0.967003	-0.0601361	0.976645	-0.119861	0.929622
PSMB5	PSB5_HUMAN	Proteasome subunit beta type-5	P28074	10	0.0788535	0.944066	0.0519182	0.978441	0.0012166	0.988529
PSMB6	PSB6_HUMAN	Proteasome subunit beta type-6	P28072	5	0.0291872	0.985362	0.0322875	0.986138	-0.0261041	0.985359
PSMB7	PSB7_HUMAN	Proteasome subunit beta type-7	Q99436	6	0.0852598	0.985393	-0.350281	0.963477	-0.0211311	0.986707
PSMB8	PSB8_HUMAN	Proteasome subunit beta type-8;Isoform 2 of Proteasome subunit beta type-8	P28062;P28062-2	3	-0.0280321	0.982823	-0.0564548	0.973355	-0.0754276	0.970651
PSMB9	PSB9_HUMAN	Proteasome subunit beta type-9;Isoform LMP2.S of Proteasome subunit beta type-9	P28065;P28065-2	2					0.0527955	0.977001
PSMC1	PRS4_HUMAN	26S proteasome regulatory subunit 4	P62191	10	0.0725762	0.959576	-0.011516	0.988445	-0.092387	0.860555
PSMC2	PRS7_HUMAN	26S proteasome regulatory subunit 7	P35998	10	0.0422976	0.985173	0.0431529	0.986772	-0.0259212	0.987323
PSMC3	PRS6A_HUMAN	26S proteasome regulatory subunit 6A	P17980	10	-0.0167687	0.988486	-0.18849	0.950542	-0.0714877	0.986275
PSMC4	PRS6B_HUMAN	26S proteasome regulatory subunit 6B	P43686	10	0.0420572	0.984746	0.00418456	0.988385	-0.109627	0.736328
PSMC5	PRS8_HUMAN	26S proteasome regulatory subunit 8;Isoform 2 of 26S proteasome regulatory subunit 8	P62195;P62195-2	10	-0.495157	0.719222	-0.266847	0.964384	-0.25756	0.966226
PSMC6	PRS10_HUMAN	26S proteasome regulatory subunit 10B	P62333	10	0.156188	0.94024	-0.143061	0.746198	-0.128002	0.943019
PSMD1	PSMD1_HUMAN	26S proteasome non-ATPase regulatory subunit 1	Q99460	10	0.0387148	0.987252	-0.0599583	0.98267	-0.198004	0.286033
PSMD11	PSD11_HUMAN	26S proteasome non-ATPase regulatory subunit 11;Isoform 2 of 26S proteasome non-ATPase regulatory subunit 11	O00231;O00231-2	10	-0.00196438	0.988525	-0.0196665	0.988261	-0.118306	0.765092
PSMD12	PSD12_HUMAN	26S proteasome non-ATPase regulatory subunit 12	O00232	10	-0.0440764	0.986293	-0.0196993	0.987968	-0.0479852	0.980302
PSMD13	PSD13_HUMAN	26S proteasome non-ATPase regulatory subunit 13	Q9UNM6	10	0.00790615	0.988474	-0.0506364	0.982482	-0.0581777	0.97791
PSMD14	PSDE_HUMAN	26S proteasome non-ATPase regulatory subunit 14	O00487	7	-0.183898	0.984566	-0.583153	0.927286	0.174259	0.972297
PSMD2	PSMD2_HUMAN	26S proteasome non-ATPase regulatory subunit 2	Q13200	10	0.00982654	0.988074	-0.0356211	0.986115	0.0420806	0.983461
PSMD3	PSMD3_HUMAN	26S proteasome non-ATPase regulatory subunit 3	O43242	10	0.0600019	0.972077	-0.0490558	0.983478	0.0222182	0.986738
PSMD4	PSMD4_HUMAN	26S proteasome non-ATPase regulatory subunit 4	P55036	7	0.0883746	0.983398	0.124631	0.969684	0.0986863	0.981193
PSMD5	PSMD5_HUMAN	26S proteasome non-ATPase regulatory subunit 5;Isoform 2 of 26S proteasome non-ATPase regulatory subunit 5	Q16401;Q16401-2	7	-0.370653	0.772457	-0.0585062	0.986931	-0.136706	0.972991
PSMD6	PSMD6_HUMAN	26S proteasome non-ATPase regulatory subunit 6	Q15008	10	0.0387316	0.98751	0.024128	0.987548	-0.0197556	0.987523
PSMD7	PSMD7_HUMAN	26S proteasome non-ATPase regulatory subunit 7	P51665	7	-0.0845739	0.985615	0.109579	0.985258	0.109885	0.985071
PSMD8	PSMD8_HUMAN	26S proteasome non-ATPase regulatory subunit 8	P48556	7	-0.0305096	0.987037	0.00723514	0.987829	-0.0841739	0.975475
PSMD9	PSMD9_HUMAN	26S proteasome non-ATPase regulatory subunit 9	O00233	5	-0.0641221	0.984364	-0.048892	0.984601	0.0727396	0.982218
PSME1	PSME1_HUMAN	Proteasome activator complex subunit 1;Isoform 2 of Proteasome activator complex subunit 1;Isoform 3 of Proteasome activator complex subunit 1	Q06323;Q06323-2;Q06323-3	10	-0.0480984	0.984841	0.0332364	0.987004	-0.068526	0.965272
PSME2	PSME2_HUMAN	Proteasome activator complex subunit 2	Q9UL46	7	0.150532	0.976518	0.0253556	0.986586	0.130284	0.981876
PSME3	PSME3_HUMAN	Proteasome activator complex subunit 3;Isoform 2 of Proteasome activator complex subunit 3;Isoform 3 of Proteasome activator complex subunit 3	P61289;P61289-2;P61289-3	10	-0.202832	0.93433	0.109748	0.984693	0.1023	0.984946
PSME4	PSME4_HUMAN	Proteasome activator complex subunit 4	Q14997	4	-0.00454026	0.981431	-0.180419	0.949511	0.10009	0.966418
PSMF1	PSMF1_HUMAN	Proteasome inhibitor PI31 subunit	Q92530	2	0.150087	0.960993	0.217249	0.93598	0.0961158	0.972362
PSMG1	PSMG1_HUMAN	Proteasome assembly chaperone 1;Isoform 2 of Proteasome assembly chaperone 1	O95456;O95456-2	4	0.175278	0.96545	0.433985	0.876501	0.396333	0.905253
PSMG2	PSMG2_HUMAN	Proteasome assembly chaperone 2;Isoform 2 of Proteasome assembly chaperone 2	Q969U7;Q969U7-2	4	0.101855	0.981716	0.118007	0.975463	0.194702	0.95319
PSPC1	PSPC1_HUMAN	Paraspeckle component 1;Isoform 2 of Paraspeckle component 1	Q8WXF1;Q8WXF1-2	6	0.0596883	0.986162	0.0230611	0.986468	0.205407	0.951681
PTBP1	PTBP1_HUMAN	Polypyrimidine tract-binding protein 1;Isoform 2 of Polypyrimidine tract-binding protein 1;Isoform 3 of Polypyrimidine tract-binding protein 1	P26599;P26599-2;P26599-3	10	0.204306	0.982408	-0.0812569	0.987694	0.150623	0.982711
PTBP2	PTBP2_HUMAN	Polypyrimidine tract-binding protein 2;Isoform 2 of Polypyrimidine tract-binding protein 2;Isoform 5 of Polypyrimidine tract-binding protein 2	Q9UKA9;Q9UKA9-2;Q9UKA9-5	3	-0.125808	0.9694	-0.355487	0.699751	-0.321399	0.786876
PTBP3	PTBP3_HUMAN	Polypyrimidine tract-binding protein 3;Isoform 1 of Polypyrimidine tract-binding protein 3;Isoform 2 of Polypyrimidine tract-binding protein 3;Isoform 4 of Polypyrimidine tract-binding protein 3;Isoform 5 of Polypyrimidine tract-binding protein 3;Isoform 6 of Polypyrimidine tract-binding protein 3;Isoform 7 of Polypyrimidine tract-binding protein 3	O95758;O95758-1;O95758-2;O95758-4;O95758-5;O95758-6;O95758-7	4	-0.0103307	0.984407	-0.0181844	0.980952
PTCD3	PTCD3_HUMAN	Pentatricopeptide repeat domain-containing protein 3. mitochondrial	Q96EY7	6	-0.143662	0.980837	-0.0221848	0.985676	-0.134094	0.977183
PTDSS1	PTSS1_HUMAN	Phosphatidylserine synthase 1;Isoform 2 of Phosphatidylserine synthase 1;Isoform 3 of Phosphatidylserine synthase 1	P48651;P48651-2;P48651-3	2	0.0666835	0.979614	0.267652	0.951307	0.540585	0.775708
PTGES2	PGES2_HUMAN	Prostaglandin E synthase 2	Q9H7Z7	3	0.182786	0.976951	0.169958	0.972474	0.26802	0.937384
PTGES3	TEBP_HUMAN	Prostaglandin E synthase 3;Isoform 4 of Prostaglandin E synthase 3	Q15185;Q15185-4	8	0.0357528	0.987646	0.019392	0.987039	-0.0403726	0.985131
PTGFRN	FPRP_HUMAN	Prostaglandin F2 receptor negative regulator	Q9P2B2	7	0.016753	0.987046	0.506153	0.942464	0.481806	0.940467
PTGR1	PTGR1_HUMAN	Prostaglandin reductase 1;Isoform 2 of Prostaglandin reductase 1	Q14914;Q14914-2	5	-0.0166011	0.986653	-0.00838639	0.9867	0.0852342	0.976776
PTK2	FAK1_HUMAN	Focal adhesion kinase 1;Isoform 7 of Focal adhesion kinase 1	Q05397;Q05397-7	7	-0.221305	0.961858	0.235753	0.976622	0.177595	0.978858
PTMA	PTMA_HUMAN	Prothymosin alpha;Isoform 2 of Prothymosin alpha	P06454;P06454-2	2					-0.377517	0.947606
PTPA	PTPA_HUMAN	Serine/threonine-protein phosphatase 2A activator	Q15257	5	-0.335322	0.907943	-0.0897136	0.981976	-0.120608	0.978043
PTPN1	PTN1_HUMAN	Tyrosine-protein phosphatase non-receptor type 1	P18031	10	0.0152435	0.988115	-0.0686365	0.984636	-0.00367499	0.988402
PTPN11	PTN11_HUMAN	Tyrosine-protein phosphatase non-receptor type 11	Q06124	8	-0.0467451	0.987071	0.0698532	0.985749	0.0861739	0.984948
PTPN12	PTN12_HUMAN	Tyrosine-protein phosphatase non-receptor type 12	Q05209	8	0.0653917	0.977287	0.0280448	0.985763	0.120424	0.953097
PTPN23	PTN23_HUMAN	Tyrosine-protein phosphatase non-receptor type 23	Q9H3S7	7	-0.0639777	0.98485	0.0742949	0.980941	0.0235891	0.986947
PTPRK	PTPRK_HUMAN	Receptor-type tyrosine-protein phosphatase kappa;Isoform 2 of Receptor-type tyrosine-protein phosphatase kappa;Isoform 3 of Receptor-type tyrosine-protein phosphatase kappa;Isoform 4 of Receptor-type tyrosine-protein phosphatase kappa	Q15262;Q15262-2;Q15262-3;Q15262-4	3	0.158086	0.951854
PTRH2	PTH2_HUMAN	Peptidyl-tRNA hydrolase 2. mitochondrial	Q9Y3E5	2	0.0103449	0.981467	0.284672	0.956022	0.616	0.753468
[truncated: 916 more rows]

## Sheet: Peptide Sequence and Charge
List of peptide sequence and charge state for quantified proteins after dose-dependent 24h exposure to morphine (for at least one conditon)
Gene Name	Peptide Sequence_.Charge State
AAAS	_FAVALLDDSVR_.2
AAAS	_LLSASPVDAAIR_.2
AAAS	_GQWINLPVLQLTK_.2
AAAS	_ILATTPSAVFR_.2
AAAS	_IAHIPLYFVNAQFPR_.3
AAAS	_VQDGKPVILLFR_.3
AACS	_FSGIVFSR_.2
AACS	_VVVIPYVSSR_.2
AACS	_VALYIAR_.2
AACS	_VYDEVVDTSK_.2
AACS	_AQSYEYVYR_.2
AACS	_VTFEELR_.2
AACS	_GIADVPEWFK_.2
AACS	_FPGIWAHGDYC[Carbamidomethyl]R_.3
AAK1	_YTTLSYR_.2
AAK1	_AGQTQPNPGILPIQPALTPR_.3
AAK1	_AGQTQPNPGILPIQPALTPR_.2
AAK1	_REQGGSGLGSGSSGGGGSTSGLGSGYIGR_.3
AAK1	_DLKVENILLHDR_.3
AAK1	_ADIWALGC[Carbamidomethyl]LLYK_.2
AAK1	_GHYVLC[Carbamidomethyl]DFGSATNK_.3
AAMDC	_EYNALVAQGVR_.2
AAMDC	_GVQTLVIGR_.2
AAMDC	_VPSSTVEYLK_.2
AAMDC	_VLQTEQAVK_.2
AAMDC	_VGGVFHSTC[Carbamidomethyl]_.2
AAMDC	_ETGTEHSPGVQPADVK_.3
AAMP	_TFQGPNC[Carbamidomethyl]PATC[Carbamidomethyl]GR_.2
AAMP	_DASLVVTTSGDHK_.2
AAMP	_AVVGYEDGTIR_.2
AAMP	_GHTAEILDFALSK_.3
AARS	_GLEVTDDSPK_.2
AARS	_IVAVTGAEAQK_.2
AARS	_SVLGEADQK_.2
AARS	_DELRETLK_.2
AARS	_RIVAVTGAEAQK_.3
AARS	_VDDSSEDKTEFTVK_.3
AARS	_EIADLGEALATAVIPQWQK_.2
AARS	_EIADLGEALATAVIPQWQK_.3
AARS	_ASEWVQQVSGLMDGK_.2
AARS	_MALELLTQEFGIPIER_.2
AARS2	_LLAVTGEQAQQAR_.2
AARS2	_AAFLNFFR_.2
AARSD1	_TNLIFLSGNR_.2
AARSD1	_GTINDISVLR_.2
AARSD1	_RGEQADHFTQTPLDPGSQVLVR_.4
AARSD1	_ELSLDDPEVEQVSGR_.2
AASDHPPT	_IGQFVFAR_.2
AASDHPPT	_AEWLLAVR_.2
AASDHPPT	_WAFSC[Carbamidomethyl]GTWLPSR_.2
ABCC1	_DGAFAEFLR_.2
ABCC1	_SSLTLGLFR_.2
ABCC1	_TPSGNLVNR_.2
ABCC1	_TQFEDC[Carbamidomethyl]TVLTIAHR_.3
ABCC1	_DGGGTNSITVR_.2
ABCC1	_YREDLDFVLR_.3
ABCC1	_SPVYSHFNETLLGVSVIR_.3
ABCD3	_VLGELWPLFGGR_.2
ABCD3	_EYLDNVQLGHILER_.3
ABCD3	_STHSELLEDYYQSGR_.3
ABCD3	_LFYVPQRPYMTLGTLR_.3
ABCE1	_NVEDLSGGELQR_.2
ABCE1	_LC[Carbamidomethyl]IEVTPQSK_.2
ABCE1	_GSELQNYFTK_.2
ABCE1	_VIVFDGVPSK_.2
ABCE1	_GTVGSILDR_.2
ABCE1	_FAC[Carbamidomethyl]AVVC[Carbamidomethyl]IQK_.2
ABCE1	_SLINPDR_.2
ABCE1	_TQAIVC[Carbamidomethyl]QQLDLTHLK_.3
ABCE1	_AIIKPQYVDQIPK_.3
ABCE1	_NTVANSPQTLLAGMNK_.2
ABCF1	_AVSEEQQPALK_.2
ABCF1	_LQGQLEQGDDTAAER_.2
ABCF1	_GAVIVVSHDAR_.2
ABCF1	_VVFAELAC[Carbamidomethyl]R_.2
ABCF1	_STLLLLLTGK_.2
ABCF1	_GFNLPYQDAR_.2
ABCF2	_LVDEEPQLTK_.2
ABCF2	_WPGDILAYK_.2
ABCF2	_DFSGGWR_.2
ABCF2	_YYTGNYDQYVK_.2
ABCF2	_IPPPVIMVQNVSFK_.3
ABCF2	_EVPIPEHIDIYHLTR_.4
ABCF3	_LLLGDLAPVR_.2
ABCF3	_ALLQEQFR_.2
ABCF3	_GGVILVSHDER_.2
ABCF3	_EYEAQQQYR_.2
ABCF3	_ASVILAGLGFTPK_.2
ABCF3	_VEGGFDQYR_.2
ABCF3	_ELTAQIAAGR_.2
ABCF3	_ITENYDC[Carbamidomethyl]GTK_.2
ABHD10	_ALAIEEFC[Carbamidomethyl]K_.2
ABHD10	_EAEHHC[Carbamidomethyl]LLHSPIPVNC[Carbamidomethyl]PIR_.4
ABHD12	_LTGPAAAEPR_.2
ABHD12	_LIFLNFVR_.2
ABHD12	_VQFVPFHSDLGYR_.3
ABHD14B	_EALPGSGQAR_.2
ABHD14B	_AVAIDLPGLGHSK_.3
ABHD14B	_FSVLLLHGIR_.2
ABHD14B	_FSSETWQNLGTLHR_.3
ABHD16A	_YQGPVLLIR_.2
ABHD16A	_QLALFLAR_.2
ABHD16A	_SWPVDFHWEEPSSR_.3
ABI1	_ALIESYQNLTR_.2
ABI1	_KPIDYTVLDDVGHGVK_.3
ABLIM1	_STSQGSINSPVYSR_.2
ABLIM1	_ETTFSSNC[Carbamidomethyl]AGC[Carbamidomethyl]GR_.2
ABLIM1	_FPAAQAPDPSETPK_.2
ABLIM1	_TASLPGYGR_.2
ABLIM1	_HLAPEVFR_.2
ABLIM1	_VLTGEYISK_.2
ABLIM1	_TLSPTPSAEGYQDVR_.2
ABR	_ELPEPLLTDR_.2
ABR	_STLVLHDLLK_.2
ABR	_ISGVATDIQALK_.2
ABRACL	_DDKC[Carbamidomethyl]ANLFEALVGTLK_.3
ABRACL	_C[Carbamidomethyl]ANLFEALVGTLK_.2
ABRACL	_C[Carbamidomethyl]ANLFEALVGTLK_.3
ABRAXAS2	_VSSVPNTSQSYAK_.2
ABRAXAS2	_VNEESLDR_.2
ACAA1	_AEELGLPILGVLR_.2
ACAA1	_IAQFLSDIPETVPLSTVNR_.3
ACAA1	_IAQFLSDIPETVPLSTVNR_.2
ACAA1	_SKAEELGLPILGVLR_.3
ACAA1	_DGSTTAGNSSQVSDGAAAILLAR_.3
ACAA2	_ETPALTINR_.2
ACAA2	_DFTATDLSEFAAK_.2
ACAA2	_TPFGAYGGLLK_.2
ACAA2	_HNFTPLAR_.2
ACAA2	_SLDLDISK_.2
ACAA2	_ISREEC[Carbamidomethyl]DKYALQSQQR_.3
ACAA2	_DMDLVEVNEAFAPQYLAVER_.3
ACACA	_DFTVASPAEFVTR_.2
ACACA	_AIGIGAYLVR_.2
ACACA	_LGGIPVGVVAVETR_.2
ACACA	_IGLAEEIR_.2
ACACA	_VEVGTEVTDYR_.2
ACACA	_RVDPVYIHLAER_.3
ACACA	_IDTGWLDR_.2
ACACA	_ITDIIGKEEGIGPENLR_.3
ACACA	_QVLIASHLPSYELR_.3
ACACA	_TDC[Carbamidomethyl]DIEDDRLAAMFR_.3
ACAD9	_GIILAGTEEQK_.2
ACAD9	_ITAFIVER_.2
ACAD9	_FFTEEVDSR_.2
ACAD9	_TVETLLLR_.2
ACAD9	_TEVVDSDGSVK_.2
ACAD9	_VSQQILEK_.2
ACADM	_TRPVVAAGAVGLAQR_.3
ACADM	_TGEYPVPLIR_.2
ACADM	_ENVLIGDGAGFK_.2
ACADM	_EEIIPVAAEYDKTGEYPVPLIR_.3
ACADM	_EEIIPVAAEYDK_.2
ACADM	_IYQIYEGTSQIQR_.2
ACADM	_ANWYFLLAR_.2
ACADSB	_YYASEIAGQTTSK_.2
ACADSB	_ATYLPQLTTEK_.2
ACADVL	_TPVTDPATGAVK_.2
ACADVL	_ELVEPVSR_.2
ACADVL	_ASNTAEVFFDGVR_.2
ACADVL	_GILLFGTK_.2
ACADVL	_ITAFVVER_.2
ACADVL	_ALEQFATVVEAK_.2
ACADVL	_ELSGLGSALK_.2
ACADVL	_IFEGTNDILR_.2
ACADVL	_VPSENVLGEVGSGFK_.2
ACADVL	_RAGLGSGLSLSGLVHPELSR_.4
ACAP1	_RAQEAEEAGAALRTAR_.3
ACAP1	_RAQEAEEAGAALRTAR_.4
ACAP2	_AVQTSIATAYR_.2
ACAP2	_FGPGDQVR_.2
ACAP2	_SLTLDTWEPELLK_.2
ACAT1	_EVVIVSATR_.2
ACAT1	_NEQDAYAINSYTR_.2
ACAT1	_LNVTPLAR_.2
ACAT1	_LGSIAIQGAIEK_.2
ACAT1	_LEDLIVK_.2
ACAT1	_DGLTDVYNK_.2
ACAT1	_TPIGSFLGSLSLLPATK_.2
ACAT1	_FGNEVIPVTVTVK_.2
ACAT1	_QAVLGAGLPISTPC[Carbamidomethyl]TTINK_.3
ACAT1	_EAYMGNVLQGGEGQAPTR_.2
ACAT2	_VAVLSQNR_.2
ACAT2	_EDQDKVAVLSQNR_.2
ACAT2	_VNIEGGAIALGHPLGASGC[Carbamidomethyl]R_.3
ACAT2	_VNIEGGAIALGHPLGASGC[Carbamidomethyl]R_.2
ACAT2	_AGHFDKEIVPVLVSTR_.4
ACAT2	_ATVAPEDVSEVIFGHVLAAGC[Carbamidomethyl]GQNPVR_.3
ACAT2	_ILVTLLHTLER_.3
ACAT2	_IVSWSQVGVEPSIMGIGPIPAIK_.3
ACAT2	_IVSWSQVGVEPSIMGIGPIPAIK_.2
ACAT2	_ELGLNPEKVNIEGGAIALGHPLGASGC[Carbamidomethyl]R_.4
ACBD3	_IQQDADSVITVGR_.2
ACBD3	_GPGASGEQPEPGEAAAGGAAEEAR_.2
ACBD3	_GPGASGEQPEPGEAAAGGAAEEAR_.3
ACBD3	_NANKPLLDEIVPVYR_.3
ACBD3	_FDNSYSLWR_.2
ACBD3	_DC[Carbamidomethyl]HEEVYAGSHQYPGR_.3
ACBD3	_DC[Carbamidomethyl]HEEVYAGSHQYPGR_.4
ACBD3	_QQEVVVAGSSLPTSSK_.2
ACBD3	_QVLMGPYNPDTC[Carbamidomethyl]PEVGFFDVLGNDR_.3
ACIN1	_LLDDLFR_.2
ACIN1	_SQEQEVLER_.2
ACIN1	_TTSPLEEEER_.2
ACIN1	_WGASTATTQK_.2
ACIN1	_GVPAGNSDTEGGQPGR_.2
ACIN1	_STLADYSAQK_.2
ACIN1	_LSEGSQPAEEEEDQETPSR_.2
ACIN1	_AAPC[Carbamidomethyl]IYWLPLTDSQIVQK_.3
ACIN1	_GLLVDRPSETK_.2
ACIN1	_SHC[Carbamidomethyl]FVTYSTVEEAVATR_.3
ACLY	_EILIPVFK_.2
ACLY	_DGVYVLDLAAK_.2
ACLY	_RGGPNYQEGLR_.3
ACLY	_RGGPNYQEGLR_.2
ACLY	_GVTIIGPATVGGIKPGC[Carbamidomethyl]FK_.2
ACLY	_DEPSVAAMVYPFTGDHK_.3
ACLY	_SGGMSNELNNIISR_.2
ACLY	_IGNTGGMLDNILASK_.2
ACLY	_AVQGMLDFDYVC[Carbamidomethyl]SR_.2
ACLY	_TTDGVYEGVAIGGDRYPGSTFMDHVLR_.4
ACO1	_VLLEAAIR_.2
ACO1	_GPFLLGIK_.2
ACO1	_TVVPC[Carbamidomethyl]C[Carbamidomethyl]SGPK_.2
ACO1	_NC[Carbamidomethyl]DEFLVK_.2
ACO1	_LFFWNSK_.2
ACO1	_YLQAVGMFR_.2
ACO1	_EFNSYGSR_.2
ACO1	_SNLVGMGVIPLEYLPGENADALGLTGQER_.3
ACO1	_VILQDFTGVPAVVDFAAMR_.3
ACO1	_SPPFFENLTLDLQPPK_.3
ACO2	_SQFTITPGSEQIR_.2
ACO2	_NTIVTSYNR_.2
ACO2	_DGYAQILR_.2
ACO2	_WVVIGDENYGEGSSR_.2
ACO2	_LTGSLSGWSSPK_.2
ACO2	_VAEKEGWPLDIR_.3
ACO2	_DSSGQHVDVSPTSQR_.3
ACO2	_FNPETDYLTGTDGKK_.3
ACO2	_NAVTQEFGPVPDTAR_.2
ACO2	_FRLEAPDADELPKGEFDPGQDTYQHPPK_.5
ACOT1	_AATLILEPAGR_.2
ACOT1	_SFIPVER_.2
ACOT1	_ASLHALVGSPIIWGGEPR_.3
ACOT13	_ITLVSAAPGK_.2
ACOT13	_LGEDIVITAHVLK_.3
ACOT7	_VLEVPPVVYSR_.2
ACOT7	_KGC[Carbamidomethyl]VITISGR_.2
ACOT7	_MIEEAGAIISTR_.2
ACOT7	_SLPVPQLVPETEDEKKR_.4
ACOT7	_TNIVTASVDAINFHDK_.3
ACOT7	_AASAFFTYVSLSQEGR_.2
ACOT7	_SLPVPQLVPETEDEKK_.3
ACOT7	_NVDKVLEVPPVVYSR_.3
ACOT7	_LMDEVAGIVAAR_.2
ACOT7	_IMRPDDANVAGNVHGGTILK_.4
ACOT8	_LPVLYQVER_.2
ACOT8	_YPLALNR_.2
ACOT9	_SLEIC[Carbamidomethyl]HPQER_.3
ACOT9	_SLEIC[Carbamidomethyl]HPQER_.2
ACOT9	_EIVGASTNWR_.2
ACOT9	_SLSPEQDIK_.2
ACOT9	_EVPLVFPK_.2
ACOT9	_IAFSSTSLLK_.2
ACOT9	_DSENKGPAFVNPLIPESPEEEELFR_.3
ACOT9	_VHSEVASLQEK_.3
ACOT9	_VHSEVASLQEK_.2
ACOT9	_IFGGFLMR_.2
ACOX1	_SFLVGEAAR_.2
ACOX1	_EVAWNLTSVDLVR_.2
ACOX1	_AC[Carbamidomethyl]TIAIR_.2
ACOX1	_EIGTHKPLPGITVGDIGPK_.4
ACOX1	_WWPGGLGK_.2
ACOX1	_TSNHAIVLAQLITK_.3
ACOX1	_C[Carbamidomethyl]YGLHAFIVPIR_.3
ACP1	_SPIAEAVFR_.2
ACP1	_VDSAATSGYEIGNPPDYR_.2
ACP1	_IELLGSYDPQK_.2
ACP1	_SVLFVC[Carbamidomethyl]LGNIC[Carbamidomethyl]R_.2
ACP1	_AKIELLGSYDPQK_.3
ACP1	_LVTDQNISENWR_.2
ACP1	_KLVTDQNISENWR_.3
ACP2	_FPLGPC[Carbamidomethyl]PR_.2
ACP2	_LQGGVLLAQIR_.2
ACP2	_FVTLLYR_.2
ACP2	_C[Carbamidomethyl]PLQDFLR_.2
ACP2	_LTEPVVPK_.2
ACP2	_FLFGIYQQAEK_.2
ACSF3	_LPGSVGTPLPGVQVR_.2
ACSF3	_LSQEIC[Carbamidomethyl]R_.2
ACSF3	_LGVPLLPLTPAIYTGAVEEPAEVPVPEQGWR_.3
ACSF3	_NVLAPYAVPSELVLVEEIPR_.3
ACSL1	_IGFFQGDIR_.2
ACSL1	_VLQPTVFPVVPR_.2
ACSL1	_LAQGEYIAPEK_.2
ACSL3	_LLLC[Carbamidomethyl]GGAPLSATTQR_.2
ACSL3	_TNIAIFC[Carbamidomethyl]ETR_.2
ACSL3	_NTPLC[Carbamidomethyl]DSFVFR_.2
ACSL3	_VGAPLVC[Carbamidomethyl]C[Carbamidomethyl]EIK_.2
ACSL3	_IGYSSPQTLADQSSK_.2
ACSL3	_LQAGEYVSLGK_.2
ACSL3	_VLSEAAISASLEK_.2
ACSL3	_ELTELAR_.2
ACSL3	_SVNSLDGLASVLYPGC[Carbamidomethyl]DTLDK_.2
ACSL3	_LSPEPWTPETGLVTDAFK_.2
ACSL4	_NTIAIFC[Carbamidomethyl]ETR_.2
ACSL4	_LTLLAQQK_.2
ACSL4	_IGYSSPLTLSDQSSK_.2
ACSL4	_TAEDYSVDENGQR_.2
ACSL4	_LILGNYK_.2
ACSL4	_TALLDISC[Carbamidomethyl]VK_.2
ACSL4	_VGAPLIC[Carbamidomethyl]C[Carbamidomethyl]EIK_.2
ACSL4	_GYDAPLC[Carbamidomethyl]NLLLFK_.2
ACSL4	_SDQSYVISFVVPNQK_.3
ACSL4	_LKDWQEGGYTINDKPNPR_.4
ACSS2	_DQDGYYWITGR_.2
ACSS2	_TPC[Carbamidomethyl]PGPFLR_.2
ACSS2	_FYTAPTAIR_.2
ACSS2	_EFWGDIAK_.2
ACSS2	_IGPIATPDYIQNAPGLPK_.2
ACTB;ACTG1	_DLYANTVLSGGTTMYPGIADR_.2
ACTB;ACTG1	_DLYANTVLSGGTTMYPGIADR_.3
ACTB;ACTG1	_TTGIVM[Oxidation]DSGDGVTHTVPIYEGYALPHAILR_.4
ACTB;ACTG1	_TTGIVM[Oxidation]DSGDGVTHTVPIYEGYALPHAILR_.3
ACTB;ACTG1	_TTGIVMDSGDGVTHTVPIYEGYALPHAILR_.5
ACTB;ACTG1	_LC[Carbamidomethyl]YVALDFEQEMATAASSSSLEK_.3
ACTB;ACTG1	_LC[Carbamidomethyl]YVALDFEQEM[Oxidation]ATAASSSSLEK_.3
ACTB;ACTG1	_EKLC[Carbamidomethyl]YVALDFEQEMATAASSSSLEK_.3
ACTB;ACTG1	_C[Carbamidomethyl]PEALFQPSFLGMESC[Carbamidomethyl]GIHETTFNSIMK_.3
ACTB;ACTG1	_C[Carbamidomethyl]PEALFQPSFLGM[Oxidation]ESC[Carbamidomethyl]GIHETTFNSIMK_.3
ACTBL2	_VAPDEHPILLTEAPLNPK_.3
ACTBL2	_VAPDEHPILLTEAPLNPK_.4
ACTBL2	_KDLYANTVLSGGSTMYPGIADR_.3
ACTBL2	_KDLYANTVLSGGSTM[Oxidation]YPGIADR_.2
ACTBL2	_IWYHTFYNELR_.3
ACTBL2	_IWYHTFYNELR_.2
ACTBL2	_TTGIVM[Oxidation]DSGDGVTHIVPIYEGYALPHAILR_.4
ACTC1	_EITALAPSTMK_.2
ACTC1	_DLTDYLMK_.2
ACTC1	_IKIIAPPER_.2
ACTC1	_IWHHTFYNELR_.3
ACTC1	_IWHHTFYNELR_.2
ACTC1	_YPIEHGIITNWDDMEK_.3
ACTC1	_YPIEHGIITNWDDMEK_.2
ACTC1	_YPIEHGIITNWDDM[Oxidation]EK_.3
ACTC1	_HQGVM[Oxidation]VGMGQK_.2
ACTC1	_KDLYANNVLSGGTTMYPGIADR_.3
ACTL6A	_LIANNTTVER_.2
ACTL6A	_LKIPEGLFDPSNVK_.3
ACTL6A	_VDFPTAIGMVVER_.2
ACTL6A	_SEASLHPVLMSEAPWNTR_.3
ACTN1	_DLLLDPAWEK_.2
ACTN1	_KHEAFESDLAAHQDR_.4
ACTN1	_KHEAFESDLAAHQDR_.3
ACTN1	_IC[Carbamidomethyl]DQWDNLGALTQK_.2
ACTN1	_QFGAQANVIGPWIQTK_.3
ACTN1	_HRPELIDYGK_.2
ACTN1	_SIVNYKPK_.2
ACTN1	_C[Carbamidomethyl]QLEINFNTLQTK_.2
ACTN1	_LRKDDPLTNLNTAFDVAEK_.4
ACTN1	_VLAVNQENEQLMEDYEK_.2
ACTN2	_ISNRPAFMPSEGK_.3
ACTN2	_ISNRPAFMPSEGK_.2
ACTN4	_LSGSNPYTTVTPQIINSK_.2
ACTN4	_KDDPVTNLNNAFEVAEK_.3
ACTN4	_NVNVQNFHISWK_.3
ACTN4	_NVNVQNFHISWK_.2
ACTN4	_TIPWLEDRVPQK_.3
ACTN4	_VLAGDKNFITAEELR_.3
ACTN4	_KAGTQIENIDEDFRDGLK_.4
ACTN4	_KAGTQIENIDEDFRDGLK_.3
ACTN4	_HRPELIEYDKLR_.3
ACTN4	_ASFNHFDKDHGGALGPEEFK_.4
ACTR10	_PLYEGLGSGGEK_.2
ACTR10	_C[Carbamidomethyl]GFAGETGPR_.2
ACTR10	_HLLVNPR_.2
ACTR1A	_AGFAGDQIPK_.2
ACTR1A	_YC[Carbamidomethyl]FPNYVGRPK_.3
ACTR1A	_YC[Carbamidomethyl]FPNYVGR_.2
ACTR1A	_IWQYVYSK_.2
ACTR1A	_AC[Carbamidomethyl]YLSINPQKDETLETEK_.3
ACTR1A	_AC[Carbamidomethyl]YLSINPQKDETLETEK_.2
ACTR1A	_LYSTWIGGSILASLDTFKK_.3
ACTR1A	_TLFSNIVLSGGSTLFK_.3
ACTR1A	_TLFSNIVLSGGSTLFK_.2
ACTR1A	_DWNDMER_.2
ACTR2	_QLYLER_.2
ACTR2	_GYAFNHSADFETVR_.3
ACTR2	_GYAFNHSADFETVR_.2
ACTR2	_HLWDYTFGPEK_.2
ACTR2	_DLMVGDEASELR_.2
ACTR2	_ILLTEPPMNPTK_.2
ACTR2	_KVVVC[Carbamidomethyl]DNGTGFVK_.3
ACTR2	_VVVC[Carbamidomethyl]DNGTGFVK_.2
ACTR2	_HIVLSGGSTMYPGLPSR_.3
ACTR2	_DKDNFWMTR_.2
ACTR3	_LPAC[Carbamidomethyl]VVDC[Carbamidomethyl]GTGYTK_.2
ACTR3	_YSYVC[Carbamidomethyl]PDLVK_.2
ACTR3	_KDYEEIGPSIC[Carbamidomethyl]R_.2
ACTR3	_QYTGINAISK_.2
ACTR3	_DREVGIPPEQSLETAK_.2
ACTR3	_LKLSEELSGGR_.2
ACTR3	_QYTGINAISKK_.3
ACTR3	_NIVLSGGSTMFR_.2
ACTR3	_FMEQVIFK_.2
ACTR3	_HGIVEDWDLMER_.3
ACYP1	_GTVQGQLQGPISK_.2
ACYP1	_VQGVFFR_.2
ACYP1	_LDYSDFQIVK_.2
ACYP1	_LGLVGWVQNTDR_.2
ADAM10	_FSLC[Carbamidomethyl]SIR_.2
ADAM10	_TITLQPGSPC[Carbamidomethyl]NDFR_.2
ADAM10	_EAVIAQISSHVK_.3
ADAM10	_EAVIAQISSHVK_.2
ADAM10	_GGTFYVEPAER_.2
ADAM10	_FEGFIQTR_.2
ADAM10	_NTC[Carbamidomethyl]QLYIQTDHLFFK_.3
ADAM15	_NPSGSYVSC[Carbamidomethyl]TPR_.2
ADAM15	_DAIC[Carbamidomethyl]GQLQC[Carbamidomethyl]QTGR_.2
ADAM15	_VALVGLEAWTQR_.2
ADAM15	_VLQTSLPEPLR_.2
ADAM15	_GLVVLTPER_.2
ADAM15	_ELVPGRPTLVWYQPDGTR_.3
ADAM17	_GYGIQIEQIR_.2
ADAM17	_LQPAPVIPSAPAAPK_.2
ADAM9	_EC[Carbamidomethyl]ELDPC[Carbamidomethyl]C[Carbamidomethyl]EGSTC[Carbamidomethyl]K_.2
ADAM9	_LVDAGEEC[Carbamidomethyl]DC[Carbamidomethyl]GTPK_.2
ADAM9	_LQC[Carbamidomethyl]ENVQEIPVFGIVPAIIQTPSR_.3
ADAM9	_SFAEC[Carbamidomethyl]AYGDC[Carbamidomethyl]C[Carbamidomethyl]K_.2
ADAM9	_FAVPTYAAK_.2
ADAM9	_EVPIYANR_.2
ADAR	_YLNTNPVGGLLEYAR_.2
ADAR	_LGNSC[Carbamidomethyl]EFR_.2
ADAR	_TAESQTPTPSATSFFSGK_.2
ADAR	_VLIGENEKAER_.3
ADAR	_QEAADAALR_.2
ADAR	_SVTLGYLFSQGHLTR_.3
ADAR	_NIFLLFK_.2
ADAR	_DINAVLIDMER_.2
ADAR	_SPVTTLLEC[Carbamidomethyl]MHK_.3
ADAR	_C[Carbamidomethyl]FNTLTNSFQPSLLGR_.2
ADD1	_INLQGDIVDR_.2
ADD1	_SPGSPVGEGTGSPPK_.2
ADD1	_SLVQGELVTASK_.2
ADD1	_TLASAGGPDNLVLLNPEK_.2
ADD1	_AAVVTSPPPTTAPHK_.3
ADD1	_VDENNPEYLR_.2
ADD1	_YFDRVDENNPEYLR_.3
ADD1	_IREQNLQDIK_.2
ADD3	_GLSFSEATASNLVK_.2
ADD3	_VNIIGEVVDQGSTNLK_.3
ADD3	_EQDHIIIIPR_.3
ADGRL4	_NVPC[Carbamidomethyl]C[Carbamidomethyl]FGC[Carbamidomethyl]LR_.2
ADGRL4	_SIKEPVALLQEVYR_.3
ADGRL4	_DYNILTR_.2
ADGRL4	_TVNNFVQR_.2
ADH5	_IDPLAPLDK_.2
ADH5	_GTAFGGWK_.2
ADH5	_IIGVDINKDK_.2
ADH5	_GLMPDGTSR_.2
ADH5	_VC[Carbamidomethyl]LLGC[Carbamidomethyl]GISTGYGAAVNTAK_.3
ADH5	_VC[Carbamidomethyl]LLGC[Carbamidomethyl]GISTGYGAAVNTAK_.2
ADH5	_AGDTVIPLYIPQC[Carbamidomethyl]GEC[Carbamidomethyl]K_.2
ADH5	_AAVAWEAGKPLSIEEIEVAPPK_.3
ADH5	_LKAGDTVIPLYIPQC[Carbamidomethyl]GEC[Carbamidomethyl]K_.3
ADH5	_LVSEYMSK_.2
ADI1	_DKLPNYEEK_.2
ADI1	_LFVGEPVWTAYNRPADHFEAR_.4
ADI1	_QPHRPDPGRPVGLEQLR_.4
ADI1	_LGVLYWK_.2
ADI1	_LDADKYENDPELEK_.3
ADK	_IVIFTQGR_.2
ADK	_AATFFGC[Carbamidomethyl]IGIDK_.2
ADK	_TGC[Carbamidomethyl]TFPEKPDFH_.3
ADK	_VAQWMIQQPHK_.3
ADK	_AAEAHVDAHYYEQNEQPTGTC[Carbamidomethyl]AAC[Carbamidomethyl]ITGDNR_.4
ADO	_AEDLNIAPR_.2
ADO	_EASSSAC[Carbamidomethyl]DLPR_.2
ADPGK	_VAGTQAC[Carbamidomethyl]ATETIDTSR_.2
ADPGK	_LAAAWDALIVRPVR_.3
ADPGK	_IVLNPNKPVVEWHR_.4
ADPRHL2	_ALVQSLLAK_.2
ADPRHL2	_IGELLDQASVTR_.2
ADPRHL2	_HVQSLEPDPGTPGSER_.3
ADRM1	_YLVEFR_.2
ADRM1	_TSGNVEDDLIIFPDDC[Carbamidomethyl]EFK_.2
ADRM1	_TSGNVEDDLIIFPDDC[Carbamidomethyl]EFKR_.3
ADSL	_AFIITGQTYTR_.2
ADSL	_VLSQQAASVVK_.2
ADSL	_QEGGDNDLIER_.2
ADSS	_FIEDELQIPVK_.2
ADSS	_VGIGAFPTEQDNEIGELLQTR_.2
ADSS	_MC[Carbamidomethyl]DLVSDFDGFSER_.2
ADSS	_LDGEIIPHIPANQEVLNK_.3
ADSS	_GLEGWEK_.2
ADSS	_VVDLLAQDADIVC[Carbamidomethyl]R_.2
ADSS	_EFGVTTGR_.2
ADSS	_GIGPVYSSK_.2
ADSS	_RLIISDR_.2
ADSS	_AHIVFDFHQAADGIQEQQR_.3
AFAP1	_AVITNILLR_.2
AFAP1	_THIVSIPLR_.2
AFAP1	_GC[Carbamidomethyl]EVIPGLDSK_.2
AFAP1	_AAIEVNAGR_.2
AFDN	_SLVGLSQER_.2
AFDN	_LLEPEAPGLC[Carbamidomethyl]RPPLPR_.3
AFDN	_YVLSNQYRPDISPTER_.3
AFDN	_TPAAIPATPVAVSQPIR_.2
AFDN	_LAAGDQLLSVDGR_.2
AFDN	_GILVFQLK_.2
AFDN	_LFSQGQDVSNK_.2
AFG3L2	_VGQISFDLPR_.2
AFG3L2	_GAILTGPPGTGK_.2
AFG3L2	_VSEEIFFGR_.2
AFG3L2	_DLFALAR_.2
AFG3L2	_LIDDEVR_.2
AFG3L2	_QIFIGPPDIK_.2
AFG3L2	_HFEQAIER_.2
AFG3L2	_KNAPC[Carbamidomethyl]ILFIDEIDAVGR_.3
AFG3L2	_GLGYAQYLPK_.2
AGAP3	_YLTGTYVQEESPEGGR_.2
AGAP3	_LGNQNAALAVQAVR_.2
AGFG1	_APVGSVVSVPSQSSASSDK_.2
AGFG1	_SSAIPDFRDPQK_.3
AGFG1	_QIWLGLFDDR_.2
AGFG1	_SLLGDSAPTLHLNK_.3
AGK	_GDFITIGSR_.2
AGK	_GETVPLDVLQIK_.2
AGK	_YWYLGPLK_.2
AGK	_IPIGFIPLGETSSLSHTLFAESGNK_.3
AGK	_VQHITDATLAIVK_.3
AGL	_SGGGYIVVDPILR_.2
AGL	_IPFASLASR_.2
AGL	_HSPSIHQSVVAVSR_.3
AGL	_VSLDPHAQVAVGILR_.3
AGO2	_SVSIPAPAYYAHLVAFR_.3
AGO2	_HTYLPLEVC[Carbamidomethyl]NIVAGQR_.3
AGO2	_SGNIPAGTTVDTK_.2
AGPS	_EYVDPNNIFGNR_.2
AGPS	_ETNISYSQEADDR_.2
AGPS	_GVQFAPFSTC[Carbamidomethyl]R_.2
AGPS	_ASLNPSDTPPSVVNEDFLHDLK_.3
AGPS	_IRPVPEYQK_.2
AGPS	_ESGYC[Carbamidomethyl]TGHEPDSLEFSTVGGWVSTR_.3
AGPS	_FGGLAAGEDNGQR_.2
AGPS	_IVNLAC[Carbamidomethyl]K_.2
AGPS	_GISDPLTVFEQTEAAAR_.2
AGPS	_AASAATAAPTATPAAQESGTIPK_.3
AGRN	_FNAVC[Carbamidomethyl]LSR_.2
AGRN	_SFLAFPTLR_.2
AGRN	_VLGAPVPAFEGR_.2
AGRN	_VLPEGGAQC[Carbamidomethyl]EC[Carbamidomethyl]PLGR_.2
AGRN	_GLYVAAQGAC[Carbamidomethyl]R_.2
AGRN	_EAAC[Carbamidomethyl]LQQTQIEEAR_.2
AGRN	_SADGLTASC[Carbamidomethyl]LC[Carbamidomethyl]PATC[Carbamidomethyl]R_.2
AGTRAP	_SAYQTIDSAEAPADPFAVPEGR_.2
AGTRAP	_SAYQTIDSAEAPADPFAVPEGR_.3
AHCY	_YPQLLPGIR_.2
AHCY	_VADIGLAAWGR_.2
AHCY	_IILLAEGR_.2
AHCY	_VPAINVNDSVTK_.2
AHCY	_VAVVAGYGDVGK_.2
AHCY	_AGIPVYAWK_.2
AHCY	_SKFDNLYGC[Carbamidomethyl]R_.3
AHCY	_WLNENAVEK_.2
AHCY	_RIILLAEGR_.2
AHCY	_GISEETTTGVHNLYK_.3
AHCYL2	_TPELTWER_.2
AHCYL2	_GIVEESVTGVHR_.3
AHCYL2	_GIVEESVTGVHR_.2
AHCYL2	_ESILDGLK_.2
AHCYL2	_IVLLAEGR_.2
AHNAK	_AVEVQGPSLESGDHGK_.2
AHNAK	_GDISISGPK_.2
AHNAK	_LKSEDGVEGDLGETQSR_.2
AHNAK	_AGAISASGPELQGAGHSK_.2
AHNAK	_SPEPGQTWTR_.2
AHNAK	_GEGPEFDVNLSK_.2
AHNAK	_KPDIDITGPK_.2
AHNAK	_GEGPDVDVTLPK_.2
AHNAK	_HELTEISNVDVETQSGK_.3
AHNAK	_GPDWHLK_.2
AHNAK2	_LC[Carbamidomethyl]EGTPQEGGLR_.2
AHNAK2	_TLEGQAQETAVAQR_.2
AHNAK2	_LPEGPVPEGAGPK_.2
AHNAK2	_LPEGPVPEGAGLK_.2
AHNAK2	_LPEGQVPEGAGLK_.2
AHNAK2	_ILQYSEPYK_.2
AHNAK2	_LQMPSFK_.2
AHNAK2	_LPEGHVPEGAGLK_.3
AHNAK2	_LEGDLSLADKDVTAK_.3
AHNAK2	_VDLKGPEIDIK_.3
AHSA1	_ETFLTSPEELYR_.2
AHSA1	_GIPAPEEER_.2
AHSA1	_WIVEER_.2
AHSA1	_LDGEASINNR_.2
AHSA1	_YYFEGIK_.2
AHSA1	_LNWTGTSK_.2
AHSA1	_QTFGYGAR_.2
AHSA1	_DASNWSTDK_.2
AHSA1	_DASNWSTDKLK_.3
AHSA1	_VFTTQELVQAFTHAPATLEADR_.3
AHSG	_C[Carbamidomethyl]DSSPDSAEDVR_.2
AHSG	_C[Carbamidomethyl]NLLAEK_.2
AIDA	_VPGTLLPR_.2
AIDA	_EFPFDVQPVPLRR_.3
AIFM1	_LNDGSQITYEK_.2
AIFM1	_TGGLEIDSDFGGFR_.2
AIFM1	_ALGTEVIQLFPEK_.2
AIFM1	_ELWFSDDPNVTK_.2
AIFM1	_KVVQLDVR_.2
AIFM1	_VNAELQAR_.2
AIFM1	_GVIFYLR_.2
AIFM1	_AALSASEGEEVPQDK_.2
AIFM1	_APSHVPFLLIGGGTAAFAAAR_.3
AIFM1	_KVETDHIVAAVGLEPNVELAK_.4
AIMP1	_IGC[Carbamidomethyl]IITAR_.2
AIMP1	_AILQATLREEK_.2
AIMP1	_AILQATLREEK_.3
AIMP1	_KQQSIAGSADSKPIDVSR_.3
AIMP1	_KQQSIAGSADSKPIDVSR_.4
AIMP1	_QQVSLLK_.2
AIMP1	_ITFDAFPGEPDKELNPK_.3
AIMP1	_KHPDADSLYVEEVDVGEIAPR_.4
AIMP1	_KHPDADSLYVEEVDVGEIAPR_.3
AIMP1	_IWEQIQPDLHTNDEC[Carbamidomethyl]VATYK_.3
AIMP2	_SC[Carbamidomethyl]ENLAPFNTALK_.2
AIMP2	_SVPENLLK_.2
AIMP2	_SYGPAPGAGHVQEESNLSLQALESR_.3
AIMP2	_FLFSLFGQK_.2
AIMP2	_DIVINANPASPPLSLLVLHR_.3
AIMP2	_VELPTC[Carbamidomethyl]MYR_.2
AIMP2	_DYGALKDIVINANPASPPLSLLVLHR_.4
AIMP2	_FSIQTMC[Carbamidomethyl]PIEGEGNIAR_.2
AIP	_VLELDPALAPVVSR_.2
AIP	_YYDAIAC[Carbamidomethyl]LK_.2
AIP	_GELPDFQDGTK_.2
AIP	_AVPLIHQEGNR_.3
AIP	_TLHSDDEGTVLDDSR_.3
AIP	_NIAVGKDPLEGQR_.3
AK1	_GFLIDGYPR_.2
AK1	_IIFVVGGPGSGK_.2
AK1	_ATEPVIAFYEK_.2
AK1	_EVQQGEEFER_.2
AK1	_EVQQGEEFERR_.3
AK1	_YGYTHLSTGDLLR_.3
AK1	_YGYTHLSTGDLLR_.2
AK1	_RLETYYK_.2
AK1	_GQLVPLETVLDMLR_.2
AK2	_AVLLGPPGAGK_.2
AK2	_APSVPAAEPEYPK_.2
AK2	_NLETPLC[Carbamidomethyl]K_.2
AK2	_NGFLLDGFPR_.2
AK2	_LQAYHTQTTPLIEYYR_.3
AK2	_LQAYHTQTTPLIEYYR_.2
AK3	_TLPQAEALDR_.2
AK3	_HLSSGDLLR_.2
AK3	_GTEIGVLAK_.2
AK3	_NLTQYSWLLDGFPR_.2
AK3	_NLTQYSWLLDGFPR_.3
AK3	_TVGIDDLTGEPLIQR_.2
AKAP12	_SAESPTSPVTSETGSTFK_.2
AKAP12	_TQEVLQAVAEK_.2
AKAP12	_RTQEVLQAVAEK_.3
AKAP12	_LKETC[Carbamidomethyl]VSGEDPTQGADLSPDEK_.3
AKAP12	_VKEESQLPGTGGPEDVLQPVQR_.3
AKAP12	_EVIAEEEPPTVTEPLPENR_.2
AKAP12	_ERPPAPSSFVFQEETK_.3
AKAP12	_LFTSTGLK_.2
AKAP12	_ERPPAPSSFVFQEETKEQSK_.4
AKAP12	_EKTEAEPTHVNEEKLEHETAVTVSEEVSK_.5
AKAP13	_ENALSSGTLQEEQR_.2
AKAP13	_RLGIPEC[Carbamidomethyl]ILLVTQR_.3
AKAP2	_RAQQEQLLLQK_.2
AKAP2	_RAQQEQLLLQK_.3
AKAP2	_LWAEDGEFTSAR_.2
AKAP2	_NAPSLPSR_.2
AKAP2	_ILPAEDR_.2
AKAP2	_YSEAAELR_.2
AKAP2	_QVLQSTQSPR_.2
AKAP2	_DALGDSLQVPVSPSSTTSSR_.2
AKAP2	_DGEFTLTTLKK_.2
AKAP2	_QLQQQQQQPPSQLC[Carbamidomethyl]TAPASSHER_.3
AKR1A1	_GLEVTAYSPLGSSDR_.2
AKR1A1	_YALSVGYR_.2
AKR1A1	_DAGHPLYPFNDPY_.2
AKR1A1	_GLVQALGLSNFNSR_.2
AKR1A1	_NADGTIC[Carbamidomethyl]YDSTHYK_.3
AKR1A1	_NADGTIC[Carbamidomethyl]YDSTHYK_.2
AKR1A1	_KVIC[Carbamidomethyl]IPK_.2
AKR1A1	_AWRDPDEPVLLEEPVVLALAEK_.3
AKR1A1	_VFDFTFSPEEMK_.2
AKR1A1	_HIDC[Carbamidomethyl]AAIYGNEPEIGEALKEDVGPGK_.4
AKR1B1	_TTAQVLIR_.2
AKR1B1	_VAIDVGYR_.2
AKR1B1	_REELFIVSK_.2
AKR1B1	_VC[Carbamidomethyl]ALLSC[Carbamidomethyl]TSHK_.3
AKR1B1	_VC[Carbamidomethyl]ALLSC[Carbamidomethyl]TSHK_.2
AKR1B1	_LWC[Carbamidomethyl]TYHEK_.2
AKR1B1	_YKPAVNQIEC[Carbamidomethyl]HPYLTQEK_.3
AKR1B1	_YKPAVNQIEC[Carbamidomethyl]HPYLTQEK_.4
AKR1B1	_HIDC[Carbamidomethyl]AHVYQNENEVGVAIQEK_.3
AKR1B1	_HIDC[Carbamidomethyl]AHVYQNENEVGVAIQEK_.4
AKR1C3	_TPALIALR_.2
AKR1C3	_LAIEAGFR_.2
AKR1C3	_WVDPNSPVLLEDPVLC[Carbamidomethyl]ALAK_.2
AKR1C3	_WVDPNSPVLLEDPVLC[Carbamidomethyl]ALAK_.3
AKR7A2	_QVETELFPC[Carbamidomethyl]LR_.2
AKR7A2	_ALQAAYGASAPSVTSAALR_.2
AKR7A2	_ALQAAYGASAPSVTSAALR_.3
AKR7A2	_FYAYNPLAGGLLTGK_.2
AKR7A2	_LQC[Carbamidomethyl]PQVDLFYLHAPDHGTPVEETLHAC[Carbamidomethyl]QR_.5
AKR7A2	_EHHFEAIALVEK_.3
AKT1S1	_EAEDTQVFGDLPRPR_.3
AKT1S1	_TGTELVLLTAAPPPPPRPGPC[Carbamidomethyl]AYAAHGR_.4
ALAD	_LAEVALAYAK_.2
ALAD	_FASC[Carbamidomethyl]FYGPFR_.2
ALAD	_GSAADSEESPAIEAIHLLR_.3
ALB	_YLYEIAR_.2
ALB	_YIC[Carbamidomethyl]ENQDSISSK_.2
ALB	_C[Carbamidomethyl]C[Carbamidomethyl]TESLVNR_.2
ALB	_KVPQVSTPTLVEVSR_.3
ALCAM	_SSNTYTLTDVR_.2
ALCAM	_ALFLETEQLK_.2
ALCAM	_ESLTLIVEGKPQIK_.3
ALCAM	_QIGDALPVSC[Carbamidomethyl]TISASR_.2
ALCAM	_YEKPDGSPVFIAFR_.3
ALCAM	_ALFLETEQLKK_.3
ALDH16A1	_GAAAC[Carbamidomethyl]DLVQR_.2
ALDH16A1	_VAFC[Carbamidomethyl]GAPEEGR_.2
ALDH16A1	_VQAQGHTLQVAGLR_.3
ALDH16A1	_AWDQEAEGAGPELGLR_.2
ALDH16A1	_GAVEAAHQAFPGWAGQSPGAR_.3
ALDH16A1	_NLNYDTFGLAVPSTLPAGPEIGPSPAPPYGLFVGGR_.3
ALDH16A1	_LLWTLESLVTGR_.2
ALDH16A1	_ESGC[Carbamidomethyl]SWHGGPDGLYEYLRPSGTPAR_.4
ALDH16A1	_DSSGNLHGYVAEGGAK_.3
ALDH18A1	_LASIVEQVSVLQNQGR_.2
ALDH18A1	_LASIVEQVSVLQNQGR_.3
ALDH18A1	_FASYLTFSPSEVK_.2
ALDH18A1	_SWSNIPFITVPLSR_.2
ALDH18A1	_MIDLIIPR_.2
ALDH18A1	_M[Oxidation]IDLIIPR_.2
ALDH18A1	_NLNGTLHELLR_.3
ALDH18A1	_C[Carbamidomethyl]EYPAAC[Carbamidomethyl]NALETLLIHR_.3
ALDH18A1	_EAVQLVNTREEVEDLC[Carbamidomethyl]R_.3
ALDH18A1	_GKDHVVSDFSEHGSLK_.3
ALDH1A1	_TIPIDGNFFTYTR_.2
ALDH1A1	_QAFQIGSPWR_.2
ALDH1B1	_YGLAAAVFTR_.2
ALDH1B1	_VLGYIQLGQK_.2
ALDH1B1	_VAEQTPLSALYLASLIK_.2
ALDH1B1	_VAEQTPLSALYLASLIK_.3
ALDH1B1	_IAKEEIFGPVQPLFK_.3
ALDH1B1	_EEIFGPVQPLFK_.2
ALDH1B1	_TFVEESIYNEFLER_.2
ALDH1B1	_KVGNPFELDTQQGPQVDKEQFER_.4
ALDH2	_LLC[Carbamidomethyl]GGGIAADR_.2
ALDH2	_AAFQLGSPWR_.2
ALDH2	_VTLELGGK_.2
ALDH2	_LADLIER_.2
ALDH2	_VIQVAAGSSNLKR_.3
ALDH2	_VVGNPFDSK_.2
ALDH2	_TIEEVVGR_.2
ALDH2	_ILGYINTGK_.2
ALDH2	_VIQVAAGSSNLK_.2
ALDH2	_VAFTGSTEIGR_.2
ALDH3A2	_IAFGGETDEATR_.2
ALDH3A2	_ILSLLEGQK_.2
ALDH3A2	_YIAPTVLTDVDPK_.2
ALDH4A1	_STGSIVGQQPFGGAR_.2
ALDH4A1	_VANEPVLAFTQGSPER_.2
ALDH4A1	_AIEAALAAR_.2
ALDH4A1	_SSPSLTILAGGK_.2
ALDH6A1	_TLADAEGDVFR_.2
ALDH6A1	_LITLEQGK_.2
ALDH6A1	_AGEYIFER_.2
ALDH6A1	_VC[Carbamidomethyl]NLIDSGTK_.2
ALDH6A1	_AISFVGSNK_.2
ALDH6A1	_AFPAWADTSVLSR_.2
ALDH7A1	_DLPLAQGIK_.2
ALDH7A1	_GAPTTSLISVAVTK_.2
ALDH7A1	_IWADIPAPK_.2
ALDH7A1	_VNLLSFTGSTQVGK_.2
ALDH7A1	_QGLSSSIFTK_.2
ALDH7A1	_STC[Carbamidomethyl]TINYSK_.2
ALDH7A1	_GEVITTYC[Carbamidomethyl]PANNEPIAR_.2
ALDH7A1	_VGNPWDPNVLYGPLHTK_.3
ALDH7A1	_QASVADYEETVKK_.3
ALDH7A1	_RLFIHESIHDEVVNR_.4
ALDH9A1	_IGDPLLEDTR_.2
ALDH9A1	_VLC[Carbamidomethyl]GGDIYVPEDPK_.2
ALDH9A1	_VIATFTC[Carbamidomethyl]SGEK_.2
ALDH9A1	_EVNLAVQNAK_.2
ALDH9A1	_VTIEYYSQLK_.2
ALDH9A1	_GIKPVTLELGGK_.3
ALDH9A1	_GIKPVTLELGGK_.2
ALDH9A1	_AFEPATGR_.2
ALDH9A1	_EILDKFTEEVVK_.3
ALDH9A1	_VLC[Carbamidomethyl]GGDIYVPEDPKLK_.3
ALDOA	_LQSIGTENTEENRR_.3
ALDOA	_LQSIGTENTEENRR_.2
ALDOA	_GILAADESTGSIAK_.2
ALDOA	_ELSDIAHR_.2
ALDOA	_GVVPLAGTNGETTTQGLDGLSER_.2
ALDOA	_YASIC[Carbamidomethyl]QQNGIVPIVEPEILPDGDHDLKR_.4
ALDOA	_RALANSLAC[Carbamidomethyl]QGK_.3
ALDOA	_FSHEEIAMATVTALR_.2
ALDOA	_FSHEEIAMATVTALRR_.4
ALDOA	_ALSDHHIYLEGTLLKPNMVTPGHAC[Carbamidomethyl]TQK_.5
ALDOC	_GVVPLAGTDGETTTQGLDGLSER_.3
ALDOC	_GVVPLAGTDGETTTQGLDGLSER_.2
ALDOC	_VDKGVVPLAGTDGETTTQGLDGLSER_.3
ALG1	_SEPEDPVTER_.2
ALG1	_IQIVGLTELQSLAVGPR_.3
ALG2	_FSPEAFTEQLYR_.2
ALG2	_LTSQDWER_.2
ALG2	_FLLLSINR_.2
ALYREF	_SLGTADVHFER_.3
ALYREF	_SLGTADVHFER_.2
ALYREF	_QQLSAEELDAQLDAYNAR_.3
ALYREF	_QQLSAEELDAQLDAYNAR_.2
ALYREF	_QLPDKWQHDLFDSGFGGGAGVETGGK_.4
AMPD2	_WLVQVPR_.2
AMPD2	_GGLGAPPLQSAR_.2
AMPD2	_YNPIGESVLR_.2
AMPD2	_ASLQASTAAPEAR_.2
AMPD2	_NPLPEYLSR_.2
AMPD2	_SLAESELR_.2
AMPD2	_EIAEELFTR_.2
AMPD2	_SLPGPAPC[Carbamidomethyl]LK_.2
AMPD2	_LFDVYR_.2
AMPD2	_DFYNIR_.2
ANAPC1	_DLQEFVPFGR_.2
ANAPC1	_FSEQGGTPQNVATSSSLTAHLR_.3
ANAPC1	_LVLEFFSSR_.2
ANAPC4	_FPTC[Carbamidomethyl]FPSFR_.2
ANAPC4	_ESPLLFPYYPR_.2
ANAPC7	_VRPSTGNSASTPQSQC[Carbamidomethyl]LPSEIEVK_.3
ANAPC7	_LEDVENLGC[Carbamidomethyl]R_.2
ANAPC7	_EGRLEDVENLGC[Carbamidomethyl]R_.3
ANAPC7	_QDKDAIAILDGIPSR_.3
ANAPC7	_AISTIC[Carbamidomethyl]SLEK_.2
ANKFY1	_FQLQLLR_.2
ANKFY1	_ESSSESFISR_.2
ANKFY1	_NQLPLVVDAIC[Carbamidomethyl]TR_.2
ANKFY1	_RLESIATTLVSHK_.3
ANKFY1	_WGETPLHTAC[Carbamidomethyl]R_.3
ANKFY1	_GSHTDAPDTATGNC[Carbamidomethyl]LLQR_.3
ANKFY1	_SAEAILKR_.2
ANKHD1	_AEVVSLLLDR_.2
ANKHD1	_SLAEAC[Carbamidomethyl]SDGDVNAVR_.2
ANKLE2	_TSLPLSPVK_.2
ANKLE2	_SQLPDLSGPHSYSPGR_.3
ANKRD17	_NTALTLAC[Carbamidomethyl]FQGR_.2
ANKRD17	_GADVNAPPVPSSR_.2
ANKRD17	_SLAEAC[Carbamidomethyl]SEGDVNAVR_.2
ANO10	_LEFESLEALK_.2
ANO10	_YQPIDSIR_.2
ANO10	_DGGAQLLFR_.2
ANO10	_LVTENLK_.2
ANP32A	_ELVLDNSR_.2
ANP32A	_VSGGLEVLAEK_.2
ANP32A	_IKDLSTIEPLK_.2
ANP32A	_IKDLSTIEPLK_.3
ANP32A	_LELSDNR_.2
ANP32A	_SLDLFNC[Carbamidomethyl]EVTNLNDYR_.3
ANP32A	_C[Carbamidomethyl]PNLTHLNLSGNK_.3
ANP32A	_C[Carbamidomethyl]PNLTHLNLSGNK_.2
ANP32A	_SLDLFNC[Carbamidomethyl]EVTNLNDYRENVFK_.3
ANP32A	_IKDLSTIEPLKK_.3
ANP32B	_ELVLDNC[Carbamidomethyl]K_.2
ANP32B	_DISTLEPLK_.2
ANP32B	_DISTLEPLKK_.2
ANP32B	_LELSENR_.2
ANP32B	_LPNLTHLNLSGNK_.3
ANP32B	_IFGGLDMLAEK_.2
ANP32E	_DLSTVEALQNLK_.2
ANP32E	_KINLELR_.2
ANP32E	_IKDLSTVEALQNLK_.3
ANP32E	_C[Carbamidomethyl]PNLTYLNLSGNK_.2
ANP32E	_KLELSDNIISGGLEVLAEK_.3
ANPEP	_DHSAIPVINR_.2
ANPEP	_VTLRPYLTPNDR_.2
ANPEP	_ENSLLFDPLSSSSSNK_.2
ANPEP	_EATDVIIIHSK_.2
ANPEP	_VNYDEENWR_.2
ANPEP	_SEYMEGNVR_.2
ANPEP	_QQQDYWLIDVR_.2
ANPEP	_VNYDEENWRK_.3
ANPEP	_KVVATTQMQAADAR_.2
ANPEP	_AQIINDAFNLASAHK_.3
ANXA1	_GDRSEDFGVNEDLADSDAR_.2
ANXA1	_NALLSLAK_.2
ANXA1	_C[Carbamidomethyl]ATSKPAFFAEK_.3
ANXA1	_VLDLELK_.2
ANXA1	_RKGTDVNVFNTILTTR_.4
ANXA1	_RKGTDVNVFNTILTTR_.3
ANXA1	_C[Carbamidomethyl]LTAIVK_.2
ANXA1	_DLAKDITSDTSGDFR_.2
ANXA1	_VLDLELKGDIEK_.3
ANXA1	_GGPGSAVSPYPTFNPSSDVAALHK_.2
ANXA11	_NTPAFFAER_.2
ANXA11	_SETDLLDIR_.2
ANXA11	_FNAVLC[Carbamidomethyl]SR_.2
ANXA11	_DAQELYAAGENR_.2
ANXA11	_QQILLSFK_.2
ANXA11	_GTITDAPGFDPLR_.2
ANXA11	_AHLVAVFNEYQR_.3
ANXA11	_SLYHDISGDTSGDYRK_.3
ANXA11	_LGTDESKFNAVLC[Carbamidomethyl]SR_.3
ANXA11	_SLYHDISGDTSGDYR_.3
ANXA2	_RAEDGSVIDYELIDQDAR_.3
ANXA2	_RAEDGSVIDYELIDQDAR_.2
ANXA2	_QDIAFAYQR_.2
ANXA2	_AYTNFDAER_.2
ANXA2	_TPAQYDASELK_.2
ANXA2	_DALNIETAIK_.2
ANXA2	_DLYDAGVK_.2
ANXA2	_AEDGSVIDYELIDQDAR_.2
ANXA2	_DIISDTSGDFR_.2
ANXA2	_TDLEKDIISDTSGDFRK_.3
ANXA3	_NTPAFLAER_.2
ANXA3	_GIGTDEFTLNR_.2
ANXA3	_ALLTLADGR_.2
ANXA3	_LTFDEYR_.2
ANXA3	_SLGDDISSETSGDFRK_.3
ANXA3	_SDTSGDYEITLLK_.2
ANXA3	_SLGDDISSETSGDFR_.2
ANXA3	_DISQAYYTVYKK_.3
ANXA3	_DYPDFSPSVDAEAIQK_.2
ANXA3	_WGTDEDKFTEILC[Carbamidomethyl]LR_.3
ANXA4	_GLGTDDNTLIR_.2
ANXA4	_ISQTYQQQYGR_.2
ANXA4	_SLEDDIR_.2
ANXA4	_DEGNYLDDALVR_.2
ANXA4	_QDAQDLYEAGEKK_.3
ANXA4	_QDAQDLYEAGEK_.2
ANXA4	_GLGTDEDAIISVLAYR_.2
ANXA4	_DIEQSIK_.2
ANXA4	_SETSGSFEDALLAIVK_.2
ANXA4	_SETSGSFEDALLAIVK_.3
ANXA5	_FITIFGTR_.2
ANXA5	_ALLLLC[Carbamidomethyl]GEDD_.2
ANXA5	_GLGTDEESILTLLTSR_.2
ANXA5	_GLGTDEESILTLLTSR_.3
ANXA5	_GAGTDDHTLIR_.2
ANXA5	_DPDAGIDEAQVEQDAQALFQAGELK_.3
ANXA5	_DLLDDLKSELTGK_.2
ANXA5	_DLLDDLKSELTGK_.3
ANXA5	_ETSGNLEQLLLAVVK_.3
ANXA5	_SIPAYLAETLYYAMK_.3
ANXA6	_SLEDALSSDTSGHFR_.3
ANXA6	_SLHQAIEGDTSGDFLK_.2
ANXA6	_VFQEFIK_.2
ANXA6	_EIKDAISGIGTDEK_.3
ANXA6	_ILISLATGHREEGGENLDQAR_.4
ANXA6	_WGTDEAQFIYILGNR_.2
ANXA6	_SELDMLDIR_.2
ANXA6	_SLEDALSSDTSGHFRR_.4
ANXA6	_GSIHDFPGFDPNQDAEALYTAMK_.3
ANXA6	_LILGLMMPPAHYDAK_.3
ANXA7	_SEIDLVQIK_.2
ANXA7	_EFSGYVESGLK_.2
ANXA7	_C[Carbamidomethyl]YQSEFGR_.2
ANXA7	_GFGTDEQAIVDVVANR_.2
ANXA7	_GFGTDEQAIVDVVANR_.3
ANXA7	_GAGTDDSTLVR_.2
ANXA7	_VLIEILC[Carbamidomethyl]TR_.2
ANXA7	_LGTDESC[Carbamidomethyl]FNMILATR_.2
ANXA7	_ATMEAYSR_.2
ANXA7	_TILQC[Carbamidomethyl]ALNRPAFFAER_.3
AP1B1	_DC[Carbamidomethyl]EDPNPLIR_.2
AP1B1	_LLSTDPVAAK_.2
AP1B1	_DIPNENEAQFQIR_.2
AP1B1	_KGEIFELK_.2
AP1B1	_LQSSNIFTVAK_.2
AP1B1	_NINLIVQK_.2
AP1B1	_ITEYLC[Carbamidomethyl]EPLRK_.3
AP1B1	_AVWLPAMK_.2
AP1B1	_C[Carbamidomethyl]LKDEDPYVR_.3
AP1B1	_VDKITEYLC[Carbamidomethyl]EPLRK_.4
AP1G1	_YVALTSLLK_.2
AP1G1	_VLAINILGR_.2
AP1G1	_IEFTFER_.2
AP1G1	_AVEYNALFK_.2
AP1G1	_STIVDC[Carbamidomethyl]LK_.2
AP1G1	_DLAGEVEK_.2
AP1G1	_ADC[Carbamidomethyl]ASGIFLAAEK_.2
AP1G1	_AALC[Carbamidomethyl]AVHVIR_.2
AP1G1	_FTC[Carbamidomethyl]TVNR_.2
AP1M1	_SGYQALPWVR_.2
AP1M1	_VLFDNTGR_.2
AP1M1	_SVELEDVK_.2
AP1M1	_LETGAPRPPATVTNAVSWR_.3
AP1M1	_HNNLYLVATSK_.2
AP1M1	_SEIVGSIK_.2
AP1M1	_STANNVEIHIPVPNDADSPK_.3
AP1M1	_ILQEYITQEGHK_.3
AP1M1	_VFLSGMPELR_.2
AP1M1	_AHFGLPSVEAEDKEGKPPISVK_.4
AP1S1	_AIEQADLLQEEDESPR_.2
AP1S1	_ELMQVVLAR_.2
AP1S2	_ELVQTVLAR_.2
AP1S2	_AIEQADLLQEEAETPR_.2
AP1S2	_MC[Carbamidomethyl]SFLEWR_.2
AP2A1	_ATIQGVLR_.2
AP2A1	_LLQC[Carbamidomethyl]YPPPEDAAVK_.2
AP2A1	_YGGAPQALTLK_.2
AP2A1	_QLSLPQQEAQK_.2
AP2A1	_AADLLYAMC[Carbamidomethyl]DR_.2
AP2A1	_ILVAGDSMDSVK_.2
AP2A1	_TC[Carbamidomethyl]VSLAVSR_.2
AP2A1	_SSPPVQFSLLHSK_.3
AP2A1	_EMGEAFAADIPR_.2
AP2A1	_THIDTVINALK_.2
AP2A2	_QSAALC[Carbamidomethyl]LLR_.2
AP2A2	_TTQIGC[Carbamidomethyl]LLR_.2
AP2A2	_KGPSTVTDLEDTKR_.3
AP2A2	_VLVAGDTMDSVK_.2
AP2A2	_AC[Carbamidomethyl]NQLGQFLQHR_.3
AP2A2	_AC[Carbamidomethyl]NQLGQFLQHR_.2
AP2A2	_VGGYILGEFGNLIAGDPR_.3
AP2A2	_QLSNPQQEVQNIFK_.2
AP2A2	_LEPNLQAQMYR_.2
AP2A2	_TVFEALQAPAC[Carbamidomethyl]HENLVK_.3
AP2B1	_LLSTDPVTAK_.2
AP2B1	_IQPGNPNYTLSLK_.2
AP2B1	_AVWLPAVK_.2
AP2B1	_LQNNNVYTIAK_.2
AP2B1	_QVFLATWK_.2
AP2B1	_DIPNENELQFQIK_.2
AP2B1	_GLEISGTFTHR_.3
AP2B1	_GLEISGTFTHR_.2
AP2B1	_EC[Carbamidomethyl]HLNADTVSSK_.2
AP2B1	_ALQHMTDFAIQFNK_.3
AP2M1	_DIILPFR_.2
AP2M1	_TFITQQGIK_.2
AP2M1	_SPVTNIAR_.2
AP2M1	_SNIWLAAVTK_.2
AP2M1	_SNFKPSLLAQK_.3
AP2M1	_SNFKPSLLAQK_.2
AP2M1	_SYLSGMPEC[Carbamidomethyl]K_.2
AP2M1	_QSIAIDDC[Carbamidomethyl]TFHQC[Carbamidomethyl]VR_.3
AP2M1	_SISFIPPDGEFELMR_.2
AP2M1	_WARPPISMNFEVPFAPSGLK_.3
AP2S1	_FILIQNR_.2
AP2S1	_HTNFVEFR_.2
AP3B1	_TVIGSVLLR_.2
AP3B1	_LLDSITVPVAR_.2
AP3B1	_LQILNLGAK_.2
AP3B1	_YDQNYDIR_.2
AP3B1	_EASADLSPYVR_.2
AP3B1	_ATGYLELSNWPEVAPDPSVR_.3
AP3B1	_QFAAATIQTIGR_.2
AP3B1	_NVEVIELAK_.2
AP3B1	_LVYVYLVR_.2
AP3B1	_VPIIVPIMMLAIK_.2
AP3D1	_NLQDLVR_.2
AP3D1	_ASC[Carbamidomethyl]ILQLVK_.2
AP3D1	_DVPVAEEVSALFAGELNPVAPK_.3
AP3D1	_DVPVAEEVSALFAGELNPVAPK_.2
AP3D1	_ILIEDSDQNLK_.2
AP3D1	_LEDPDPGVQSAAVNVIC[Carbamidomethyl]ELAR_.3
AP3D1	_KQEQANNPFYIK_.3
AP3M1	_IQQLAISGLK_.2
AP3M1	_LLDDVSFHPC[Carbamidomethyl]IR_.3
AP3M1	_FDITIGPK_.2
AP3M1	_VLTWDVGK_.2
AP3M1	_VSSQNLVAIPVYVK_.2
AP3M1	_SVVSQSVC[Carbamidomethyl]DYFFEAQEK_.3
AP3S1	_SEAGLAGAPAR_.2
AP3S1	_NMNLPEIPR_.2
AP3S1	_NINIGDISIK_.2
AP3S1	_FYQPYSEDTQQQIIR_.2
AP3S1	_AILIFNNHGKPR_.3
APEH	_ALDVSASDDEIAR_.2
APEH	_VTSVVVDVVPR_.2
APEH	_SFNLSALEK_.2
APEH	_VVFDSAQR_.2
APEH	_QVLLSEPEEAAALYR_.2
APEH	_SALYYVDLIGGK_.2
APEH	_AESFFQTK_.2
APEH	_QFLEVWEK_.2
APEH	_QPALSAAC[Carbamidomethyl]LGPEVTTQYGGQYR_.3
APEX1	_VSYGIGDEEHDQEGR_.3
APEX1	_VSYGIGDEEHDQEGR_.2
APEX1	_EGYSGVGLLSR_.2
APEX1	_GAVAEDGDELR_.2
APEX1	_NAGFTPQER_.2
APEX1	_WDEAFRK_.2
APEX1	_GLDWVKEEAPDILC[Carbamidomethyl]LQETK_.3
APEX1	_EAAGEGPALYEDPPDQK_.2
APEX1	_KNDKEAAGEGPALYEDPPDQK_.4
APEX1	_KGAVAEDGDELRTEPEAK_.3
API5	_PTVEELYR_.2
API5	_TLPDEVLTK_.2
API5	_QAVPLFSK_.2
API5	_LAAQFIPK_.2
API5	_NYGILADATEQVGQHK_.3
API5	_NYGILADATEQVGQHK_.2
API5	_ITNNINVLIK_.2
API5	_ELPQFATGENLPR_.2
API5	_STVTLSWKPVQK_.3
API5	_GTLGGLFSQILQGEDIVR_.2
APIP	_YLIPELC[Carbamidomethyl]K_.2
APIP	_HGDEIYIAPSGVQK_.3
APLP2	_VSIDNWC[Carbamidomethyl]R_.2
APLP2	_FIYGGC[Carbamidomethyl]GGNR_.2
APLP2	_EWEEAELQAK_.2
APLP2	_HYQHVLAVDPEK_.3
APMAP	_LLEYDTVTR_.2
APMAP	_VLLDQLR_.2
APMAP	_TRDDEPVC[Carbamidomethyl]GRPLGIR_.4
APMAP	_TRDDEPVC[Carbamidomethyl]GRPLGIR_.3
APMAP	_LLLSSETPIEGK_.2
APMAP	_RPLRPQVVTDDDGQAPEAK_.4
APMAP	_RPLRPQVVTDDDGQAPEAK_.3
APMAP	_IYFTDSSSK_.2
APMAP	_LENGEIETIAR_.2
APMAP	_GLFEVNPWKR_.3
APOL2	_ISAEGGEQVER_.2
APOL2	_ALAEEVEQVHR_.3
APOL2	_NLDQSGTNVAK_.2
APP	_EVC[Carbamidomethyl]SEQAETGPC[Carbamidomethyl]R_.2
APP	_VESLEQEAANER_.2
APP	_C[Carbamidomethyl]APFFYGGC[Carbamidomethyl]GGNR_.2
APP	_WYFDVTEGK_.2
APP	_EWEEAER_.2
APP	_LALENYITALQAVPPRPR_.3
APP	_THPHFVIPYR_.3
APPL1	_LIDPQTQVTR_.2
APPL1	_TGLVSSTWDR_.2
APPL1	_TNPFGESGGSTK_.2
APPL1	_SSILQAESK_.2
APPL1	_QIYLSENPEETAAR_.2
APPL1	_PGIDKLPIEETLEDSPQTR_.3
APPL1	_LFGFVLR_.2
APPL1	_EVFQIASNDHDAAINR_.3
APRT	_IDYIAGLDSR_.2
APRT	_AELEIQKDALEPGQR_.3
APRT	_AELEIQKDALEPGQR_.2
APRT	_SFPDFPTPGVVFR_.2
APRT	_DISPVLKDPASFR_.3
APRT	_EKLAPVPFFSLLQYE_.2
APRT	_GKLPGPTLWASYSLEYGK_.3
APRT	_LAPVPFFSLLQYE_.2
APRT	_GFLFGPSLAQELGLGC[Carbamidomethyl]VLIR_.3
AQR	_VGVPTVDLDAQGR_.2
AQR	_RIELLEEVKR_.3
AQR	_TLIVEPHVIPNR_.3
AQR	_LGLYIFAR_.2
AQR	_VSLFQNC[Carbamidomethyl]FELTPAFSQLTAR_.3
ARAP1	_AFVPPLAEDLLAR_.2
ARAP1	_SVAAFTADPLSLLR_.2
ARAP1	_LGSVSLIPLR_.2
ARAP1	_SLLGLGLPSGGFHDR_.3
ARAP3	_AQHDDQQPVVLR_.3
ARAP3	_LTPLLSGWLDK_.2
ARAP3	_YKDVIGC[Carbamidomethyl]LPR_.3
ARAP3	_SSTLGQEERPPEPPPGPPSK_.3
ARCN1	_VTQVDGNSPVR_.2
ARCN1	_QHTFVETESVR_.2
ARCN1	_IEGLLAAFPK_.2
ARCN1	_NYC[Carbamidomethyl]NIQVTK_.2
ARCN1	_NTLEWC[Carbamidomethyl]LPVIDAK_.2
ARCN1	_GKEVDNFVDK_.2
ARCN1	_ITLTC[Carbamidomethyl]GR_.2
ARCN1	_KNYC[Carbamidomethyl]NIQVTK_.3
ARCN1	_NSNILEDLETLR_.2
ARCN1	_RNTLEWC[Carbamidomethyl]LPVIDAK_.3
ARF3;ARF1	_DAVLLVFANK_.2
ARF3;ARF1	_VNEAREELMR_.3
ARF3;ARF1	_ILMVGLDAAGK_.2
ARF3;ARF1	_ILM[Oxidation]VGLDAAGK_.2
ARF3;ARF1	_LGEIVTTIPTIGFNVETVEYK_.3
ARF3;ARF1	_LGEIVTTIPTIGFNVETVEYK_.2
ARF3;ARF1	_HYFQNTQGLIFVVDSNDRER_.3
ARF3;ARF1	_HYFQNTQGLIFVVDSNDRER_.4
ARF3;ARF1	_QDLPNAMNAAEITDK_.2
ARF3;ARF1	_MLAEDELR_.2
ARF4	_IQEVADELQK_.2
ARF4	_KQMRILMVGLDAAGK_.3
ARF4	_DAVLLLFANK_.2
ARF4	_NIC[Carbamidomethyl]FTVWDVGGQDR_.2
ARF4	_MLLVDELR_.2
ARF5	_VQESADELQK_.2
ARF5	_NIC[Carbamidomethyl]FTVWDVGGQDK_.2
ARF6	_FNVWDVGGQDK_.2
ARF6	_ILMLGLDAAGK_.2
ARF6	_DAIILIFANK_.2
ARF6	_LGQSVTTIPTVGFNVETVTYK_.3
ARFGAP1	_DKVVALAEGR_.2
ARFGAP1	_DVTTFFSGK_.2
ARFGAP1	_KSPSSDSWTC[Carbamidomethyl]ADTSTER_.3
ARFGAP1	_IFDDVSSGVSQLASK_.2
ARFGAP1	_EWSLESSPAQNWTPPQPR_.2
ARFGAP2	_VSSQSFSEIER_.2
ARFGAP2	_LAYQELQIDR_.2
ARFGAP2	_QLGSAALAR_.2
ARFGAP2	_SQLDLFDDVGTFASGPPK_.3
ARFGAP2	_STELDSNWNWFQLR_.2
ARFGAP2	_YKDNPFSLGESFGSR_.3
ARFGAP2	_AISSDMFFGR_.2
ARFGAP3	_ATLEVSSIIK_.2
ARFGAP3	_LSASSSISSADLFEEPR_.2
ARFGAP3	_VC[Carbamidomethyl]FDC[Carbamidomethyl]GAK_.2
ARFGAP3	_VVSKEESIVSSLR_.3
ARFGAP3	_LANTC[Carbamidomethyl]FNEIEK_.2
ARFGAP3	_STELDSNWSWFQLR_.2
ARFGEF1	_SVDNRPQAPLVSASAVNEEVSK_.3
ARFGEF1	_DAVDFDVR_.2
ARFGEF1	_LLDC[Carbamidomethyl]LLESHR_.3
ARFGEF2	_DAYVQALAR_.2
ARFGEF2	_DAFLVFR_.2
ARFGEF2	_EFVSALR_.2
ARFGEF2	_AFNSNYEQR_.2
ARFIP1	_TDLEELNLGPR_.2
ARFIP1	_LAQQGSDLIVPAGGQR_.2
ARFIP1	_IEYDAYR_.2
ARHGAP1	_LEQLGIPR_.2
ARHGAP1	_AINPINTFTK_.2
ARHGAP1	_NPEQEPIPIVLR_.2
ARHGAP1	_WDDPYYDIAR_.2
ARHGAP1	_HQIVEVAGDDKYGR_.3
ARHGAP1	_IIVFSAC[Carbamidomethyl]R_.2
ARHGAP1	_VPATLQVLQTLPEENYQVLR_.3
ARHGAP1	_VPATLQVLQTLPEENYQVLR_.2
ARHGAP1	_SSSPELVTHLK_.2
ARHGAP1	_IFYVNYLSELSEHVK_.3
ARHGAP17	_DPVSAAVPAPGR_.2
ARHGAP17	_LVLDWDSVR_.2
ARHGAP17	_SSGTNFQGLPSK_.2
ARHGAP17	_TEVLSEDLLQIER_.2
ARHGAP17	_LQDLWR_.2
ARHGAP17	_NRPSVPPPPQPPGVHSAGDSSLTNTAPTASK_.4
ARHGAP17	_AEKTEVLSEDLLQIER_.3
ARHGAP17	_MTPSNIAIVLGPNLLWAR_.3
ARHGAP18	_ETAPGGTESQSLR_.2
ARHGAP18	_FLSQESGVAQTLK_.2
ARHGAP18	_AFQAVQNLPTK_.2
ARHGAP18	_GLETEGLLR_.2
ARHGAP18	_STNDADVPQGVIR_.2
ARHGAP18	_ELPQPLLSVEYLK_.2
ARHGAP18	_DIFAQQR_.2
ARHGAP18	_DSGLFC[Carbamidomethyl]VPLTALLEQDQR_.3
ARHGAP18	_DSGLFC[Carbamidomethyl]VPLTALLEQDQR_.2
ARHGAP29	_ELVNDIR_.2
ARHGAP29	_GNFSPLELDNVLLK_.2
ARHGAP29	_LLLASPPNER_.2
ARHGAP29	_QLPEPFILFR_.2
ARHGAP29	_AQLLLDQEAESASQK_.2
ARHGAP29	_KEPDGIPFILK_.3
ARHGDIA	_SIQEIQELDKDDESLR_.3
ARHGDIA	_SIQEIQELDKDDESLR_.2
ARHGDIA	_YKEALLGR_.2
ARHGDIA	_SIQEIQELDKDDESLRK_.3
ARHGDIA	_SIQEIQELDKDDESLRK_.4
ARHGDIA	_SIQEIQELDKDDESLRK_.2
ARHGDIA	_TDYMVGSYGPR_.2
ARHGDIA	_AEEYEFLTPVEEAPK_.3
ARHGDIA	_IDKTDYMVGSYGPR_.3
ARHGDIA	_IDKTDYMVGSYGPR_.2
ARHGDIB	_TLLGDGPVVTDPK_.2
ARHGDIB	_APEPHVEEDDDDELDSKLNYKPPPQK_.5
ARHGDIB	_ATFMVGSYGPRPEEYEFLTPVEEAPK_.3
ARHGDIB	_APEPHVEEDDDDELDSK_.3
ARHGEF1	_ADLISEDVQR_.2
ARHGEF1	_SGLELEPEEPPGWR_.2
ARHGEF1	_VPVPPNVAFELDR_.2
ARHGEF1	_EKVELAAEC[Carbamidomethyl]C[Carbamidomethyl]R_.3
ARHGEF1	_ELVPPDTLHSLPK_.3
ARHGEF1	_FC[Carbamidomethyl]AFVQEAESRPR_.3
ARHGEF12	_TGTGDIATC[Carbamidomethyl]YSPR_.2
ARHGEF12	_WALDALR_.2
ARHGEF12	_LQLLQEDYNR_.2
ARHGEF12	_QVGETSAPGDTLDGTPR_.2
ARHGEF12	_LSEYPNVEELR_.2
ARHGEF2	_FQQFIR_.2
ARHGEF2	_NNTALQSVSLR_.2
ARHGEF2	_LLQDAIR_.2
ARHGEF2	_ALVELLR_.2
ARHGEF2	_YPLLISR_.2
ARHGEF2	_QATELALLQR_.2
ARHGEF2	_ERPSSAIYPSDSFR_.3
ARHGEF2	_GTDRLDLPVTTR_.3
ARHGEF2	_SVSTTNIAGHFNDESPLGLR_.3
ARHGEF2	_HGVQEC[Carbamidomethyl]ILLVTQR_.3
ARHGEF7	_TGWFPSNYVR_.2
ARHGEF7	_NLSAQC[Carbamidomethyl]QEVR_.2
ARHGEF7	_LPTTGMTITK_.2
ARIH1	_EVNEVIQNPATITR_.2
ARIH1	_YLFYC[Carbamidomethyl]NR_.2
ARL1	_ILILGLDGAGK_.2
ARL1	_AILVVFANK_.2
ARL1	_FQVWDLGGQTSIRPYWR_.3
ARL1	_SELVAMLEEEELRK_.3
ARL2	_QDLPGALSSNAIR_.2
ARL2	_ELQSLLVEER_.2
ARL2	_LNIWDVGGQK_.2
ARL2	_EVLELDSIR_.2
ARL2	_LAGATLLIFANK_.2
ARL3	_LNVWDIGGQR_.2
ARL3	_ILLLGLDNAGK_.2
ARL3	_QDLLTAAPASEIAEGLNLHTIR_.3
ARL6IP4	_SAGEEEDGPVLTDEQK_.2
ARL6IP4	_LIKGDGEVLEEIVTK_.3
ARL6IP5	_AWDDFFPGSDR_.2
ARL6IP5	_LTDYISK_.2
ARL6IP5	_TPMGIVLDALEQQEEGINR_.3
ARL8B	_IWDIGGQPR_.2
ARL8B	_DLPNALDEK_.2
ARL8B	_EIC[Carbamidomethyl]C[Carbamidomethyl]YSISC[Carbamidomethyl]K_.2
ARL8B	_MNLSAIQDR_.2
ARL8B	_GVNAIVYMIDAADREK_.3
ARMC1	_VGSHPEGGASWLSTAANFLSR_.3
ARMC1	_AEALASAIASTK_.2
ARMC6	_IAQETFDAAVR_.2
ARMC6	_GAYPIIFTAWK_.2
ARMC6	_AIAGNDDVKDAIVR_.3
ARMC8	_ANLIVLGAVPR_.2
ARMC8	_LSQSPDSNLC[Carbamidomethyl]DK_.2
ARMC8	_VEGAETLAYLIEPDVELQR_.3
ARMCX3	_LNSSVQLAGLR_.2
ARMCX3	_DLGGLPIVAK_.2
ARMCX3	_SIVWYPPWAR_.2
ARMT1	_IHEAIIQSPPIDYFDVFK_.3
ARMT1	_LRNELQTDKPFIPLVEK_.4
ARPC1A	_TLESSIQGLR_.2
ARPC1A	_DGVWKPTLVILR_.3
ARPC1A	_DGVWKPTLVILR_.2
ARPC1A	_VFSAYIK_.2
ARPC1A	_WSPLENK_.2
ARPC1A	_SVQVSTLK_.2
ARPC1A	_STVLSLDWHPNNVLLAAGSC[Carbamidomethyl]DFK_.3
ARPC1A	_LAWVSHDSTVSVADASK_.3
ARPC1A	_EVDEKPASTPWGSK_.3
ARPC1B	_ASSEGGTAAGAGLDSLHK_.3
ARPC1B	_ASSEGGTAAGAGLDSLHK_.2
ARPC1B	_NSVSQISVLSGGK_.2
ARPC1B	_EVEERPAPTPWGSK_.3
ARPC1B	_EVEERPAPTPWGSK_.2
ARPC1B	_NAYVWTLK_.2
ARPC1B	_IFSAYIK_.2
ARPC1B	_VAWVSHDSTVC[Carbamidomethyl]LADADKK_.4
ARPC1B	_VAWVSHDSTVC[Carbamidomethyl]LADADKK_.3
ARPC1B	_EHNGQVTGIDWAPESNR_.3
ARPC2	_DNTINLIHTFR_.3
ARPC2	_IIEETLALK_.2
ARPC2	_EPPLELK_.2
ARPC2	_YFQFQEEGKEGENR_.2
ARPC2	_YFQFQEEGKEGENR_.3
ARPC2	_ELQAHGADELLKR_.3
ARPC2	_ELQAHGADELLKR_.2
ARPC2	_ELQAHGADELLK_.2
ARPC2	_ASHTAPQVLFSHREPPLELK_.5
ARPC2	_MILLEVNNR_.2
ARPC3	_AYLQQLR_.2
ARPC3	_WWTC[Carbamidomethyl]FVK_.2
ARPC3	_LIGNMALLPIR_.2
ARPC3	_LIGNM[Oxidation]ALLPIR_.2
ARPC3	_VFDPQNDKPSK_.3
ARPC3	_VFDPQNDKPSK_.2
ARPC3	_DTDIVDEAIYYFK_.2
ARPC3	_DTDIVDEAIYYFK_.3
ARPC3	_NYEIKNEADR_.2
ARPC3	_ETKDTDIVDEAIYYFK_.3
ARPC4	_AENFFILR_.2
ARPC4	_ELLLQPVTISR_.2
ARPC4	_VLIEGSINSVR_.2
ARPC4	_IVAEEFLK_.2
ARPC4	_ATLQAALC[Carbamidomethyl]LENFSSQVVER_.3
ARPC5	_ALAAGGVGSIVR_.2
ARPC5	_KVDVDEYDENKFVDEEDGGDGQAGPDEGEVDSC[Carbamidomethyl]LR_.4
ARPC5	_QGNMTAALQAALK_.2
ARPC5	_GFESPSDNSSAMLLQWHEK_.3
ARPC5L	_ALAVGGLGSIIR_.2
ARPC5L	_SSEIEQAVQSLDR_.2
ARPC5L	_GFEKPTENSSAVLLQWHEK_.4
ARPP19	_PGGSDFLR_.2
ARPP19	_QLPTAAPDKTEVTGDHIPTPQDLPQR_.4
ARPP19	_YPHLGQKPGGSDFLR_.4
ARRB1	_KVQYAPERPGPQPTAETTR_.3
ARRB1	_VYTLTPFLANNR_.2
ARRB1	_YGREDLDVLGLTFR_.3
ARSB	_GVGFVASPLLK_.2
ARSB	_IELLHNIDPNFVDSSPC[Carbamidomethyl]PR_.3
ARSB	_LLPQLLK_.2
ARVCF	_DC[Carbamidomethyl]GGVPALVR_.2
ARVCF	_AYLSSGGGFPEGPEPR_.2
ARVCF	_GLPLLVALLDHPR_.3
ASAP1	_AIIEDVQR_.2
ASAP1	_TTNKFEGLSQQSSTSSAK_.3
ASCC2	_LAPTLSQLDR_.2
ASCC2	_SVFLTFLR_.2
ASCC2	_RPFTIPQVLR_.3
ASCC2	_DNIPALVEEYLER_.2
ASCC3	_AVYIAPLK_.2
ASCC3	_SIEPLTYGR_.2
ASCC3	_RLEPLGIIVK_.2
ASCC3	_VSDSLTDLALK_.2
ASCC3	_TVAAELAIFR_.2
ASCC3	_FRPVPLGQTFLGIK_.3
ASCC3	_QFSILPPHILTR_.3
ASCC3	_LWGWASPLR_.2
ASH2L	_SDPLFSAQR_.2
ASH2L	_FSYSWR_.2
ASL	_SSVDWQIR_.2
ASL	_NPDSLELIR_.2
ASL	_VAEEWAQGTFK_.2
ASL	_FNASIAYDR_.2
ASL	_INVLPLGSGAIAGNPLGVDR_.3
ASL	_INVLPLGSGAIAGNPLGVDR_.2
ASL	_SRNDQVVTDLR_.3
ASL	_DVLFPGYTHLQR_.3
ASL	_AEMDQILHGLDK_.3
ASMTL	_LTAC[Carbamidomethyl]QVATAFNLSR_.2
ASMTL	_VVLASASPR_.2
ASMTL	_FSSAC[Carbamidomethyl]DVGGC[Carbamidomethyl]TGALAR_.2
ASMTL	_KAEDLFQDAYYQSPETR_.3
ASNA1	_LLNFPTIVER_.2
ASNA1	_LEETLPVIR_.2
ASNA1	_LIQELAK_.2
ASNA1	_WIFVGGK_.2
ASNA1	_TTC[Carbamidomethyl]SC[Carbamidomethyl]SLAVQLSK_.2
ASNA1	_IDTHNIIVNQLVFPDPEKPC[Carbamidomethyl]K_.4
ASNS	_WINATDPSAR_.2
ASNS	_ELYLFDVLR_.2
ASNS	_EAFSDGITSVK_.2
ASNS	_HSATPFLK_.2
ASPH	_IAESIPYLK_.2
ASPH	_ETGYTELVK_.2
ASPH	_EGIESGDPGTDDGR_.2
ASPH	_FPETTGC[Carbamidomethyl]R_.2
ASPH	_LGIYDADGDGDFDVDDAK_.2
ASPH	_GDWSQFTLWQQGR_.2
ASPH	_GAIETYQEVASLPDVPADLLK_.3
ASPH	_AQC[Carbamidomethyl]EDDLAEK_.2
ASPH	_GLFLPEDENLREK_.3
ASPSCR1	_SEPAAEEGALVPPEPIPGTAQPVKR_.3
ASPSCR1	_AAGSPSPLPAPDPAPK_.2
ASPSCR1	_IALQLDDGSR_.2
ASPSCR1	_VTPSTVLLQVLEDTC[Carbamidomethyl]R_.3
ATAD3A	_LAQFDYGR_.2
ATAD3A	_LFDWANTSR_.2
ATAD3A	_TAGTLFGEGFR_.2
ATAD3A	_ATLNAFLYR_.2
ATAD3A	_QQQLLNEENLR_.2
ATAD3A	_QTVLESIR_.2
ATAD3A	_GEGAGPPPPLPPAQPGAEGGGDR_.2
ATAD3A	_GEGAGPPPPLPPAQPGAEGGGDR_.3
ATAD3A	_DKWSNFDPTGLER_.3
ATAD3A	_LKEYEAAVEQLK_.3
ATG16L1	_FLLDNAR_.2
ATG16L1	_TTEENQELVTR_.2
ATG3	_TDAGGEDAILQTR_.2
ATG3	_LWLFGYDEQR_.2
ATG3	_AKTDAGGEDAILQTR_.3
ATG3	_FVQAVIPTIEYDYTR_.2
ATG3	_FVQAVIPTIEYDYTR_.3
ATG3	_ALEVAEYLTPVLK_.2
ATG3	_TYDLYITYDK_.2
ATG4B	_LWFTYR_.2
ATG4B	_FAEFEDFPETSEPVWILGR_.2
ATG5	_IPTC[Carbamidomethyl]FTLYQDEITER_.2
ATG5	_EAEPYYLLLPR_.2
ATG7	_ISYSNPVR_.2
ATG7	_FDNVLPVSLAFDK_.2
ATG7	_WLPAVIAASK_.2
ATG7	_EGFNFLAK_.2
ATG9A	_ESTAFLGFLK_.2
ATG9A	_ALEIIDFFR_.2
ATIC	_LDFNLIR_.2
ATIC	_SLFSNVVTK_.2
ATIC	_APGQLALFSVSDK_.2
ATIC	_ANYWWLR_.2
ATIC	_EVSDGIIAPGYEEEALTILSK_.3
ATIC	_DLIVATIAVK_.2
ATIC	_HVSPAGAAVGIPLSEDEAK_.3
ATIC	_ELKEALGIPAAASFK_.3
ATIC	_AFTHTAQYDEAISDYFR_.3
ATIC	_DVSELTGFPEMLGGR_.2
ATL2	_DLVEYFK_.2
ATL2	_VATNPSFDGR_.2
ATL2	_NLVPLLLAPENLVEK_.2
ATL3	_GLLEYFK_.2
ATL3	_NVFSTFR_.2
ATL3	_IYQGEDLPHPK_.2
ATL3	_IYQGEDLPHPK_.3
ATL3	_ALASILLQDHIR_.3
ATL3	_GGSDPETTGIQIWSEVFTVEKPGGK_.3
ATL3	_DQHSFELDEK_.3
ATL3	_ESGHSNWLGDPEEPLTGFSWR_.3
ATOX1	_YDIDLPNKK_.2
ATOX1	_YDIDLPNK_.2
ATOX1	_LGGVKYDIDLPNKK_.3
ATOX1	_VC[Carbamidomethyl]IESEHSMDTLLATLKK_.4
ATP13A1	_SIDGSIVLPLAR_.2
ATP13A1	_DSPTLSNSGIR_.2
ATP13A1	_TGTLTSDSLVVR_.2
ATP13A1	_EVTPVSSIPVETHR_.3
ATP13A1	_ATTGLKPVDSGC[Carbamidomethyl]VAYVLR_.3
ATP13A1	_HADVGVALLANAPER_.3
ATP1A1	_LIIVEGC[Carbamidomethyl]QR_.2
ATP1A1	_GIVVYTGDR_.2
ATP1A1	_SPDFTNENPLETR_.2
ATP1A1	_AVAGDASESALLK_.2
ATP1A1	_NIAFFSTNC[Carbamidomethyl]VEGTAR_.2
ATP1A1	_DGPNALTPPPTTPEWIK_.2
ATP1A1	_YHTEIVFAR_.2
ATP1A1	_C[Carbamidomethyl]IELC[Carbamidomethyl]C[Carbamidomethyl]GSVK_.2
ATP1A1	_LSLDELHR_.2
ATP1A1	_KADIGVAMGIAGSDVSK_.3
ATP1B1	_VAPPGLTQIPQIQK_.2
ATP1B1	_SYEAYVLNIVR_.2
ATP1B3	_LFIYNPTTGEFLGR_.2
ATP1B3	_SDPTSYAGYIEDLKK_.3
ATP1B3	_SDPTSYAGYIEDLKK_.2
ATP1B3	_YFPYYGK_.2
ATP1B3	_YRDQIPSPGLMVFPKPVTALEYTFSR_.4
ATP2A2	_EFDELNPSAQR_.2
ATP2A2	_IGIFGQDEDVTSK_.2
ATP2A2	_NYLEPGKEC[Carbamidomethyl]VQPATK_.3
ATP2A2	_NYLEPGKEC[Carbamidomethyl]VQPATK_.2
ATP2A2	_IEVASSVK_.2
ATP2A2	_GTAVAIC[Carbamidomethyl]R_.2
ATP2A2	_C[Carbamidomethyl]LALATHDNPLRR_.3
ATP2A2	_GAPEGVIDR_.2
ATP2A2	_RIGIFGQDEDVTSK_.3
ATP2A2	_IRDEMVATEQER_.3
ATP2B4	_VYTFNSVR_.2
ATP2B4	_QVVAVTGDGTNDGPALK_.2
ATP2B4	_RGQILWFR_.2
ATP2B4	_TSPVEGLSGNPADLEK_.2
ATP2B4	_GASEIILR_.2
ATP2B4	_NVFSGIYR_.2
ATP2B4	_GIIDSTVGEHR_.2
ATP2B4	_TIC[Carbamidomethyl]IAYR_.2
ATP2B4	_VLPANSMAESR_.2
ATP2B4	_MVTGDNINTAR_.2
ATP2C1	_GQTLTLTQQQR_.2
ATP2C1	_IVEAGC[Carbamidomethyl]VC[Carbamidomethyl]NDAVIR_.2
ATP5A1	_AVDSLVPIGR_.2
ATP5A1	_VLSIGDGIAR_.2
ATP5A1	_VVDALGNAIDGK_.2
ATP5A1	_ILGADTSVDLEETGR_.2
ATP5A1	_HALIIYDDLSK_.2
ATP5A1	_GIRPAINVGLSVSR_.3
ATP5A1	_GIRPAINVGLSVSR_.2
ATP5A1	_VVDALGNAIDGKGPIGSK_.3
ATP5A1	_TGTAEMSSILEER_.2
ATP5A1	_QMSLLLR_.2
ATP5B	_FTQAGSEVSALLGR_.3
ATP5B	_VALTGLTVAEYFR_.3
ATP5B	_TIAMDGTEGLVR_.2
ATP5B	_IMNVIGEPIDER_.2
ATP5B	_VALVYGQMNEPPGAR_.2
ATP5B	_IMDPNIVGSEHYDVAR_.2
ATP5B	_FLSQPFQVAEVFTGHMGK_.3
ATP5B	_IPSAVGYQPTLATDMGTMQER_.3
ATP5B	_TREGNDLYHEMIESGVINLK_.4
ATP5B	_TVLIMELINNVAK_.2
ATP5C1	_HLLIGVSSDR_.2
ATP5C1	_SEVATLTAAGK_.2
ATP5C1	_LTLTFNR_.2
ATP5C1	_IYGLGSLALYEK_.2
ATP5C1	_THSDQFLVAFK_.3
ATP5C1	_THSDQFLVAFK_.2
ATP5C1	_GLC[Carbamidomethyl]GAIHSSIAK_.2
ATP5C1	_GLC[Carbamidomethyl]GAIHSSIAK_.3
ATP5C1	_ELIEIISGAAALD_.2
ATP5C1	_EVMLVGIGDK_.2
ATP5D	_IEANEALVK_.2
ATP5D	_AQAELVGTADEATR_.2
ATP5E;ATP5EP2	_QAGLSYIR_.2
ATP5E;ATP5EP2	_DALKTEFK_.2
ATP5F1	_HYLFDVQR_.2
ATP5F1	_QASIQHIQNAIDTEK_.3
ATP5F1	_QASIQHIQNAIDTEK_.2
ATP5F1	_LAQLEEAK_.2
ATP5F1	_YGLIPEEFFQFLYPK_.2
ATP5H	_SWNETLTSR_.2
ATP5H	_AGLVDDFEK_.2
ATP5H	_SC[Carbamidomethyl]AEWVSLSK_.2
ATP5H	_TIDWVAFAEIIPQNQK_.2
ATP5H	_TIDWVAFAEIIPQNQK_.3
ATP5H	_KYPYWPHQPIENL_.3
ATP5H	_LAALPENPPAIDWAYYK_.2
ATP5H	_NLIPFDQMTIEDLNEAFPETK_.3
ATP5H	_NLIPFDQMTIEDLNEAFPETK_.2
ATP5I	_ELAEDDSILK_.2
ATP5I	_VPPVQVSPLIK_.2
ATP5I	_YNYLKPR_.2
ATP5J	_FEVIEKPQA_.2
ATP5J	_ELDPIQK_.2
ATP5J	_QTSGGPVDASSEYQQELER_.2
ATP5J	_QTSGGPVDASSEYQQELER_.3
ATP5J	_FEDPKFEVIEKPQA_.3
ATP5J	_RQTSGGPVDASSEYQQELER_.3
ATP5J2	_DFSPSGIFGAFQR_.2
ATP5J2	_LGELPSWILMR_.2
ATP5L	_IVNSAQTGSFK_.2
ATP5L	_LATFWYYAK_.2
ATP5L	_TPALVNAAVTYSKPR_.3
ATP5L	_TPALVNAAVTYSKPR_.2
ATP5L	_KIVNSAQTGSFK_.2
ATP5L	_VELVPPTPAEIPR_.2
ATP5O	_SFLSQGQVLK_.2
ATP5O	_TDPSILGGMIVR_.2
ATP5O	_VAQILKEPK_.2
ATP5O	_YVDMSVK_.2
ATP5O	_SLNDITAK_.2
ATP5O	_LSNTQGVVSAFSTMMSVHR_.3
ATP5O	_GEVPC[Carbamidomethyl]TVTSASPLEEATLSELK_.2
ATP5O	_GEVPC[Carbamidomethyl]TVTSASPLEEATLSELK_.3
ATP5O	_FSPLTTNLINLLAENGR_.2
ATP5O	_FSPLTTNLINLLAENGR_.3
ATP6AP1	_LSLTYER_.2
ATP6AP1	_SEDVPYTAALTAVRPSR_.3
ATP6AP1	_DVAVVAGGLGR_.2
ATP6AP1	_LFGTTVTFK_.2
ATP6AP2	_YGEDSEQFR_.2
ATP6AP2	_EDLSWPGLAVGNLFHRPR_.4
ATP6V0A1	_DLNPDVNVFQR_.2
ATP6V0A1	_LGFVAGVINR_.2
ATP6V0A1	_NFLELTELK_.2
ATP6V0A1	_FLPFSFEHIR_.3
ATP6V0D1	_LYPEGLAQLAR_.2
ATP6V0D1	_LLFEGAGSNPGDK_.2
ATP6V0D1	_NVADYYPEYK_.2
ATP6V0D1	_AYLESFYK_.2
ATP6V0D1	_SIAELVPK_.2
ATP6V0D1	_NIVWIAEC[Carbamidomethyl]IAQR_.3
ATP6V1A	_TVISQSLSK_.2
ATP6V1A	_WDFTPC[Carbamidomethyl]K_.2
ATP6V1A	_FC[Carbamidomethyl]PFYK_.2
ATP6V1A	_VGHSELVGEIIR_.3
ATP6V1A	_VGHSELVGEIIR_.2
ATP6V1A	_GVNVSALSR_.2
ATP6V1A	_ALDEYYDK_.2
ATP6V1A	_TALVANTSNMPVAAR_.2
ATP6V1A	_LAEMPADSGYPAYLGAR_.2
ATP6V1A	_LPANHPLLTGQR_.2
ATP6V1B2	_NFIAQGPYENR_.2
ATP6V1B2	_KTSC[Carbamidomethyl]EFTGDILR_.3
ATP6V1B2	_KTSC[Carbamidomethyl]EFTGDILR_.2
ATP6V1B2	_SAIGEGMTR_.2
ATP6V1B2	_AVVQVFEGTSGIDAK_.2
ATP6V1B2	_YAEIVHLTLPDGTKR_.4
ATP6V1B2	_TPVSEDMLGR_.2
ATP6V1B2	_RIPQSTLSEFYPR_.3
ATP6V1B2	_IPQSTLSEFYPR_.2
ATP6V1B2	_LALTTAEFLAYQC[Carbamidomethyl]EK_.3
ATP6V1C1	_IDC[Carbamidomethyl]NLLEFK_.2
ATP6V1C1	_GNLQNLER_.2
ATP6V1D	_IEIFPSR_.2
ATP6V1D	_EAAFSLAEAK_.2
ATP6V1D	_RVNAIEHVIIPR_.3
ATP6V1E1	_KQDFPLVK_.2
ATP6V1E1	_GALFGANANR_.2
ATP6V1E1	_ARDDLITDLLNEAK_.3
ATP6V1G1	_EEAQAEIEQYR_.2
ATP6V1G1	_MTILQTYFR_.2
ATP6V1H	_QLQSEQPQTAAAR_.2
ATP6V1H	_YNALLAVQK_.2
ATP6V1H	_GAVDAAVPTNIIAAK_.2
ATP6V1H	_VSIFFDYAR_.2
ATXN10	_LASEEPPDDEEALATIR_.2
ATXN10	_NAC[Carbamidomethyl]IEC[Carbamidomethyl]SVNQNSIR_.2
ATXN10	_DDIPVFLR_.2
ATXN10	_NLTEDNSQNQDLIAK_.2
ATXN10	_ITSDEPLTKDDIPVFLR_.3
ATXN10	_LIGNLC[Carbamidomethyl]YK_.2
ATXN2L	_TLSSPSNRPSGETSVPPPPAVGR_.3
ATXN2L	_TLEPQELAR_.2
ATXN2L	_YIPLPQR_.2
ATXN2L	_ISLAPTDVK_.2
ATXN2L	_FNEENYGVK_.2
ATXN2L	_EIESSPQYR_.2
ATXN2L	_FQLEELR_.2
ATXN2L	_RGAEGILAPQPPPPQQHQERPGAAAIGSAR_.5
ATXN2L	_GAEGILAPQPPPPQQHQERPGAAAIGSAR_.4
ATXN2L	_NVDFNYATK_.2
AUP1	_QLGEANEEFALR_.2
AUP1	_EVLPHVPLGVIQR_.3
AUP1	_VKEVLPHVPLGVIQR_.4
AVEN	_ALQELPLC[Carbamidomethyl]LR_.2
AVEN	_LNVAAELVQGTVPLEVPQVKPK_.3
BABAM2	_VGLDATNC[Carbamidomethyl]LR_.2
BABAM2	_SGC[Carbamidomethyl]TSLTPGPNC[Carbamidomethyl]DR_.2
BAG2	_LLESLDQLELR_.2
BAG2	_QISDGEREELNLTANR_.3
BAG3	_ELLALDSVDPEGR_.2
BAG3	_QC[Carbamidomethyl]GQVAAAAAAQPPASHGPER_.3
BAG3	_FRTEAAAAAPQR_.3
BAG3	_VQGLEQAVDNFEGK_.2
BAG3	_SSLGSHQLPR_.2
BAG3	_SSTPLHSPSPIR_.2
BAG3	_IDPQTGWPFFVDHNSR_.3
BAG3	_VQGLEQAVDNFEGKK_.3
BAG3	_THYPAQQGEYQTHQPVYHK_.4
BAG3	_EGHPVYPQLRPGYIPIPVLHEGAENR_.5
BAG6	_LINLVGESLR_.2
BAG6	_LQEDPNYSPQR_.2
BAG6	_DLEAPEVQESYR_.2
BAG6	_AGSSESIAAFIQR_.2
BAG6	_ESFSLVQVQPGVDIIR_.2
BAG6	_C[Carbamidomethyl]NLAC[Carbamidomethyl]TPPR_.2
BAG6	_LLGNTFVALSDLR_.2
BAG6	_LQEYNVGGK_.2
BAG6	_SFFHQHYLGGQEPTPSNIR_.4
BANF1	_DC[Carbamidomethyl]FGC[Carbamidomethyl]LR_.2
BANF1	_KDEDLFR_.2
BANF1	_AYVVLGQFLVLK_.2
BANF1	_DFVAEPMGEKPVGSLAGIGEVLGK_.3
BANF1	_KDEDLFREWLK_.3
BANF1	_HRDFVAEPMGEKPVGSLAGIGEVLGK_.4
BAP18	_KVASGVLSPPPAAPPPSSSSVPEAGGPPIKK_.4
BAP18	_VGEIFSAAGAAFTK_.2
BASP1	_ETPAATEAPSSTPK_.2
BASP1	_AEPPKAPEQEQAAPGPAAGGEAPK_.3
BASP1	_AEPPKAPEQEQAAPGPAAGGEAPK_.2
BASP1	_ESEPQAAAEPAEAK_.2
BASP1	_AAEAAAAPAESAAPAAGEEPSKEEGEPK_.3
BASP1	_AQGPAASAEEPKPVEAPAANSDQTVTVKE_.3
BAX	_TGALLLQGFIQDR_.2
BAX	_IGDELDSNMELQR_.2
BAX	_MIAAVDTDSPR_.2
BAX	_GGGPTSSEQIMK_.2
BCAP31	_LDVGNAEVK_.2
BCAP31	_LDVGNAEVKLEEENR_.3
BCAP31	_LDVGNAEVKLEEENR_.2
BCAP31	_LQAAVDGPMDKKEE_.3
BCAP31	_LQAAVDGPMDKKEE_.2
BCAP31	_AENQVLAMR_.2
BCAR1	_ALYDNVAESPDELSFR_.2
BCAR1	_GGSGATLEDLDR_.2
BCAR1	_LVFIGDTLSR_.2
BCAR1	_SQLELQQLK_.2
BCAR1	_HLLAPGPQDIYDVPPVR_.3
BCAR1	_DVPDGPLLR_.2
BCAR1	_AAALQYPSPSAAQDMVER_.2
BCAR1	_SQVTHYSNLLC[Carbamidomethyl]DLLR_.3
BCAR1	_AQQGLYQVPGPSPQFQSPPAK_.3
BCAR1	_VLPPEVADGGVVDSGVYAVPPPAER_.3
BCAS2	_EAAAALVEEETRR_.3
BCAS2	_EAAAALVEEETRR_.2
BCAT1	_LTDIQYGR_.2
BCAT1	_DLIVTPATILK_.2
BCAT1	_PTFIGTEPSLGVK_.2
BCAT1	_AKDLIVTPATILK_.3
BCAT1	_AKDLIVTPATILK_.2
BCAT1	_LFQPNLNMDR_.2
BCAT1	_YLTMDDLTTALEGNR_.2
BCAT1	_ATLPVFDKEELLEC[Carbamidomethyl]IQQLVK_.3
BCAT1	_C[Carbamidomethyl]ILDLAHQWGEFK_.3
BCAT2	_EIQYGIR_.2
BCAT2	_AWVGGVGNYK_.2
BCAT2	_EVFGSGTAC[Carbamidomethyl]QVC[Carbamidomethyl]PVHR_.3
BCAT2	_EVFGSGTAC[Carbamidomethyl]QVC[Carbamidomethyl]PVHR_.2
BCAT2	_LGGNYGPTVLVQQEALKR_.3
BCCIP	_LLQQLFLK_.2
BCCIP	_KGTQC[Carbamidomethyl]VEQIQELVLR_.3
BCCIP	_WSFDDVPMTPLR_.2
BCCIP	_FLNDTTKPVGLLLSER_.3
BCL10	_LLDYLQENPK_.2
BCL10	_GLDTLVESIR_.2
BCL10	_EDTEEISC[Carbamidomethyl]R_.2
BCL2L1	_EAGDEFELR_.2
BCL2L1	_ELVVDFLSYK_.2
BCLAF1	_SSFYPDGGDQETAK_.2
BCLAF1	_TIAPQNAPR_.2
BCLAF1	_LLASTLVHSVK_.2
BCLAF1	_ETGYVVERPSTTK_.3
BCLAF1	_ETGYVVERPSTTK_.2
BCLAF1	_SAAMTLNER_.2
BCLAF1	_LKETGYVVERPSTTK_.4
BCLAF1	_RPKEEEWDPEYTPK_.3
BCLAF1	_MAPVPLDDSNRPASLTK_.3
BCR	_LASQLGVYR_.2
BCR	_VSGVATDIQALK_.2
BCR	_HC[Carbamidomethyl]PVVVSEATIVGVR_.3
BCS1L	_RPLNSVVLQQGLADR_.3
BCS1L	_DVQEFIDNPK_.2
BCS1L	_DLAVENPVK_.2
BCS1L	_VFFNILEEAR_.2
BCS1L	_KVFFNILEEAR_.3
BCS1L	_FEFVPSPGNHFIWYR_.3
BET1L	_SLALDIDRDAEDQNR_.3
BET1L	_AQSPGAVEEILDRENKR_.4
BGN	_VVQC[Carbamidomethyl]SDLGLK_.2
BGN	_IQAIELEDLLR_.2
BGN	_LAIQFGNYK_.2
BID	_IEADSESQEDIIR_.2
BID	_DLATALEQLLQAYPR_.3
BID	_DLATALEQLLQAYPR_.2
BIN1	_KLVDYDSAR_.2
BIN1	_GVFPENFTER_.2
BIN1	_SPSPPDGSPAATPEIR_.2
BIN1	_VQAQHDYTATDTDELQLK_.3
BIN3	_LQQLEEQTR_.2
BIN3	_LDYFQPSFESLIR_.2
BIN3	_EQALQDYR_.2
BIRC6	_GC[Carbamidomethyl]DLLQEVSVTIR_.2
BIRC6	_GYSLASLLAK_.2
BLMH	_IGPITPLEFYR_.2
BLMH	_DGEAVWFGC[Carbamidomethyl]DVGK_.2
BLMH	_KC[Carbamidomethyl]FPESYTTEATRR_.3
BLOC1S1	_TLQVQAAQFAK_.2
BLOC1S1	_EIGDVENWAR_.2
BLVRA	_GSLLFTAGPLEEER_.2
BLVRA	_FGFPAFSGISR_.2
BLVRA	_SGSLENVPNVGVNK_.2
BLVRA	_LLGQFSEK_.2
BLVRA	_FGVVVVGVGR_.2
BLVRA	_SPLSWIEEK_.2
BLVRA	_NPHPSSAFLNLIGFVSR_.3
BLVRA	_ILHC[Carbamidomethyl]LGLAEEIQK_.3
BLVRB	_TVAGQDAVIVLLGTR_.2
BLVRB	_TVAGQDAVIVLLGTR_.3
BLVRB	_LQAVTDDHIR_.2
BMS1	_AEFEDQDDEAR_.2
BMS1	_AGLSPANC[Carbamidomethyl]QSDR_.2
BOLA2	_TLTPDQWAR_.2
BOLA2	_DLEAEHVEVEDTTLNR_.3
BOLA2	_DLEAEHVEVEDTTLNR_.2
BOLA2	_LVNAC[Carbamidomethyl]LAEELPHIHAFEQK_.4
BOP1	_LTDEQVALVR_.2
BOP1	_LALPGHAESYNPPPEYLLSEEER_.3
BOP1	_DLQPFPTC[Carbamidomethyl]QALVYR_.2
BOP1	_DPTPSFYDLWAQEDPNAVLGR_.2
BOP1	_TTEEQVQASTPC[Carbamidomethyl]PR_.2
BOP1	_LWEVATAR_.2
BOP1	_KLSFLPR_.2
BOP1	_SFIPSLVEK_.2
BOP1	_TVPVGGVVK_.2
BOP1	_WLEASEEER_.2
BPGM	_LLPYWNER_.2
BPGM	_VC[Carbamidomethyl]DVPLDQLPR_.2
BPNT1	_NYDYYASR_.2
BPNT1	_ASAYVFASPGC[Carbamidomethyl]K_.2
BPNT1	_IIQLIEGK_.2
BPNT1	_VIAEGDLGIVEK_.2
BPNT1	_AIAGVINQPYYNYEAGPDAVLGR_.3
BPNT1	_AIAGVINQPYYNYEAGPDAVLGR_.2
BPNT1	_LAQMSIC[Carbamidomethyl]SSLAR_.2
BPNT1	_KWDTC[Carbamidomethyl]APEVILHAVGGK_.3
BPNT1	_LVTDC[Carbamidomethyl]VAAMNPDAVLR_.2
BRAT1	_DSALEFLTQLSR_.2
BRAT1	_SC[Carbamidomethyl]DLLLFLR_.2
BRD4	_LAELQEQLK_.2
BRD4	_LNLPDYYK_.2
BRD4	_VQPPTPLLPSVK_.2
BRD4	_YVTSC[Carbamidomethyl]LR_.2
BRI3BP	_VLESLDR_.2
BRI3BP	_SSPSGPSNPSNPSVEEK_.2
BRK1	_RIEYIEAR_.2
BRK1	_EIHQDWANR_.2
BRK1	_IADFLNSFDMSC[Carbamidomethyl]R_.2
BSG	_FFVSSSQGR_.2
BSG	_GSDQAIITLR_.2
BSG	_GGVVLKEDALPGQK_.3
BSG	_GGVVLKEDALPGQK_.2
BSG	_SESVPPVTDWAWYK_.2
BSG	_RKPEDVLDDDDAGSAPLK_.3
BSG	_RKPEDVLDDDDAGSAPLK_.4
BSG	_SELHIENLNMEADPGQYR_.3
BSG	_KPEDVLDDDDAGSAPLK_.3
BSG	_SSEHINEGETAMLVC[Carbamidomethyl]K_.3
BST1	_VADFLSWC[Carbamidomethyl]R_.2
BST1	_ALLSPEQR_.2
BST2	_LQDASAEVER_.2
BST2	_KVEELEGEITTLNHK_.3
BTF3	_RLAEALPK_.2
BTF3	_APLATGEDDDDEVPDLVENFDEASKNEAN_.3
BTF3	_KLQFSLK_.2
BTF3	_GGC[Carbamidomethyl]PGGEATLSQPPPR_.2
BTF3	_VQASLAANTFTITGHAETK_.3
BTF3L4	_LAEQFPR_.2
BTF3L4	_KLAEQFPR_.2
BTF3L4	_APKPEDIDEEDDDVPDLVENFDEASKNEAN_.3
BUB3	_LNQPPEDGISSVK_.2
BUB3	_VYTLSVSGDR_.2
BUB3	_QGYVLSSIEGR_.2
BUB3	_VLVWDLR_.2
BUB3	_TPC[Carbamidomethyl]NAGTFSQPEK_.2
BUB3	_LYDVPANSMR_.2
BUB3	_VAVEYLDPSPEVQK_.2
BUB3	_VAVEYLDPSPEVQKK_.3
BUB3	_NMGYVQQR_.2
BUB3	_FSPNTSQFLLVSSWDTSVR_.3
BUD31	_DTNFGTNC[Carbamidomethyl]IC[Carbamidomethyl]R_.2
BUD31	_ELYEYC[Carbamidomethyl]IK_.2
BUD31	_QGYENLC[Carbamidomethyl]C[Carbamidomethyl]LR_.2
BUD31	_YIFDLFYK_.2
BUD31	_KVESLWPIFR_.3
BUD31	_KVESLWPIFR_.2
BYSL	_GTGEAEEEYVGPR_.2
BYSL	_EALLELLR_.2
BYSL	_FYNLVLLPR_.2
BYSL	_EAIIVGSIITK_.2
BYSL	_LQPHPQLSPEIR_.3
BZW1	_ELSEYVR_.2
BZW1	_AEVLSEEPILK_.2
BZW1	_YFTEAGLK_.2
BZW1	_DINAVAASLR_.2
BZW1	_FLDASGAK_.2
BZW1	_FVEWLK_.2
BZW1	_ELQEQMSR_.2
BZW1	_EELVAEQAIK_.2
BZW1	_EGVSAAFAVK_.2
BZW1	_SVFLEQMK_.2
BZW2	_LLELFPVNR_.2
BZW2	_ELSDFLR_.2
BZW2	_IVVLFYK_.2
BZW2	_ADVLSEEAILK_.2
BZW2	_FLDSTGSR_.2
C11orf54	_APLVC[Carbamidomethyl]LPVFVSR_.2
C11orf54	_IAEVGGVPYLLPLVNQK_.2
C11orf54	_IAEVGGVPYLLPLVNQK_.3
C11orf68	_LGVLEADSAIR_.2
C11orf68	_FQLGGSAR_.2
C11orf68	_YPPSQVTR_.2
C11orf68	_WHLC[Carbamidomethyl]PTLYESR_.3
C12orf10	_LPLPEPWR_.2
C12orf10	_ALVEEALAQR_.2
C12orf10	_YALTTTLSAR_.2
C12orf10	_FQVDPSGEIVELAK_.2
C12orf10	_AMDLVQEEFLQR_.2
C12orf10	_LDFYQHSWLPAR_.3
C12orf57	_SYEAQDPEIASLSGK_.2
C12orf57	_VVLAEVIQAFSAPENAVR_.3
C12orf57	_VVLAEVIQAFSAPENAVR_.2
C14orf166	_EGLPVALDK_.2
C14orf166	_LEYGDNAEK_.2
C14orf166	_DVNC[Carbamidomethyl]PFK_.2
C14orf166	_NFIVWLEDQK_.2
C14orf166	_INEAIVAVQAIIADPK_.3
C14orf166	_NIHSSDWPK_.2
C14orf166	_YKDLVPDNSK_.2
C14orf166	_AGVMALANLLQIQR_.2
C14orf166	_NAEPLINLDVNNPDFK_.2
C14orf166	_HILGFDTGDAVLNEAAQILR_.3
C16orf62	_AAISLVPEVPK_.2
C16orf62	_EVNTVLADVIK_.2
C16orf62	_TRLEELDDFEEGSQK_.3
C19orf43	_TEDEVLTSK_.2
C19orf43	_QRQEEPPPGPQRPDQSAAAAGPGDPK_.4
C19orf43	_KGGPGSTLSFVGK_.2
C1orf123	_TIVEFEC[Carbamidomethyl]R_.2
C1orf123	_ATLENITNLRPVGEDFR_.3
C1orf123	_AQESVGIYEVTHQFVK_.3
C1QBP	_EVSFQSTGESEWK_.2
C1QBP	_VEEQEPELTSTPNFVVEVIK_.2
C1QBP	_VEEQEPELTSTPNFVVEVIK_.3
C1QBP	_AFVDFLSDEIKEER_.3
C1QBP	_AFVDFLSDEIKEER_.2
C1QBP	_ALVLDC[Carbamidomethyl]HYPEDEVGQEDEAESDIFSIR_.3
C20orf27	_LLSVVPVPEGYSVK_.2
C20orf27	_YEITFTLPPVHR_.3
C20orf27	_EGVLKEEILLAC[Carbamidomethyl]EGGTGTC[Carbamidomethyl]VR_.3
C21orf33	_NLSTFAVDGK_.2
C21orf33	_NVLTESAR_.2
C21orf33	_ITDLANLSAANHDAAIFPGGFGAAK_.3
C21orf33	_EFHQAGKPIGLC[Carbamidomethyl]C[Carbamidomethyl]IAPVLAAK_.4
C3orf58	_DSGSFLLR_.2
C3orf58	_LLDFLNVK_.2
C3orf58	_EYLAQLSNNVR_.2
C7orf50	_ELDEEGSDPPLPGR_.2
C7orf50	_SGAELALDYLC[Carbamidomethyl]R_.2
C7orf50	_RSGAELALDYLC[Carbamidomethyl]R_.3
C7orf50	_GEAVLRPGLDAEPELSPEEQR_.3
C9orf142	_FVC[Carbamidomethyl]YC[Carbamidomethyl]EGEESGEGDR_.2
C9orf142	_VPGPEAAPR_.2
C9orf142	_FGLSAAEDITPR_.2
CACNA2D1	_AKLEETITQAR_.2
CACNA2D1	_FVVTDGGITR_.2
CACNA2D1	_SYDYQSVC[Carbamidomethyl]EPGAAPK_.2
CACNA2D1	_AVEIYIQGK_.2
CACNA2D1	_YQDLYTVEPNNAR_.2
CACYBP	_TDTVLILC[Carbamidomethyl]R_.2
CACYBP	_WDYLTQVEK_.2
CACYBP	_SFDLLVK_.2
CACYBP	_ISNYGWDQSDK_.2
CACYBP	_KAELLDNEKPAAVVAPITTGYTVK_.4
CACYBP	_KAELLDNEKPAAVVAPITTGYTVK_.3
CACYBP	_VKTDTVLILC[Carbamidomethyl]R_.3
CACYBP	_VKTDTVLILC[Carbamidomethyl]R_.2
CACYBP	_ISNYGWDQSDKFVK_.3
CAD	_VLGTSPEAIDSAENR_.2
CAD	_EIEYEVVR_.2
CAD	_YVAPPSLR_.2
CAD	_VPQFSFSR_.2
CAD	_LGYPVLVR_.2
CAD	_ILALDC[Carbamidomethyl]GLK_.2
CAD	_SFPFVSK_.2
CAD	_QELGIC[Carbamidomethyl]PAVK_.2
CAD	_LC[Carbamidomethyl]PPGIPTPGSGLPPPR_.2
[truncated: 16,667 more rows]
