# Supplementary material for: Morphine-induced modulation of Nrf2-antioxidant response element signaling pathway in primary human brain microvascular endothelial cells
Source: Sci Rep. 2022 Mar 17;12:4588. doi: 10.1038/s41598-022-08712-0 (PMC8931063; doi:10.1038/s41598-022-08712-0)
Supplement: Supplementary file 3 — Supplementary Information 3. [file 41598_2022_8712_MOESM3_ESM.xlsx]

## Sheet: S2 Table
List of quantified proteins after dose-dependent 48h exposure to morphine (for at least one condition)
					Morphine 1 µM		Morphine 10 µM		Morphine 100 µM
Gene Name	Protein Name	Protein Description	Protein Accession	Number of Peptides per Protein	log2FC	FDR	log2FC	FDR	log2FC	FDR
AACS	AACS_HUMAN	Acetoacetyl-CoA synthetase	Q86V21	7	0.0098984	0.889872	-0.0177706	0.885726	-0.186361	0.739435
AAMDC	AAMDC_HUMAN	Mth938 domain-containing protein	Q9H7C9	6	-0.183475	0.668666	-0.354227	0.0886691	-0.294406	0.246488
AAMP	AAMP_HUMAN	Angio-associated migratory cell protein	Q13685	4	-0.228307	0.638269	-0.24024	0.737822
AARS	SYAC_HUMAN	Alanine--tRNA ligase. cytoplasmic	P49588	10	-0.202681	0.439848	-0.142862	0.76414	-0.319163	0.519603
AARSD1	AASD1_HUMAN	Alanyl-tRNA editing protein Aarsd1;Isoform 2 of Alanyl-tRNA editing protein Aarsd1;Isoform 3 of Alanyl-tRNA editing protein Aarsd1	Q9BTE6;Q9BTE6-2;Q9BTE6-3	4	-0.180522	0.73275	-0.195962	0.713633
AASDHPPT	ADPPT_HUMAN	L-aminoadipate-semialdehyde dehydrogenase-phosphopantetheinyl transferase	Q9NRN7	3	0.338947	0.753309	0.672259	0.601654	0.754255	0.684949
ABCE1	ABCE1_HUMAN	ATP-binding cassette sub-family E member 1	P61221	10	-0.159278	0.593165	-0.137572	0.722974	-0.218689	0.390417
ABCF3	ABCF3_HUMAN	ATP-binding cassette sub-family F member 3	Q9NUQ8	6	-0.112007	0.820825	-0.159246	0.793064	-0.0326629	0.857567
ABHD12	ABD12_HUMAN	Monoacylglycerol lipase ABHD12;Isoform 2 of Monoacylglycerol lipase ABHD12	Q8N2K0;Q8N2K0-2	3					0.523322	0.770131
ABHD14B	ABHEB_HUMAN	Protein ABHD14B	Q96IU4	3					0.511506	0.391462
ABHD16A	ABHGA_HUMAN	Protein ABHD16A	O95870	2	0.534365	0.494894	0.459553	0.643282	0.524172	0.53347
ABLIM1	ABLM1_HUMAN	Actin-binding LIM protein 1;Isoform 2 of Actin-binding LIM protein 1;Isoform 6 of Actin-binding LIM protein 1	O14639;O14639-2;O14639-6	6	-0.246234	0.102054	-0.403262	0.000307411	-0.505902	0.000550732
ACAA1	THIK_HUMAN	3-ketoacyl-CoA thiolase. peroxisomal	P09110	4	0.0268315	0.860678			-0.231505	0.827342
ACAA2	THIM_HUMAN	3-ketoacyl-CoA thiolase. mitochondrial	P42765	6	-0.393494	0.580859	-0.334753	0.676517	-0.318099	0.666774
ACAD9	ACAD9_HUMAN	Acyl-CoA dehydrogenase family member 9. mitochondrial	Q9H845	5	0.00151575	0.883878	-0.0483016	0.873912	-0.00480365	0.883363
ACADM	ACADM_HUMAN	Medium-chain specific acyl-CoA dehydrogenase. mitochondrial;Isoform 2 of Medium-chain specific acyl-CoA dehydrogenase. mitochondrial	P11310;P11310-2	6	-0.125917	0.841036	-0.148897	0.816503	-0.119953	0.844903
ACADSB	ACDSB_HUMAN	Short/branched chain specific acyl-CoA dehydrogenase. mitochondrial;Isoform 2 of Short/branched chain specific acyl-CoA dehydrogenase. mitochondrial	P45954;P45954-2	4	-0.222717	0.675042	-0.275109	0.239718	-0.259189	0.389894
ACADVL	ACADV_HUMAN	Very long-chain specific acyl-CoA dehydrogenase. mitochondrial;Isoform 2 of Very long-chain specific acyl-CoA dehydrogenase. mitochondrial;Isoform 3 of Very long-chain specific acyl-CoA dehydrogenase. mitochondrial	P49748;P49748-2;P49748-3	10	-0.0909713	0.759486	-0.204499	0.221877	-0.173744	0.450644
ACAP1	ACAP1_HUMAN	Arf-GAP with coiled-coil. ANK repeat and PH domain-containing protein 1	Q15027	2	0.62002	0.196473	0.694029	0.0490891	0.803153	0.0300697
ACAP2	ACAP2_HUMAN	Arf-GAP with coiled-coil. ANK repeat and PH domain-containing protein 2	Q15057	3			-0.271647	0.643678
ACAT1	THIL_HUMAN	Acetyl-CoA acetyltransferase. mitochondrial	P24752	10	-0.104645	0.809989	-0.257548	0.535111	0.0567041	0.890692
ACAT2	THIC_HUMAN	Acetyl-CoA acetyltransferase. cytosolic	Q9BWD1	10	-0.343946	0.736517	-0.10309	0.866477	-0.33165	0.728414
ACBD3	GCP60_HUMAN	Golgi resident protein GCP60	Q9H3P7	8	-0.0926116	0.87903	-0.0679943	0.883685	0.00595779	0.887717
ACIN1	ACINU_HUMAN	Apoptotic chromatin condensation inducer in the nucleus;Isoform 4 of Apoptotic chromatin condensation inducer in the nucleus	Q9UKV3;Q9UKV3-5	10	-0.241709	0.671717	-0.375287	0.38251	-0.382638	0.468222
ACLY	ACLY_HUMAN	ATP-citrate synthase	P53396	10	0.261193	0.5924	0.268027	0.570103	0.148077	0.824559
ACO1	ACOC_HUMAN	Cytoplasmic aconitate hydratase	P21399	10	-0.218693	0.396134	-0.184473	0.578422	-0.466064	0.621475
ACO2	ACON_HUMAN	Aconitate hydratase. mitochondrial	Q99798	10	-0.297848	0.00500313	-0.34356	0.000463028	-0.338341	0.00594331
ACOT1	ACOT1_HUMAN	Acyl-coenzyme A thioesterase 1	Q86TX2	4	-0.236201	0.577877			-0.228397	0.692076
ACOT13	ACO13_HUMAN	Acyl-coenzyme A thioesterase 13;Isoform 2 of Acyl-coenzyme A thioesterase 13	Q9NPJ3;Q9NPJ3-2	2	-0.424257	0.63725	-0.323661	0.606969	-0.116478	0.824217
ACOT9	ACOT9_HUMAN	Acyl-coenzyme A thioesterase 9. mitochondrial;Isoform 2 of Acyl-coenzyme A thioesterase 9. mitochondrial;Isoform 4 of Acyl-coenzyme A thioesterase 9. mitochondrial	Q9Y305;Q9Y305-2;Q9Y305-4	10	-0.212133	0.342905	-0.193965	0.537068	-0.162995	0.66186
ACP1	PPAC_HUMAN	Low molecular weight phosphotyrosine protein phosphatase	P24666	5	-0.164467	0.690885	-0.154005	0.799625	-0.10596	0.826201
ACP2	PPAL_HUMAN	Lysosomal acid phosphatase	P11117	6	0.155486	0.77559	0.111382	0.84207	0.205658	0.731509
ACSL3	ACSL3_HUMAN	Long-chain-fatty-acid--CoA ligase 3	O95573	9	-0.231552	0.0910363	-0.269481	0.014124	-0.145926	0.603844
ACSL4	ACSL4_HUMAN	Long-chain-fatty-acid--CoA ligase 4;Isoform Short of Long-chain-fatty-acid--CoA ligase 4	O60488;O60488-2	9	-0.0881033	0.865454	-0.147354	0.727716	-0.156081	0.794677
ACSS2	ACSA_HUMAN	Acetyl-coenzyme A synthetase. cytoplasmic;Isoform 2 of Acetyl-coenzyme A synthetase. cytoplasmic	Q9NR19;Q9NR19-2	6	-0.29999	0.136244	-0.343876	0.0952382	-0.408782	0.0291228
ACTBL2	ACTBL_HUMAN	Beta-actin-like protein 2	Q562R1	6	0.36671	0.790318	0.25612	0.840434	0.495072	0.773907
ACTC1	ACTC_HUMAN	Actin. alpha cardiac muscle 1	P68032	10	0.0347329	0.881614	-0.381711	0.669349	-0.160503	0.8357
ACTN1	ACTN1_HUMAN	Alpha-actinin-1	P12814	10	0.960757	4.92372e-06	0.822827	0.00123887	0.917026	0.00349578
ACTN4	ACTN4_HUMAN	Alpha-actinin-4	O43707	10	1.05253	7.71784e-09	0.984664	3.04493e-07	1.0939	2.63134e-09
ACTR10	ARP10_HUMAN	Actin-related protein 10	Q9NZ32	2	-0.58463	0.428713			-0.558871	0.411811
ACTR1A	ACTZ_HUMAN	Alpha-centractin	P61163	5	-0.262408	0.77228	-0.0871313	0.866815	-0.0381312	0.880223
ACTR2	ARP2_HUMAN	Actin-related protein 2	P61160	9	0.0793503	0.867179	0.0320127	0.881437	-0.0163709	0.882583
ACTR3	ARP3_HUMAN	Actin-related protein 3	P61158	10	-0.110796	0.836677	-0.271608	0.717693	-0.362742	0.762193
ACYP1	ACYP1_HUMAN	Acylphosphatase-1	P07311	4	0.0390997	0.879767	-0.140556	0.799307	0.0648008	0.87277
ADAM10	ADA10_HUMAN	Disintegrin and metalloproteinase domain-containing protein 10	O14672	6	0.190773	0.814127	0.0190368	0.882561	-0.0815519	0.862646
ADAM15	ADA15_HUMAN	Disintegrin and metalloproteinase domain-containing protein 15;Isoform 10 of Disintegrin and metalloproteinase domain-containing protein 15;Isoform 12 of Disintegrin and metalloproteinase domain-containing protein 15;Isoform 2 of Disintegrin and metalloproteinase domain-containing protein 15;Isoform 3 of Disintegrin and metalloproteinase domain-containing protein 15;Isoform 4 of Disintegrin and m…	Q13444;Q13444-10;Q13444-12;Q13444-2;Q13444-3;Q13444-4;Q13444-5;Q13444-6;Q13444-7;Q13444-8;Q13444-9	5	-0.209272	0.550341	-0.0538675	0.86424	-0.067589	0.856271
ADAM9	ADAM9_HUMAN	Disintegrin and metalloproteinase domain-containing protein 9	Q13443	7	-0.175347	0.623685	-0.25234	0.65808	-0.512049	0.000229373
ADD1	ADDA_HUMAN	Alpha-adducin;Isoform 2 of Alpha-adducin;Isoform 3 of Alpha-adducin;Isoform 6 of Alpha-adducin	P35611;P35611-2;P35611-3;P35611-6	8	-0.0971508	0.839745	-0.0454876	0.88267	0.0275537	0.881102
ADD3	ADDG_HUMAN	Gamma-adducin;Isoform 1 of Gamma-adducin	Q9UEY8;Q9UEY8-2	5	0.13136	0.834883	0.230628	0.749014
ADGRL4	AGRL4_HUMAN	Adhesion G protein-coupled receptor L4	Q9HBW9	4	0.531389	0.727949	0.607783	0.745389	0.836652	0.652908
ADH5	ADHX_HUMAN	Alcohol dehydrogenase class-3	P11766	9	-0.208218	0.761387	-0.104159	0.831534	-0.179078	0.759668
ADK	ADK_HUMAN	Adenosine kinase	P55263	3	-0.0967785	0.823084	-0.0500903	0.850627	-0.0641633	0.845283
ADO	AEDO_HUMAN	2-aminoethanethiol dioxygenase	Q96SZ5	2	-0.45474	0.606013	-0.233684	0.689384	-0.390675	0.679268
ADPRHL2	ARHL2_HUMAN	Poly(ADP-ribose) glycohydrolase ARH3	Q9NX46	2	-0.169174	0.780036	-0.225112	0.767431
ADRM1	ADRM1_HUMAN	Proteasomal ubiquitin receptor ADRM1	Q16186	3	0.0440585	0.871736	0.00724519	0.875967	0.18788	0.808897
ADSL	PUR8_HUMAN	Adenylosuccinate lyase	P30566	3	-0.303004	0.281836	-0.298417	0.371129	-0.361898	0.187233
ADSS	PURA2_HUMAN	Adenylosuccinate synthetase isozyme 2	P30520	10	-0.113456	0.850768	-0.0954293	0.867067	-0.211908	0.74145
AFDN	AFAD_HUMAN	Afadin;Isoform 5 of Afadin	P55196;P55196-5	9	-0.047049	0.878026	-0.109781	0.830676	0.0937118	0.824657
AFG3L2	AFG32_HUMAN	AFG3-like protein 2	Q9Y4W6	5	-0.1653	0.812638	-0.112226	0.839664	-0.0225146	0.859967
AGFG1	AGFG1_HUMAN	Arf-GAP domain and FG repeat-containing protein 1;Isoform 2 of Arf-GAP domain and FG repeat-containing protein 1;Isoform 3 of Arf-GAP domain and FG repeat-containing protein 1;Isoform 4 of Arf-GAP domain and FG repeat-containing protein 1	P52594;P52594-2;P52594-3;P52594-4	2	-0.161633	0.781706	-0.207071	0.739541	-0.240874	0.719558
AGK	AGK_HUMAN	Acylglycerol kinase. mitochondrial	Q53H12	3	0.168995	0.81286	0.211927	0.772852	0.195262	0.79461
AGPS	ADAS_HUMAN	Alkyldihydroxyacetonephosphate synthase. peroxisomal	O00116	10	-0.0145835	0.887055	-0.0187883	0.88966	0.0454999	0.872384
AHCY	SAHH_HUMAN	Adenosylhomocysteinase	P23526	10	-0.210477	0.318312	-0.252419	0.210658	-0.195851	0.432461
AHNAK	AHNK_HUMAN	Neuroblast differentiation-associated protein AHNAK	Q09666	10	-0.0684225	0.881392	-0.0382726	0.890521	-0.0499915	0.885974
AHNAK2	AHNK2_HUMAN	Protein AHNAK2;Isoform 3 of Protein AHNAK2	Q8IVF2;Q8IVF2-3	10	-0.0865638	0.869214	-0.152464	0.811463	-0.265659	0.774229
AHSA1	AHSA1_HUMAN	Activator of 90 kDa heat shock protein ATPase homolog 1	O95433	9	-0.382357	0.631647	-0.194398	0.592655	-0.313618	0.738146
AIDA	AIDA_HUMAN	Axin interactor. dorsalization-associated protein	Q96BJ3	2	0.52568	0.703376	0.59214	0.644858	0.744584	0.540294
AIFM1	AIFM1_HUMAN	Apoptosis-inducing factor 1. mitochondrial;Isoform 3 of Apoptosis-inducing factor 1. mitochondrial	O95831;O95831-3	8	-0.0775874	0.868779	-0.0262378	0.88137	-0.0422022	0.879238
AIMP1	AIMP1_HUMAN	Aminoacyl tRNA synthase complex-interacting multifunctional protein 1;Isoform 2 of Aminoacyl tRNA synthase complex-interacting multifunctional protein 1	Q12904;Q12904-2	7	0.0474599	0.86943	0.183589	0.733981	0.0907204	0.851819
AIMP2	AIMP2_HUMAN	Aminoacyl tRNA synthase complex-interacting multifunctional protein 2	Q13155	6	0.00534087	0.883234	-0.0122083	0.882626	-0.00341045	0.883599
AIP	AIP_HUMAN	AH receptor-interacting protein	O00170	6	-0.247714	0.48562	-0.197524	0.677979	-0.251427	0.572631
AK1	KAD1_HUMAN	Adenylate kinase isoenzyme 1	P00568	7	0.0197577	0.889776	0.0718379	0.884112	0.0659914	0.885165
AK2	KAD2_HUMAN	Adenylate kinase 2. mitochondrial;Isoform 2 of Adenylate kinase 2. mitochondrial	P54819;P54819-2	5	0.0552726	0.880449	-0.0246483	0.886282	-0.0252874	0.886056
AK3	KAD3_HUMAN	GTP:AMP phosphotransferase AK3. mitochondrial	Q9UIJ7	7	-0.20657	0.635608	-0.197832	0.681659	-0.216972	0.601898
AKAP12	AKA12_HUMAN	A-kinase anchor protein 12	Q02952	10	-0.274964	0.00102734	-0.120358	0.716815	-0.0194012	0.89248
AKR1A1	AK1A1_HUMAN	Alcohol dehydrogenase [NADP(+)]	P14550	10	-0.179628	0.72152	-0.216422	0.639686	-0.267641	0.489524
AKR1B1	ALDR_HUMAN	Aldose reductase	P15121	10	-0.118944	0.884409	0.135924	0.866787	0.109827	0.882779
AKR7A2	ARK72_HUMAN	Aflatoxin B1 aldehyde reductase member 2	O43488	4	0.0145425	0.882078	-0.0662792	0.868451	-0.036918	0.879423
ALAD	HEM2_HUMAN	Delta-aminolevulinic acid dehydratase;Isoform 2 of Delta-aminolevulinic acid dehydratase	P13716;P13716-2	3	0.235778	0.761746	0.122712	0.840956	0.200148	0.801326
ALB	ALBU_HUMAN	Serum albumin	P02768	5	-0.574759	0.743123	-0.896379	0.5982	1.76999	0.471534
ALCAM	CD166_HUMAN	CD166 antigen;Isoform 2 of CD166 antigen	Q13740;Q13740-2	4	-0.0431265	0.866166	-0.116456	0.815861	-0.276963	0.633534
ALDH16A1	A16A1_HUMAN	Aldehyde dehydrogenase family 16 member A1	Q8IZ83	5	-0.237653	0.367823	-0.202308	0.528483	-0.286447	0.178666
ALDH1A1	AL1A1_HUMAN	Retinal dehydrogenase 1	P00352	2	-0.242604	0.815214	-0.379949	0.723215	-0.0110786	0.862467
ALDH1B1	AL1B1_HUMAN	Aldehyde dehydrogenase X. mitochondrial	P30837	4	0.362739	0.631436	0.298829	0.719681	0.32735	0.697614
ALDH2	ALDH2_HUMAN	Aldehyde dehydrogenase. mitochondrial	P05091	10	-0.221322	0.000319352	-0.324378	2.38177e-08	-0.188988	0.0161366
ALDH3A2	AL3A2_HUMAN	Fatty aldehyde dehydrogenase;Isoform 2 of Fatty aldehyde dehydrogenase	P51648;P51648-2	3	-0.115332	0.816929	-0.139577	0.812415	-0.100232	0.822438
ALDH4A1	AL4A1_HUMAN	Delta-1-pyrroline-5-carboxylate dehydrogenase. mitochondrial	P30038	5	-0.196569	0.438931	-0.300131	0.139621	-0.25129	0.50239
ALDH6A1	MMSA_HUMAN	Methylmalonate-semialdehyde dehydrogenase [acylating]. mitochondrial;Isoform 2 of Methylmalonate-semialdehyde dehydrogenase [acylating]. mitochondrial	Q02252;Q02252-2	5	-0.0306836	0.878261	-0.0725658	0.845093	-0.185438	0.773259
ALDH7A1	AL7A1_HUMAN	Alpha-aminoadipic semialdehyde dehydrogenase;Isoform 2 of Alpha-aminoadipic semialdehyde dehydrogenase	P49419;P49419-2	9	-0.055181	0.888254	-0.257188	0.554007	-0.221051	0.689535
ALDH9A1	AL9A1_HUMAN	4-trimethylaminobutyraldehyde dehydrogenase	P49189	10	-0.204911	0.641693	-0.291855	0.3177	-0.288949	0.250532
ALDOA	ALDOA_HUMAN	Fructose-bisphosphate aldolase A	P04075	10	-0.090406	0.8776	0.0262699	0.891407	0.032035	0.881147
ALDOC	ALDOC_HUMAN	Fructose-bisphosphate aldolase C	P09972	5	-0.452623	0.482458	-0.692936	0.553096	-0.197723	0.807616
ALG2	ALG2_HUMAN	Alpha-1.3/1.6-mannosyltransferase ALG2	Q9H553	2	-0.102049	0.827153	-0.20674	0.756155
ALYREF	THOC4_HUMAN	THO complex subunit 4	Q86V81	5	0.129999	0.822388	0.136404	0.811351	0.218772	0.700171
AMPD2	AMPD2_HUMAN	AMP deaminase 2	Q01433	7	-0.0525839	0.855415	-0.135892	0.820519	-0.0974692	0.85505
ANKFY1	ANFY1_HUMAN	Rabankyrin-5;Isoform 2 of Rabankyrin-5;Isoform 4 of Rabankyrin-5	Q9P2R3;Q9P2R3-2;Q9P2R3-4	4	0.144894	0.845396	0.19392	0.812304	0.379737	0.753501
ANO10	ANO10_HUMAN	Anoctamin-10	Q9NW15	3	0.193165	0.803243	0.0623778	0.85418	0.255606	0.715423
ANP32A	AN32A_HUMAN	Acidic leucine-rich nuclear phosphoprotein 32 family member A	P39687	8	-0.147658	0.852304	-0.166601	0.753883	-0.283021	0.751375
ANP32B	AN32B_HUMAN	Acidic leucine-rich nuclear phosphoprotein 32 family member B;Isoform 2 of Acidic leucine-rich nuclear phosphoprotein 32 family member B	Q92688;Q92688-2	6	-0.086389	0.877766	-0.158101	0.849917	-0.439394	0.687105
ANP32E	AN32E_HUMAN	Acidic leucine-rich nuclear phosphoprotein 32 family member E	Q9BTT0	3	-0.068546	0.870048	-0.0449314	0.859719	-0.171434	0.840675
ANPEP	AMPN_HUMAN	Aminopeptidase N	P15144	10	0.800136	2.42281e-05	0.741946	0.000119143	0.830886	3.00555e-05
ANXA1	ANXA1_HUMAN	Annexin A1	P04083	10	-0.130618	0.842856	-0.262513	0.510412	-0.244765	0.711036
ANXA11	ANX11_HUMAN	Annexin A11;Isoform 2 of Annexin A11	P50995;P50995-2	10	0.0841243	0.865282	0.115453	0.850343	0.118382	0.844175
ANXA2	ANXA2_HUMAN	Annexin A2;Isoform 2 of Annexin A2	P07355;P07355-2	10	0.968734	4.50063e-08	0.930425	6.31729e-08	0.925988	1.81258e-05
ANXA3	ANXA3_HUMAN	Annexin A3	P12429	10	-0.311942	1.32976e-05	-0.21844	0.0717608	-0.213143	0.430591
ANXA4	ANXA4_HUMAN	Annexin A4	P09525	10	0.0173522	0.892699	-0.0751689	0.884536	-0.0302788	0.89105
ANXA5	ANXA5_HUMAN	Annexin A5	P08758	10	-0.263657	0.690286	-0.288717	0.749609	-0.0282208	0.889467
ANXA6	ANXA6_HUMAN	Annexin A6	P08133	10	0.885719	0.011517	0.678232	0.245814	0.80156	0.0425704
ANXA7	ANXA7_HUMAN	Annexin A7;Isoform 2 of Annexin A7	P20073;P20073-2	10	0.146307	0.877624	0.00961099	0.893407	0.149656	0.878495
AP1B1	AP1B1_HUMAN	AP-1 complex subunit beta-1;Isoform B of AP-1 complex subunit beta-1	Q10567;Q10567-2	10	-0.240393	0.00340813	-0.285041	0.000705379	-0.289657	0.000331141
AP1G1	AP1G1_HUMAN	AP-1 complex subunit gamma-1;Isoform 2 of AP-1 complex subunit gamma-1	O43747;O43747-2	9	-0.00671586	0.892075	0.0241743	0.892535	0.0777532	0.878096
AP1M1	AP1M1_HUMAN	AP-1 complex subunit mu-1;Isoform 2 of AP-1 complex subunit mu-1	Q9BXS5;Q9BXS5-2	10	-0.0404713	0.876861	-0.186128	0.549107	-0.0860964	0.830993
AP1S2	AP1S2_HUMAN	AP-1 complex subunit sigma-2	P56377	2	-0.0967023	0.817088	-0.195614	0.722491	-0.12188	0.806081
AP2A1	AP2A1_HUMAN	AP-2 complex subunit alpha-1;Isoform B of AP-2 complex subunit alpha-1	O95782;O95782-2	10	0.0144081	0.889544	-0.0375551	0.885019	-0.0537848	0.887517
AP2A2	AP2A2_HUMAN	AP-2 complex subunit alpha-2	O94973	10	0.217847	0.66712	0.0996722	0.855283	0.00269139	0.887797
AP2B1	AP2B1_HUMAN	AP-2 complex subunit beta;Isoform 2 of AP-2 complex subunit beta	P63010;P63010-2	10	0.0306488	0.891163	-0.0551828	0.888036	0.00429191	0.892149
AP2S1	AP2S1_HUMAN	AP-2 complex subunit sigma	P53680	2	0.393087	0.617886	0.443357	0.550956	0.422998	0.589051
AP3B1	AP3B1_HUMAN	AP-3 complex subunit beta-1;Isoform 2 of AP-3 complex subunit beta-1	O00203;O00203-3	10	-0.272545	0.266041	-0.290171	0.447088	-0.160599	0.748517
AP3D1	AP3D1_HUMAN	AP-3 complex subunit delta-1;Isoform 5 of AP-3 complex subunit delta-1	O14617;O14617-5	4	-0.134034	0.798153	-0.17583	0.776383	-0.0691763	0.849559
AP3M1	AP3M1_HUMAN	AP-3 complex subunit mu-1	Q9Y2T2	5	0.0624741	0.878355	0.0112173	0.883017	0.19102	0.819751
AP3S1	AP3S1_HUMAN	AP-3 complex subunit sigma-1	Q92572	3	-0.173352	0.763436	-0.463459	0.557317	-0.229336	0.764753
APEH	ACPH_HUMAN	Acylamino-acid-releasing enzyme	P13798	10	-0.180465	0.742184	-0.375233	0.0341949	-0.200596	0.619689
APEX1	APEX1_HUMAN	DNA-(apurinic or apyrimidinic site) lyase	P27695	10	-0.145883	0.699323	-0.101922	0.832739	-0.232169	0.419155
API5	API5_HUMAN	Apoptosis inhibitor 5	Q9BZZ5	7	-0.178483	0.586704	-0.25036	0.0519631	-0.271103	0.363941
APLP2	APLP2_HUMAN	Amyloid-like protein 2;Isoform 3 of Amyloid-like protein 2;Isoform 6 of Amyloid-like protein 2	Q06481;Q06481-3;Q06481-6	4	-0.128096	0.803976	-0.141182	0.801201
APMAP	APMAP_HUMAN	Adipocyte plasma membrane-associated protein	Q9HDC9	10	0.466723	0.0590977	0.475006	0.0904379	0.580189	0.00436212
APOL2	APOL2_HUMAN	Apolipoprotein L2	Q9BQE5	2	-0.278102	0.690736	-0.213939	0.760666	-0.295602	0.682763
APP	A4_HUMAN	Amyloid beta A4 protein;Isoform 11 of Amyloid beta A4 protein;Isoform L-APP733 of Amyloid beta A4 protein;Isoform APP751 of Amyloid beta A4 protein;Isoform L-APP752 of Amyloid beta A4 protein	P05067;P05067-11;P05067-7;P05067-8;P05067-9	7	0.148104	0.839989	0.0826062	0.867039	0.0936756	0.865339
APRT	APT_HUMAN	Adenine phosphoribosyltransferase	P07741	5	0.0935849	0.870128	0.0546892	0.881214	0.192482	0.808665
ARCN1	COPD_HUMAN	Coatomer subunit delta	P48444	10	-0.28155	0.0029934	-0.275359	0.0166013	-0.24572	0.152803
ARF4	ARF4_HUMAN	ADP-ribosylation factor 4	P18085	4	0.204559	0.827058	-0.00320297	0.876331	0.26695	0.816022
ARF6	ARF6_HUMAN	ADP-ribosylation factor 6	P62330	3	-0.442647	0.66451			-0.303883	0.813081
ARFGAP1	ARFG1_HUMAN	ADP-ribosylation factor GTPase-activating protein 1	Q8N6T3	4	-0.168692	0.698614	-0.0661766	0.849702	-0.0524273	0.869833
ARFGAP2	ARFG2_HUMAN	ADP-ribosylation factor GTPase-activating protein 2	Q8N6H7	7	-0.383056	0.617206	-0.461254	0.416234	-0.260384	0.777405
ARFGEF1	BIG1_HUMAN	Brefeldin A-inhibited guanine nucleotide-exchange protein 1	Q9Y6D6	3	-0.0885324	0.837267	-0.0617979	0.848694
ARFGEF2	BIG2_HUMAN	Brefeldin A-inhibited guanine nucleotide-exchange protein 2	Q9Y6D5	4	0.0687659	0.878658	0.048022	0.880336	-0.0320676	0.873127
ARFIP1	ARFP1_HUMAN	Arfaptin-1	P53367	4	-0.226278	0.603116	-0.348654	0.283764	-0.134499	0.784971
ARHGAP1	RHG01_HUMAN	Rho GTPase-activating protein 1	Q07960	10	-0.0846152	0.866646	-0.145593	0.775192	0.0754624	0.885374
ARHGAP29	RHG29_HUMAN	Rho GTPase-activating protein 29	Q52LW3	5	-0.248715	0.726898	-0.802727	0.717066	-0.549468	0.507523
ARHGDIA	GDIR1_HUMAN	Rho GDP-dissociation inhibitor 1	P52565	8	0.136258	0.79886	0.154406	0.786711	0.0992978	0.865253
ARHGDIB	GDIR2_HUMAN	Rho GDP-dissociation inhibitor 2	P52566	4	-0.287423	0.57815	-0.296517	0.645054	-0.399885	0.378215
ARHGEF12	ARHGC_HUMAN	Rho guanine nucleotide exchange factor 12;Isoform 2 of Rho guanine nucleotide exchange factor 12	Q9NZN5;Q9NZN5-2	4	-0.124432	0.835614	-0.0498947	0.870314	0.146033	0.833489
ARHGEF2	ARHG2_HUMAN	Rho guanine nucleotide exchange factor 2;Isoform 2 of Rho guanine nucleotide exchange factor 2;Isoform 3 of Rho guanine nucleotide exchange factor 2	Q92974;Q92974-2;Q92974-3	10	-0.164586	0.604328	-0.13129	0.618112	-0.0587061	0.867818
ARIH1	ARI1_HUMAN	E3 ubiquitin-protein ligase ARIH1	Q9Y4X5	3	-0.117543	0.838557	-0.122943	0.841356	-0.0616541	0.855083
ARL2	ARL2_HUMAN	ADP-ribosylation factor-like protein 2	P36404	5	-0.0878953	0.854314	-0.246853	0.444843	-0.352606	0.295211
ARL3	ARL3_HUMAN	ADP-ribosylation factor-like protein 3	P36405	2	-0.0316991	0.859594	0.014101	0.861654	-0.0988541	0.839337
ARL6IP5	PRAF3_HUMAN	PRA1 family protein 3	O75915	3	-0.665469	0.796134	-0.116889	0.828094	-0.662449	0.78409
ARL8B	ARL8B_HUMAN	ADP-ribosylation factor-like protein 8B	Q9NVJ2	4	-0.189467	0.803488	-0.219431	0.774471	-0.275356	0.684172
ARMCX3	ARMX3_HUMAN	Armadillo repeat-containing X-linked protein 3	Q9UH62	2	-0.0748099	0.841595	-0.160926	0.800447	0.121748	0.825142
ARPC1A	ARC1A_HUMAN	Actin-related protein 2/3 complex subunit 1A	Q92747	3	0.558331	0.637658	0.374394	0.724652	0.46977	0.572352
ARPC1B	ARC1B_HUMAN	Actin-related protein 2/3 complex subunit 1B	O15143	9	0.209317	0.818089	0.178485	0.846449	0.221313	0.811688
ARPC2	ARPC2_HUMAN	Actin-related protein 2/3 complex subunit 2	O15144	10	0.814539	2.19185e-07	0.777255	1.73092e-08	0.788819	1.3397e-07
ARPC3	ARPC3_HUMAN	Actin-related protein 2/3 complex subunit 3	O15145	8	0.381256	0.739328	0.514277	0.47644	0.298452	0.797376
ARPC4	ARPC4_HUMAN	Actin-related protein 2/3 complex subunit 4;Isoform 3 of Actin-related protein 2/3 complex subunit 4	P59998;P59998-3	4	0.00963991	0.882757	0.0335483	0.879192	-0.0200918	0.88157
ARPC5	ARPC5_HUMAN	Actin-related protein 2/3 complex subunit 5	O15511	4	-0.00390519	0.8633	-0.296241	0.815322	0.134699	0.812024
ARPC5L	ARP5L_HUMAN	Actin-related protein 2/3 complex subunit 5-like protein	Q9BPX5	3	0.118259	0.842621	0.137793	0.823726	0.100167	0.841912
ARPP19	ARP19_HUMAN	cAMP-regulated phosphoprotein 19;Isoform ARPP-16 of cAMP-regulated phosphoprotein 19	P56211;P56211-2	2	-0.0628806	0.852854	0.0629899	0.851679	-0.0053992	0.863241
ARSB	ARSB_HUMAN	Arylsulfatase B	P15848	2	0.339532	0.730599	0.206487	0.810046	0.083026	0.853162
ARVCF	ARVC_HUMAN	Armadillo repeat protein deleted in velo-cardio-facial syndrome;Isoform Short of Armadillo repeat protein deleted in velo-cardio-facial syndrome	O00192;O00192-2	2	-0.0713655	0.841396			-0.106816	0.823134
ASCC3	ASCC3_HUMAN	Activating signal cointegrator 1 complex subunit 3	Q8N3C0	6			-0.149296	0.792384
ASL	ARLY_HUMAN	Argininosuccinate lyase	P04424	8	-0.122275	0.792111	-0.132142	0.7875	-0.185712	0.775749
ASNA1	ASNA_HUMAN	ATPase ASNA1	O43681	7	-0.185412	0.740181	-0.20146	0.702408	-0.252286	0.625653
ASPH	ASPH_HUMAN	Aspartyl/asparaginyl beta-hydroxylase;Isoform 10 of Aspartyl/asparaginyl beta-hydroxylase	Q12797;Q12797-10	8	0.00358577	0.883535	-0.0587721	0.8765	0.0991806	0.859124
ASPSCR1	ASPC1_HUMAN	Tether containing UBX domain for GLUT4;Isoform 2 of Tether containing UBX domain for GLUT4	Q9BZE9;Q9BZE9-2	3	-0.203417	0.761117	-0.181026	0.793672	-0.128292	0.826773
ATAD3A	ATD3A_HUMAN	Isoform 2 of ATPase family AAA domain-containing protein 3A	Q9NVI7-2	10	0.21783	0.454596	0.225048	0.661503	0.342258	0.0833897
ATG3	ATG3_HUMAN	Ubiquitin-like-conjugating enzyme ATG3	Q9NT62	4	-0.0313444	0.871658	-0.148573	0.811744	-0.357478	0.641293
ATG7	ATG7_HUMAN	Ubiquitin-like modifier-activating enzyme ATG7	O95352	4	-0.281444	0.641892	-0.27916	0.706379
ATIC	PUR9_HUMAN	Bifunctional purine biosynthesis protein PURH	P31939	10	-0.153255	0.678302	-0.208476	0.347554	-0.117778	0.804702
ATL3	ATLA3_HUMAN	Atlastin-3	Q6DD88	7	0.697383	0.248513	0.668131	0.504234	0.812429	0.33101
ATOX1	ATOX1_HUMAN	Copper transport protein ATOX1	O00244	3	-0.210675	0.744775			-0.234731	0.734314
ATP1B3	AT1B3_HUMAN	Sodium/potassium-transporting ATPase subunit beta-3	P54709	2	0.423483	0.58957	0.401964	0.599687	0.369022	0.655328
ATP2A2	AT2A2_HUMAN	Sarcoplasmic/endoplasmic reticulum calcium ATPase 2	P16615	10	0.125588	0.847488	0.0722482	0.882452	0.137987	0.85112
ATP2B4	AT2B4_HUMAN	Plasma membrane calcium-transporting ATPase 4;Isoform XB of Plasma membrane calcium-transporting ATPase 4;Isoform ZB of Plasma membrane calcium-transporting ATPase 4;Isoform ZD of Plasma membrane calcium-transporting ATPase 4	P23634;P23634-6;P23634-7;P23634-8	7	0.0370887	0.878682	-0.218473	0.558806	-0.0617772	0.85903
ATP5A1	ATPA_HUMAN	ATP synthase subunit alpha. mitochondrial	P25705	10	0.346232	0.678141	0.205878	0.83946	0.359829	0.702962
ATP5B	ATPB_HUMAN	ATP synthase subunit beta. mitochondrial	P06576	10	0.781167	6.44931e-07	0.687947	2.23798e-05	0.779498	3.21435e-05
ATP5C1	ATPG_HUMAN	ATP synthase subunit gamma. mitochondrial	P36542	9	0.425376	0.00332282	0.365801	0.0505235	0.508264	0.00367637
ATP5D	ATPD_HUMAN	ATP synthase subunit delta. mitochondrial	P30049	2	-0.198721	0.708659	-0.238615	0.641093	-0.219988	0.703651
ATP5F1	AT5F1_HUMAN	ATP synthase F(0) complex subunit B1. mitochondrial	P24539	4	0.7864	0.411316	0.652062	0.592144	0.866924	0.302778
ATP5I	ATP5I_HUMAN	ATP synthase subunit e. mitochondrial	P56385	3	-0.127755	0.793604	-0.143456	0.781102	-0.159305	0.77431
ATP5J	ATP5J_HUMAN	ATP synthase-coupling factor 6. mitochondrial;Isoform 2 of ATP synthase-coupling factor 6. mitochondrial	P18859;P18859-2	5	0.0266752	0.879099	-0.01731	0.881792	-0.0113246	0.875183
ATP5L	ATP5L_HUMAN	ATP synthase subunit g. mitochondrial	O75964	5	0.209832	0.825384	0.270457	0.749707	0.272108	0.763789
ATP5O	ATPO_HUMAN	ATP synthase subunit O. mitochondrial	P48047	10	0.15136	0.762638	0.0121913	0.891798	0.155422	0.776935
ATP6AP1	VAS1_HUMAN	V-type proton ATPase subunit S1	Q15904	3	0.0175442	0.874364	-0.0954086	0.844367	0.0208279	0.860277
ATP6V0A1	VPP1_HUMAN	V-type proton ATPase 116 kDa subunit a isoform 1;Isoform 2 of V-type proton ATPase 116 kDa subunit a isoform 1;Isoform 3 of V-type proton ATPase 116 kDa subunit a isoform 1	Q93050;Q93050-1;Q93050-3	3	0.0524438	0.855316
ATP6V0D1	VA0D1_HUMAN	V-type proton ATPase subunit d 1	P61421	5	0.0882139	0.843674	-0.0533865	0.877053	0.139005	0.76862
ATP6V1B2	VATB2_HUMAN	V-type proton ATPase subunit B. brain isoform	P21281	10	0.477839	0.0922333	0.335339	0.496787	0.56388	0.025149
ATP6V1D	VATD_HUMAN	V-type proton ATPase subunit D	Q9Y5K8	3	-0.139678	0.782457	-0.217149	0.684483	-0.121102	0.812248
ATP6V1E1	VATE1_HUMAN	V-type proton ATPase subunit E 1	P36543	3			-0.305067	0.457631
ATP6V1H	VATH_HUMAN	V-type proton ATPase subunit H;Isoform 2 of V-type proton ATPase subunit H	Q9UI12;Q9UI12-2	4	-0.369339	0.447981	-0.394566	0.329805	-0.359529	0.5594
ATXN10	ATX10_HUMAN	Ataxin-10	Q9UBB4	5	-0.299365	0.165043	-0.36013	0.185087	-0.313726	0.180803
ATXN2L	ATX2L_HUMAN	Ataxin-2-like protein	Q8WWM7	10	-0.123505	0.80953	-0.139279	0.8093	-0.331619	0.628245
B4GALT7	B4GT7_HUMAN	Beta-1.4-galactosyltransferase 7	Q9UBV7	2			0.0633541	0.853333	0.324715	0.722128
BABAM2	BABA2_HUMAN	BRISC and BRCA1-A complex member 2;Isoform 1 of BRISC and BRCA1-A complex member 2;Isoform 3 of BRISC and BRCA1-A complex member 2;Isoform 4 of BRISC and BRCA1-A complex member 2	Q9NXR7;Q9NXR7-1;Q9NXR7-3;Q9NXR7-4	2	-0.194783	0.74671	-0.210977	0.74951	-0.216518	0.728761
BAG2	BAG2_HUMAN	BAG family molecular chaperone regulator 2	O95816	2	-0.169752	0.821281
BAG3	BAG3_HUMAN	BAG family molecular chaperone regulator 3	O95817	9	0.0882397	0.872795	0.0262075	0.886425	0.0931164	0.874886
BAG6	BAG6_HUMAN	Large proline-rich protein BAG6;Isoform 2 of Large proline-rich protein BAG6;Isoform 3 of Large proline-rich protein BAG6	P46379;P46379-2;P46379-3	8	-0.0938993	0.846112	-0.19488	0.717443	-0.290683	0.560877
BANF1	BAF_HUMAN	Barrier-to-autointegration factor	O75531	3	-1.0004	0.7962	-0.884563	0.794075
BAP18	BAP18_HUMAN	Chromatin complexes subunit BAP18;Isoform 3 of Chromatin complexes subunit BAP18	Q8IXM2;Q8IXM2-3	2	0.0352001	0.858967	0.12671	0.835785	-0.0596435	0.855017
BASP1	BASP1_HUMAN	Brain acid soluble protein 1	P80723	6	-0.264795	0.295841	-0.212505	0.619464	-0.196732	0.674877
BAX	BAX_HUMAN	Apoptosis regulator BAX;Isoform Beta of Apoptosis regulator BAX;Isoform Epsilon of Apoptosis regulator BAX;Isoform Sigma of Apoptosis regulator BAX	Q07812;Q07812-2;Q07812-5;Q07812-8	3	0.146006	0.818924	0.148872	0.821685	0.143003	0.837977
BCAP31	BAP31_HUMAN	B-cell receptor-associated protein 31;Isoform 2 of B-cell receptor-associated protein 31	P51572;P51572-2	6	0.2115	0.823923	0.321449	0.742707	0.2179	0.836041
BCAT1	BCAT1_HUMAN	Branched-chain-amino-acid aminotransferase. cytosolic;Isoform 4 of Branched-chain-amino-acid aminotransferase. cytosolic;Isoform 5 of Branched-chain-amino-acid aminotransferase. cytosolic	P54687;P54687-4;P54687-5	7	-0.0851236	0.86628	0.0146657	0.891779	-0.212782	0.755308
BCCIP	BCCIP_HUMAN	BRCA2 and CDKN1A-interacting protein	Q9P287	2	0.688912	0.103336	0.765771	0.0757751	0.546668	0.471946
BCL10	BCL10_HUMAN	B-cell lymphoma/leukemia 10	O95999	3	0.193017	0.797765	0.0653601	0.850979
BCR	BCR_HUMAN	Breakpoint cluster region protein;Isoform 2 of Breakpoint cluster region protein	P11274;P11274-2	4	-0.336273	0.483252	-0.469985	0.333414
BCS1L	BCS1_HUMAN	Mitochondrial chaperone BCS1	Q9Y276	3	-0.0523913	0.869376	0.0839742	0.849738	0.226693	0.77973
BGN	PGS1_HUMAN	Biglycan	P21810	3	0.15795	0.829533	0.192152	0.840554	-0.656005	0.63395
BIN1	BIN1_HUMAN	Myc box-dependent-interacting protein 1;Isoform BIN1-13 of Myc box-dependent-interacting protein 1;Isoform BIN1+12A of Myc box-dependent-interacting protein 1;Isoform IIB of Myc box-dependent-interacting protein 1;Isoform IIC1 of Myc box-dependent-interacting protein 1;Isoform IIC2 of Myc box-dependent-interacting protein 1;Isoform IID of Myc box-dependent-interacting protein 1;Isoform II2 of Myc…	O00499;O00499-10;O00499-11;O00499-2;O00499-3;O00499-4;O00499-5;O00499-6;O00499-7;O00499-8;O00499-9	3	-0.141061	0.768281	-0.233243	0.48797	-0.143263	0.787214
BLMH	BLMH_HUMAN	Bleomycin hydrolase	Q13867	2	-0.128367	0.842543	-0.296215	0.777327	-0.201923	0.820213
BLVRA	BIEA_HUMAN	Biliverdin reductase A	P53004	9	0.059004	0.888471	0.0433202	0.888766	-5.79615e-05	0.890502
BLVRB	BLVRB_HUMAN	Flavin reductase (NADPH)	P30043	3	0.550244	0.288873	0.280047	0.758016	0.311508	0.813688
BOLA2	BOLA2_HUMAN	BolA-like protein 2	Q9H3K6	3	-0.252349	0.707725	-0.159863	0.810672	-0.060268	0.867151
BOP1	BOP1_HUMAN	Ribosome biogenesis protein BOP1	Q14137	5	-0.0817249	0.843363	-0.184235	0.759577	0.00481558	0.863211
BSG	BASI_HUMAN	Basigin;Isoform 2 of Basigin	P35613;P35613-2	10	0.156141	0.707859	0.162664	0.660788	0.141288	0.758477
BTF3	BTF3_HUMAN	Transcription factor BTF3	P20290	4	0.00301643	0.863566	0.0504999	0.852889	0.00955315	0.862617
BUB3	BUB3_HUMAN	Mitotic checkpoint protein BUB3;Isoform 2 of Mitotic checkpoint protein BUB3	O43684;O43684-2	6	-0.0774766	0.870818	-0.0776858	0.873432	-0.00878081	0.890255
BYSL	BYST_HUMAN	Bystin	Q13895	4	0.439013	0.558212	0.701957	0.158518	0.680503	0.285683
BZW1	BZW1_HUMAN	Basic leucine zipper and W2 domain-containing protein 1;Isoform 3 of Basic leucine zipper and W2 domain-containing protein 1;Isoform 4 of Basic leucine zipper and W2 domain-containing protein 1	Q7L1Q6;Q7L1Q6-3;Q7L1Q6-4	9	-0.128519	0.770631	-0.291072	0.355546	-0.36543	0.00936265
BZW2	BZW2_HUMAN	Basic leucine zipper and W2 domain-containing protein 2	Q9Y6E2	5	0.411523	0.841076	0.477147	0.821987	0.304478	0.864878
C11orf54	CK054_HUMAN	Ester hydrolase C11orf54;Isoform 2 of Ester hydrolase C11orf54	Q9H0W9;Q9H0W9-2	2	-0.0183693	0.861076	0.0776697	0.847525	-0.103779	0.841156
C12orf10	MYG1_HUMAN	UPF0160 protein MYG1. mitochondrial	Q9HB07	6	-0.198435	0.700312	-0.247455	0.670537	-0.171648	0.695597
C14orf166	CN166_HUMAN	UPF0568 protein C14orf166	Q9Y224	8			-0.23162	0.766831
C16orf62	CP062_HUMAN	UPF0505 protein C16orf62	Q7Z3J2	3	-0.286654	0.631014	-0.26316	0.66257
C1orf123	CA123_HUMAN	UPF0587 protein C1orf123	Q9NWV4	2	0.273941	0.776225	0.246985	0.788636	0.209567	0.811913
C1QBP	C1QBP_HUMAN	Complement component 1 Q subcomponent-binding protein. mitochondrial	Q07021	5	-0.198449	0.822687	-0.336585	0.812749	-0.146818	0.869051
C21orf33	ES1_HUMAN	ES1 protein homolog. mitochondrial	P30042	4	-0.0846248	0.842031	-0.142274	0.820774	-0.151143	0.812136
C7orf50	CG050_HUMAN	Uncharacterized protein C7orf50	Q9BRJ6	4	-0.11535	0.830266	-0.0758915	0.857116	-0.202425	0.819287
C9orf142	PAXX_HUMAN	Protein PAXX	Q9BUH6	2			-0.445847	0.378755
CACYBP	CYBP_HUMAN	Calcyclin-binding protein;Isoform 3 of Calcyclin-binding protein	Q9HB71;Q9HB71-3	8	0.22492	0.705566	0.261565	0.643085	0.220886	0.707054
CAD	PYR1_HUMAN	CAD protein	P27708	10	-0.369133	5.16284e-07	-0.293867	7.77618e-07	-0.290968	0.00081655
CALM1;CALM2;CALM3	CALM1_HUMAN;CALM2_HUMAN;CALM3_HUMAN	Calmodulin-1;Calmodulin-2;Calmodulin-3	P0DP23;P0DP24;P0DP25	10	0.426293	0.0227846	0.18427	0.816236	0.260278	0.509332
CALR	CALR_HUMAN	Calreticulin	P27797	10	0.440023	0.0916355	0.375373	0.274675	0.3541	0.484832
CALU	CALU_HUMAN	Calumenin;Isoform 3 of Calumenin	O43852;O43852-3	7	0.121176	0.842935	0.024701	0.891126	-0.616657	0.000609658
CAMK2D	KCC2D_HUMAN	Calcium/calmodulin-dependent protein kinase type II subunit delta;Isoform Delta 10 of Calcium/calmodulin-dependent protein kinase type II subunit delta;Isoform Delta 11 of Calcium/calmodulin-dependent protein kinase type II subunit delta;Isoform Delta 9 of Calcium/calmodulin-dependent protein kinase type II subunit delta;Isoform Delta 6 of Calcium/calmodulin-dependent protein kinase type II subun…	Q13557;Q13557-10;Q13557-11;Q13557-6;Q13557-8	6	-0.141458	0.774551	-0.193268	0.73564	-0.265408	0.571511
CAND1	CAND1_HUMAN	Cullin-associated NEDD8-dissociated protein 1	Q86VP6	10	-0.0571996	0.878914	-0.125654	0.747617	-0.170373	0.65625
CANX	CALX_HUMAN	Calnexin;Isoform 2 of Calnexin	P27824;P27824-2	10	-0.0868263	0.850485	-0.32164	0.0529479	-0.134465	0.793537
CAP1	CAP1_HUMAN	Adenylyl cyclase-associated protein 1	Q01518	10	-0.601489	0.00718399	-0.591982	0.0607089	-0.523126	0.100165
CAPN1	CAN1_HUMAN	Calpain-1 catalytic subunit	P07384	10	-0.208594	0.0798547	-0.26432	0.00194729	-0.217961	0.270711
CAPN2	CAN2_HUMAN	Calpain-2 catalytic subunit	P17655	10	0.0445693	0.891444	0.088362	0.884599	0.123309	0.868204
CAPNS1	CPNS1_HUMAN	Calpain small subunit 1	P04632	7	-0.0558699	0.887236	-0.276379	0.797636	-0.139373	0.881169
CAPRIN1	CAPR1_HUMAN	Caprin-1;Isoform 2 of Caprin-1	Q14444;Q14444-2	7	-0.269346	0.409327	-0.324702	0.103977	-0.439844	0.184371
CAPZA1	CAZA1_HUMAN	F-actin-capping protein subunit alpha-1	P52907	8	-0.0339895	0.881637	-0.0197086	0.882604	-0.102585	0.876789
CAPZA2	CAZA2_HUMAN	F-actin-capping protein subunit alpha-2	P47755	9	-0.0952494	0.868588	-0.0530329	0.882473	-0.587664	0.762014
CARM1	CARM1_HUMAN	Histone-arginine methyltransferase CARM1;Isoform 1 of Histone-arginine methyltransferase CARM1	Q86X55;Q86X55-1	5	-0.201597	0.485226	-0.172507	0.682606	-0.118173	0.813192
CASP6	CASP6_HUMAN	Caspase-6	P55212	3	0.293416	0.586179	0.143278	0.806733	0.293527	0.644269
CASP7	CASP7_HUMAN	Caspase-7;Isoform Alpha' of Caspase-7	P55210;P55210-3	3	0.065543	0.868806	0.0774714	0.869024	0.0734145	0.867513
CAT	CATA_HUMAN	Catalase	P04040	10	-0.0690359	0.887317	-0.245833	0.654773	-0.496256	0.00109613
CAV1	CAV1_HUMAN	Caveolin-1	Q03135	5	0.0965083	0.868997	0.190446	0.802072	-0.0853447	0.879146
CAVIN1	CAVN1_HUMAN	Caveolae-associated protein 1	Q6NZI2	10	0.578299	0.0198197	0.468417	0.201436	0.452378	0.348706
CAVIN2	CAVN2_HUMAN	Caveolae-associated protein 2	O95810	4	-0.0381732	0.880404	-0.258007	0.759941	-0.486486	0.693258
CAVIN3	CAVN3_HUMAN	Caveolae-associated protein 3	Q969G5	3	0.268573	0.791425	0.168324	0.830175	0.128552	0.844098
CBFB	PEBB_HUMAN	Core-binding factor subunit beta;Isoform 2 of Core-binding factor subunit beta	Q13951;Q13951-2	2	-0.380745	0.536417			-0.186773	0.800762
CBL	CBL_HUMAN	E3 ubiquitin-protein ligase CBL	P22681	2	-0.297941	0.591888	-0.370651	0.557914	-0.243378	0.739007
CBR1	CBR1_HUMAN	Carbonyl reductase [NADPH] 1	P16152	10	-0.0375973	0.893208	0.0223945	0.893533	0.0965589	0.881659
CBR3	CBR3_HUMAN	Carbonyl reductase [NADPH] 3	O75828	5	-0.236129	0.631858	-0.204374	0.709985	0.0287738	0.859625
CBX1	CBX1_HUMAN	Chromobox protein homolog 1	P83916	2			-0.2106	0.824608
CBX3	CBX3_HUMAN	Chromobox protein homolog 3	Q13185	5	-0.0029841	0.883664	-0.159703	0.837685	-0.065711	0.867207
CBX5	CBX5_HUMAN	Chromobox protein homolog 5	P45973	3	0.0248411	0.859281	0.00540684	0.875918	-0.25625	0.624124
CC2D1B	C2D1B_HUMAN	Coiled-coil and C2 domain-containing protein 1B;Isoform 2 of Coiled-coil and C2 domain-containing protein 1B	Q5T0F9;Q5T0F9-2	2	0.00662787	0.862766	-0.0189985	0.860215	0.269366	0.714275
CCAR1	CCAR1_HUMAN	Cell division cycle and apoptosis regulator protein 1;Isoform 2 of Cell division cycle and apoptosis regulator protein 1	Q8IX12;Q8IX12-2	3	-0.222762	0.67372			-0.153052	0.798088
CCAR2	CCAR2_HUMAN	Cell cycle and apoptosis regulator protein 2	Q8N163	10	-0.320938	0.0200766	-0.214262	0.122839	-0.238242	0.0752008
CCDC124	CC124_HUMAN	Coiled-coil domain-containing protein 124	Q96CT7	3	-0.156129	0.801513	-0.00948007	0.875232	0.0850376	0.848585
CCDC22	CCD22_HUMAN	Coiled-coil domain-containing protein 22	O60826	9	0.199022	0.799879	0.0858013	0.866534	0.129114	0.851714
CCDC47	CCD47_HUMAN	Coiled-coil domain-containing protein 47	Q96A33	5	-0.00453921	0.863152			-0.0971368	0.841634
CCDC50	CCD50_HUMAN	Coiled-coil domain-containing protein 50	Q8IVM0	4	0.00171834	0.876403	0.159138	0.835228
CCDC58	CCD58_HUMAN	Coiled-coil domain-containing protein 58	Q4VC31	3	-0.149738	0.831849	-0.232154	0.767687	-0.0179165	0.86077
CCDC6	CCDC6_HUMAN	Coiled-coil domain-containing protein 6	Q16204	3	-0.318191	0.099546	-0.321031	0.220482	-0.347002	0.192915
CCDC93	CCD93_HUMAN	Coiled-coil domain-containing protein 93	Q567U6	4	-0.191271	0.742811	-0.115628	0.822587	-0.151753	0.79679
CCNY	CCNY_HUMAN	Cyclin-Y	Q8ND76	2	0.0633106	0.851505
CCNYL1	CCYL1_HUMAN	Cyclin-Y-like protein 1;Isoform 3 of Cyclin-Y-like protein 1	Q8N7R7;Q8N7R7-3	2			0.148546	0.811238
CCS	CCS_HUMAN	Copper chaperone for superoxide dismutase	O14618	4	-0.169235	0.684638	-0.265432	0.312153	-0.0399491	0.867652
CCT2	TCPB_HUMAN	T-complex protein 1 subunit beta	P78371	10	0.661168	0.00817217	0.528317	0.124155	0.592562	0.121526
CCT3	TCPG_HUMAN	T-complex protein 1 subunit gamma	P49368	10	0.548698	0.0863247	0.637661	0.0139323	0.621331	0.0421112
CCT4	TCPD_HUMAN	T-complex protein 1 subunit delta	P50991	10	0.582581	0.556119	0.617939	0.522025	0.54171	0.706784
CCT5	TCPE_HUMAN	T-complex protein 1 subunit epsilon	P48643	10	0.326337	0.311532	0.348613	0.189368	0.34933	0.255247
CCT6A	TCPZ_HUMAN	T-complex protein 1 subunit zeta	P40227	10	-0.235771	0.00511276	-0.219851	0.0327255	-0.238145	0.0147052
CCT7	TCPH_HUMAN	T-complex protein 1 subunit eta	Q99832	10	-0.254611	0.00155732	-0.35692	0.469881	-0.29063	0.0128737
CCT8	TCPQ_HUMAN	T-complex protein 1 subunit theta	P50990	10	0.426475	0.65989	0.411167	0.656801	0.469675	0.582469
CD109	CD109_HUMAN	CD109 antigen;Isoform 4 of CD109 antigen	Q6YHK3;Q6YHK3-4	7	0.581118	0.276641	0.490624	0.467389	0.529328	0.469052
CD276	CD276_HUMAN	CD276 antigen;Isoform 3 of CD276 antigen;Isoform 4 of CD276 antigen	Q5ZPR3;Q5ZPR3-3;Q5ZPR3-4	3	-0.132529	0.837727
CD2AP	CD2AP_HUMAN	CD2-associated protein	Q9Y5K6	6	0.0748397	0.869295	0.225663	0.770714	0.218062	0.740499
CD2BP2	CD2B2_HUMAN	CD2 antigen cytoplasmic tail-binding protein 2	O95400	3	-0.316913	0.43663	-0.271123	0.590345	-0.318505	0.493371
CD44	CD44_HUMAN	CD44 antigen;Isoform 10 of CD44 antigen;Isoform 11 of CD44 antigen;Isoform 12 of CD44 antigen;Isoform 13 of CD44 antigen;Isoform 14 of CD44 antigen;Isoform 16 of CD44 antigen;Isoform 17 of CD44 antigen;Isoform 18 of CD44 antigen;Isoform 3 of CD44 antigen;Isoform 4 of CD44 antigen;Isoform 5 of CD44 antigen;Isoform 6 of CD44 antigen;Isoform 7 of CD44 antigen;Isoform 8 of CD44 antigen	P16070;P16070-10;P16070-11;P16070-12;P16070-13;P16070-14;P16070-16;P16070-17;P16070-18;P16070-3;P16070-4;P16070-5;P16070-6;P16070-7;P16070-8	5	0.675317	0.64564	0.682614	0.622584	0.646757	0.681184
CD47	CD47_HUMAN	Leukocyte surface antigen CD47;Isoform OA3-293 of Leukocyte surface antigen CD47;Isoform OA3-305 of Leukocyte surface antigen CD47;Isoform OA3-312 of Leukocyte surface antigen CD47	Q08722;Q08722-2;Q08722-3;Q08722-4	3	-0.0108102	0.875207	-0.0354804	0.871632	-0.033895	0.872307
CD59	CD59_HUMAN	CD59 glycoprotein	P13987	6	0.475501	0.375502	0.169769	0.883621	0.118262	0.888076
CDC27	CDC27_HUMAN	Cell division cycle protein 27 homolog;Isoform 2 of Cell division cycle protein 27 homolog	P30260;P30260-2	2	-0.226852	0.767345			0.191685	0.837518
CDC37	CDC37_HUMAN	Hsp90 co-chaperone Cdc37	Q16543	10	-0.305815	0.765537	-0.263642	0.765276	-0.535448	0.434785
CDC42	CDC42_HUMAN	Cell division control protein 42 homolog	P60953	5	-0.491782	0.527811	-0.949578	0.403296	-0.506668	0.760847
CDC42BPB	MRCKB_HUMAN	Serine/threonine-protein kinase MRCK beta	Q9Y5S2	10	-0.0991536	0.822338	-0.061524	0.877505	-0.0584514	0.87819
CDC5L	CDC5L_HUMAN	Cell division cycle 5-like protein	Q99459	6	0.0548374	0.869941	0.0713	0.866223	0.158367	0.819802
CDC73	CDC73_HUMAN	Parafibromin	Q6P1J9	4	-0.230237	0.728298	-0.293231	0.584597	-0.195672	0.786783
CDH13	CAD13_HUMAN	Cadherin-13;Isoform 4 of Cadherin-13	P55290;P55290-4	2	-0.159091	0.829303			-0.124316	0.832606
CDK1	CDK1_HUMAN	Cyclin-dependent kinase 1	P06493	3	-0.377892	0.288236	-0.18983	0.764579	-0.401303	0.360036
CDK5	CDK5_HUMAN	Cyclin-dependent-like kinase 5	Q00535	3	-0.000398275	0.863772	-0.0592484	0.852923
CDK5RAP3	CK5P3_HUMAN	CDK5 regulatory subunit-associated protein 3;Isoform 4 of CDK5 regulatory subunit-associated protein 3	Q96JB5;Q96JB5-4	6	-0.0873634	0.845207	-0.129405	0.803671	-0.0107882	0.889987
CDK9	CDK9_HUMAN	Cyclin-dependent kinase 9;Isoform 2 of Cyclin-dependent kinase 9	P50750;P50750-2	2					-0.00155697	0.863625
CDV3	CDV3_HUMAN	Protein CDV3 homolog	Q9UKY7	9	-0.02678	0.890121	0.100081	0.79841	-0.0618398	0.867846
CEP170	CE170_HUMAN	Centrosomal protein of 170 kDa	Q5SW79	8	-0.392649	9.41581e-06	-0.357717	0.010666	-0.316304	0.534127
CFAP20	CFA20_HUMAN	Cilia- and flagella-associated protein 20	Q9Y6A4	3	-0.0984816	0.820366	-0.146319	0.782007
CFL1	COF1_HUMAN	Cofilin-1	P23528	10	0.798796	5.04581e-05	0.715049	0.00642501	0.678642	0.0224969
CFL2	COF2_HUMAN	Cofilin-2;Isoform 3 of Cofilin-2	Q9Y281;Q9Y281-3	6	0.00927833	0.883255	-0.00683316	0.883471	-0.0142606	0.882887
CHCHD3	MIC19_HUMAN	MICOS complex subunit MIC19	Q9NX63	7	0.0109506	0.875035	-0.0322379	0.87171	-0.00140915	0.876379
CHD4	CHD4_HUMAN	Chromodomain-helicase-DNA-binding protein 4;Isoform 2 of Chromodomain-helicase-DNA-binding protein 4	Q14839;Q14839-2	4					0.578635	0.747114
CHID1	CHID1_HUMAN	Chitinase domain-containing protein 1;Isoform 2 of Chitinase domain-containing protein 1;Isoform 3 of Chitinase domain-containing protein 1	Q9BWS9;Q9BWS9-2;Q9BWS9-3	3	0.113896	0.842582	0.0433825	0.858048	0.471421	0.783425
CHMP2A	CHM2A_HUMAN	Charged multivesicular body protein 2a	O43633	3	-0.36064	0.346398			-0.434207	0.214169
CHMP4B	CHM4B_HUMAN	Charged multivesicular body protein 4b	Q9H444	3	-0.299865	0.491838	-0.562997	0.674382	-0.198177	0.739861
CHMP6	CHMP6_HUMAN	Charged multivesicular body protein 6	Q96FZ7	2	-0.136368	0.796463	-0.314719	0.551263	-0.153368	0.774149
CHP1	CHP1_HUMAN	Calcineurin B homologous protein 1	Q99653	7	-0.0354168	0.871371	-0.136109	0.81236	0.0783504	0.854482
CIAPIN1	CPIN1_HUMAN	Anamorsin;Isoform 3 of Anamorsin	Q6FI81;Q6FI81-3	7	-0.262082	0.152107	-0.331176	0.335805	-0.411156	0.00229597
CIRBP	CIRBP_HUMAN	Cold-inducible RNA-binding protein	Q14011	2	-0.301082	0.740393	-0.368973	0.667465	-0.409804	0.594688
CISD2	CISD2_HUMAN	CDGSH iron-sulfur domain-containing protein 2	Q8N5K1	4	-0.280371	0.771459	0.544364	0.758937
CKAP4	CKAP4_HUMAN	Cytoskeleton-associated protein 4	Q07065	10	0.300524	0.407327	0.300074	0.383042	0.552672	0.00018007
CLIC1	CLIC1_HUMAN	Chloride intracellular channel protein 1	O00299	10	-0.0393585	0.891816	0.0744008	0.888313	-0.0899696	0.886343
CLIC4	CLIC4_HUMAN	Chloride intracellular channel protein 4	Q9Y696	10	0.00668679	0.883191	-0.251541	0.801076	0.053898	0.87812
CLINT1	EPN4_HUMAN	Clathrin interactor 1;Isoform 3 of Clathrin interactor 1	Q14677;Q14677-3	6	-0.232774	0.66969	-0.324229	0.428241	-0.391106	0.0816207
CLPB	CLPB_HUMAN	Caseinolytic peptidase B protein homolog;Isoform 2 of Caseinolytic peptidase B protein homolog	Q9H078;Q9H078-2	2	-0.277052	0.570949
CLPX	CLPX_HUMAN	ATP-dependent Clp protease ATP-binding subunit clpX-like. mitochondrial	O76031	4	-0.0984659	0.847598	-0.136958	0.824315	-0.0411066	0.871344
CLTA	CLCA_HUMAN	Clathrin light chain A;Isoform Non-brain of Clathrin light chain A;Isoform 3 of Clathrin light chain A;Isoform 4 of Clathrin light chain A	P09496;P09496-2;P09496-3;P09496-4	5	-0.510353	0.490297	-0.43178	0.00217429	-0.481799	0.36616
CLTB	CLCB_HUMAN	Clathrin light chain B;Isoform Non-brain of Clathrin light chain B	P09497;P09497-2	6	-0.256545	0.145118	-0.417843	0.214871	-0.2244	0.417697
CLTC	CLH1_HUMAN	Clathrin heavy chain 1;Isoform 2 of Clathrin heavy chain 1	Q00610;Q00610-2	10	1.56858	6.75119e-06	1.50446	2.76786e-06	1.52188	1.02878e-05
CLU	CLUS_HUMAN	Clusterin;Isoform 2 of Clusterin;Isoform 4 of Clusterin;Isoform 5 of Clusterin	P10909;P10909-2;P10909-4;P10909-5	5	-0.229203	0.536743	-0.485645	0.00846483	-0.569568	0.000994244
CLUH	CLU_HUMAN	Clustered mitochondria protein homolog	O75153	5	-0.242978	0.466972			-0.194541	0.743951
CMBL	CMBL_HUMAN	Carboxymethylenebutenolidase homolog	Q96DG6	3	-0.133641	0.805843
CMPK1	KCY_HUMAN	UMP-CMP kinase	P30085	4	-0.023025	0.873584	-0.0198893	0.874163	0.0714132	0.864763
CNBP	CNBP_HUMAN	Cellular nucleic acid-binding protein;Isoform 2 of Cellular nucleic acid-binding protein	P62633;P62633-2	4	-0.154946	0.821635	-0.059305	0.868149	-0.135072	0.834797
CNDP2	CNDP2_HUMAN	Cytosolic non-specific dipeptidase	Q96KP4	10	-0.147947	0.766746	-0.25057	0.566973	-0.156023	0.78976
CNN2	CNN2_HUMAN	Calponin-2	Q99439	10	-0.00983811	0.887377	-0.239507	0.742393	-0.212076	0.7857
CNN3	CNN3_HUMAN	Calponin-3	Q15417	10	-0.137174	0.888214	-0.26325	0.848111	-0.323829	0.864618
CNOT1	CNOT1_HUMAN	CCR4-NOT transcription complex subunit 1	A5YKK6	10	-0.0411378	0.880698	0.047307	0.879995	0.0513519	0.879053
CNP	CN37_HUMAN	2'.3'-cyclic-nucleotide 3'-phosphodiesterase;Isoform CNPI of 2'.3'-cyclic-nucleotide 3'-phosphodiesterase	P09543;P09543-2	10	0.118743	0.843324	0.17436	0.770465	0.2744	0.653096
CNPY2	CNPY2_HUMAN	Protein canopy homolog 2	Q9Y2B0	5	-0.363412	0.0178082	-0.434532	0.0203318	-0.306821	0.559103
CNPY4	CNPY4_HUMAN	Protein canopy homolog 4	Q8N129	4					0.338578	0.777013
CNRIP1	CNRP1_HUMAN	CB1 cannabinoid receptor-interacting protein 1	Q96F85	2	-0.328546	0.423969			-0.398826	0.385692
CNTNAP1	CNTP1_HUMAN	Contactin-associated protein 1	P78357	10	0.0430224	0.877458	0.0537657	0.86554	-0.0691271	0.836254
COASY	COASY_HUMAN	Bifunctional coenzyme A synthase;Isoform 2 of Bifunctional coenzyme A synthase	Q13057;Q13057-2	4	-0.133054	0.807264	-0.17951	0.770381	-0.238058	0.766574
COG4	COG4_HUMAN	Conserved oligomeric Golgi complex subunit 4	Q9H9E3	2	-0.249028	0.651403			-0.201686	0.73542
COL18A1	COIA1_HUMAN	Collagen alpha-1(XVIII) chain;Isoform 2 of Collagen alpha-1(XVIII) chain;Isoform 3 of Collagen alpha-1(XVIII) chain	P39060;P39060-1;P39060-2	10	0.17049	0.826249	-0.184797	0.807088	0.0376428	0.892296
COL4A2	CO4A2_HUMAN	Collagen alpha-2(IV) chain	P08572	4	0.256059	0.829992	0.133567	0.873051	0.126396	0.873685
COLGALT1	GT251_HUMAN	Procollagen galactosyltransferase 1	Q8NBJ5	10	0.134853	0.791287	0.0352646	0.891238	0.157238	0.728065
COMT	COMT_HUMAN	Catechol O-methyltransferase;Isoform Soluble of Catechol O-methyltransferase	P21964;P21964-2	6	0.0172481	0.875625	-0.159323	0.851575	0.101708	0.854281
COPA	COPA_HUMAN	Coatomer subunit alpha	P53621	10	-0.0690476	0.858461	-0.0969993	0.803793	0.0316054	0.890635
COPB1	COPB_HUMAN	Coatomer subunit beta	P53618	10	0.205508	0.725128	0.17035	0.797895	0.257976	0.598448
COPE	COPE_HUMAN	Coatomer subunit epsilon	O14579	8	-0.155065	0.805604	-0.199258	0.786062	0.00175174	0.88392
COPG1	COPG1_HUMAN	Coatomer subunit gamma-1	Q9Y678	10	-0.214879	0.397166	-0.193289	0.539652	-0.0431664	0.884388
COPG2	COPG2_HUMAN	Coatomer subunit gamma-2	Q9UBF2	5	-0.0844884	0.879307	-0.424287	0.734092	-0.0483842	0.881526
COPS4	CSN4_HUMAN	COP9 signalosome complex subunit 4	Q9BT78	9	-0.121345	0.743331	-0.0930283	0.80976	-0.118129	0.781253
COPS5	CSN5_HUMAN	COP9 signalosome complex subunit 5	Q92905	3	0.0741017	0.86659	-0.18838	0.810956	-0.288371	0.739968
COPS6	CSN6_HUMAN	COP9 signalosome complex subunit 6	Q7L5N1	4	0.0934693	0.822836	0.0451355	0.868067	-0.0142756	0.874138
COPS7A	CSN7A_HUMAN	COP9 signalosome complex subunit 7a	Q9UBW8	4	-0.183851	0.763701			-0.217496	0.722733
COPZ1	COPZ1_HUMAN	Coatomer subunit zeta-1;Isoform 4 of Coatomer subunit zeta-1	P61923;P61923-4	4	-0.264714	0.709588	0.00926563	0.87582	-0.238334	0.759028
CORO1B	COR1B_HUMAN	Coronin-1B	Q9BR76	9	0.00882652	0.891927	0.0264699	0.891032	0.0604396	0.884767
CORO1C	COR1C_HUMAN	Coronin-1C;Isoform 2 of Coronin-1C;Isoform 3 of Coronin-1C	Q9ULV4;Q9ULV4-2;Q9ULV4-3	10	-0.230271	0.252551	-0.162302	0.667981	-0.148792	0.709058
CORO7	CORO7_HUMAN	Isoform 3 of Coronin-7	P57737-3	9	-0.0861038	0.876621	-0.0927721	0.877291	0.0225073	0.892645
COTL1	COTL1_HUMAN	Coactosin-like protein	Q14019	7	-0.101203	0.831804	-0.33602	0.147219	-0.603185	0.771211
COX4I1	COX41_HUMAN	Cytochrome c oxidase subunit 4 isoform 1. mitochondrial	P13073	6	0.364208	0.675863	0.488001	0.418184	0.399435	0.677655
COX5A	COX5A_HUMAN	Cytochrome c oxidase subunit 5A. mitochondrial	P20674	4	0.2605	0.746102	-0.00725847	0.87604	0.350128	0.672722
COX5B	COX5B_HUMAN	Cytochrome c oxidase subunit 5B. mitochondrial	P10606	10	0.198138	0.618338	0.13468	0.78941	0.195691	0.683234
COX6B1	CX6B1_HUMAN	Cytochrome c oxidase subunit 6B1	P14854	5	1.1077	0.508248	0.910357	0.658987	1.11559	0.503129
COX7A2	CX7A2_HUMAN	Cytochrome c oxidase subunit 7A2. mitochondrial	P14406	2	0.293539	0.692668	0.319107	0.673055	0.31556	0.677817
CPD	CBPD_HUMAN	Carboxypeptidase D	O75976	8	0.401736	0.666601	0.187228	0.869672	0.730951	0.0839746
CPNE1	CPNE1_HUMAN	Copine-1	Q99829	7	0.33071	0.763524	0.0289006	0.889833	0.27703	0.825818
CPNE2	CPNE2_HUMAN	Copine-2	Q96FN4	7	0.229687	0.714786	0.26911	0.670029	0.312273	0.514338
CPNE3	CPNE3_HUMAN	Copine-3	O75131	7	0.0981854	0.865397	0.193552	0.804582	0.228721	0.764228
CPOX	HEM6_HUMAN	Oxygen-dependent coproporphyrinogen-III oxidase. mitochondrial	P36551	6	0.0896897	0.856499	0.0829404	0.864298	0.114728	0.838763
CPPED1	CPPED_HUMAN	Serine/threonine-protein phosphatase CPPED1	Q9BRF8	4	-0.212444	0.715169	-0.300105	0.55431
CPSF1	CPSF1_HUMAN	Cleavage and polyadenylation specificity factor subunit 1	Q10570	9	0.120921	0.847745	0.124908	0.852062	0.0958061	0.869699
CPSF3	CPSF3_HUMAN	Cleavage and polyadenylation specificity factor subunit 3	Q9UKF6	3	0.445243	0.657351	0.438498	0.62846
CPSF6	CPSF6_HUMAN	Cleavage and polyadenylation specificity factor subunit 6;Isoform 2 of Cleavage and polyadenylation specificity factor subunit 6;Isoform 3 of Cleavage and polyadenylation specificity factor subunit 6	Q16630;Q16630-2;Q16630-3	5	-0.153892	0.760485	-0.154951	0.771376	-0.228814	0.672387
CPSF7	CPSF7_HUMAN	Cleavage and polyadenylation specificity factor subunit 7;Isoform 2 of Cleavage and polyadenylation specificity factor subunit 7;Isoform 3 of Cleavage and polyadenylation specificity factor subunit 7	Q8N684;Q8N684-2;Q8N684-3	5	-0.174602	0.669179	-0.180946	0.709721	-0.118414	0.798346
CRIM1	CRIM1_HUMAN	Cysteine-rich motor neuron 1 protein	Q9NZV1	3	-0.0290694	0.857149	-0.216707	0.724533
CRIP2	CRIP2_HUMAN	Cysteine-rich protein 2	P52943	7	0.121154	0.854079	0.159872	0.790109	0.0979285	0.869967
CRK	CRK_HUMAN	Adapter molecule crk	P46108	7	-0.106583	0.856825	-0.101127	0.87366	-0.0913181	0.866251
CRKL	CRKL_HUMAN	Crk-like protein	P46109	4	0.00204916	0.876355	0.00955023	0.882952	-0.00953629	0.883104
CRTAP	CRTAP_HUMAN	Cartilage-associated protein	O75718	4	0.0668402	0.851853	0.0496303	0.85558	0.127235	0.833621
CRYZ	QOR_HUMAN	Quinone oxidoreductase	Q08257	8	-0.172556	0.835314	-0.266854	0.544423	-0.231054	0.792248
CS	CISY_HUMAN	Citrate synthase. mitochondrial	O75390	9	0.0561537	0.884514	-0.0160696	0.892517	0.0457768	0.889718
CSDE1	CSDE1_HUMAN	Cold shock domain-containing protein E1;Isoform 4 of Cold shock domain-containing protein E1	O75534;O75534-4	10	0.024925	0.890975	0.0217912	0.880495	0.0395414	0.885602
CSK	CSK_HUMAN	Tyrosine-protein kinase CSK	P41240	8	0.0149663	0.886913	0.0286031	0.889117	0.0924759	0.866983
CSNK1A1	KC1A_HUMAN	Casein kinase I isoform alpha;Isoform 3 of Casein kinase I isoform alpha	P48729;P48729-3	3	0.341253	0.698898	0.336836	0.707591	0.403308	0.638675
CSNK2A1	CSK21_HUMAN	Casein kinase II subunit alpha	P68400	4	0.228389	0.755967	0.13156	0.842228	0.230871	0.802629
CSNK2A2	CSK22_HUMAN	Casein kinase II subunit alpha'	P19784	4	-0.320527	0.413783	-0.573278	0.414764	-0.394318	0.438472
CSNK2B	CSK2B_HUMAN	Casein kinase II subunit beta	P67870	3	0.325708	0.741239	0.223529	0.802998	0.281317	0.77187
CSRP1	CSRP1_HUMAN	Cysteine and glycine-rich protein 1	P21291	10	0.225355	0.656985	0.0974212	0.870261	-0.0210752	0.892626
CSTB	CYTB_HUMAN	Cystatin-B	P04080	5	0.76048	0.614464	0.723688	0.629102	0.849015	0.523398
CSTF1	CSTF1_HUMAN	Cleavage stimulation factor subunit 1	Q05048	2			0.120697	0.834624	0.296491	0.718193
CSTF2	CSTF2_HUMAN	Cleavage stimulation factor subunit 2;Isoform 2 of Cleavage stimulation factor subunit 2	P33240;P33240-2	4	-0.179825	0.663455	-0.136789	0.729338	-0.142678	0.741133
CSTF3	CSTF3_HUMAN	Cleavage stimulation factor subunit 3	Q12996	5	-0.0205957	0.874861	-0.216214	0.773988	0.256428	0.786855
CTBP1	CTBP1_HUMAN	C-terminal-binding protein 1;Isoform 2 of C-terminal-binding protein 1	Q13363;Q13363-2	5	0.286556	0.760213	0.211598	0.822886	0.256984	0.803182
CTBP2	CTBP2_HUMAN	C-terminal-binding protein 2;Isoform 2 of C-terminal-binding protein 2;Isoform 3 of C-terminal-binding protein 2	P56545;P56545-2;P56545-3	7	0.148095	0.814781	0.115408	0.850521	0.131397	0.836508
CTDP1	CTDP1_HUMAN	RNA polymerase II subunit A C-terminal domain phosphatase;Isoform 4 of RNA polymerase II subunit A C-terminal domain phosphatase	Q9Y5B0;Q9Y5B0-4	4	-0.258305	0.663101
CTGF	CTGF_HUMAN	Connective tissue growth factor	P29279	4	-0.149553	0.71038	-0.392482	0.247837	-0.598841	0.000213903
CTNNB1	CTNB1_HUMAN	Catenin beta-1	P35222	10	0.758007	0.000173549	0.574097	0.0612577	0.663287	0.0297545
CTPS1	PYRG1_HUMAN	CTP synthase 1	P17812	10	-0.00599772	0.892972	-0.0415962	0.891332	-0.0403951	0.891705
CTSB	CATB_HUMAN	Cathepsin B	P07858	10	-0.0804811	0.885249	-0.326599	0.672888	-0.180831	0.768197
CTSC	CATC_HUMAN	Dipeptidyl peptidase 1	P53634	4	-0.035262	0.879376	-0.192853	0.709853	-0.286782	0.443941
CTSD	CATD_HUMAN	Cathepsin D	P07339	10	-0.326399	0.628674	-0.385701	0.671549	-0.147705	0.799688
CTSZ	CATZ_HUMAN	Cathepsin Z	Q9UBR2	4	-0.274939	0.227401	-0.463424	0.0195673	-0.56567	0.0154992
CTTN	SRC8_HUMAN	Src substrate cortactin	Q14247	10	-0.234357	0.00446957	-0.257483	0.00630579	-0.281697	0.000199796
CTTNBP2NL	CT2NL_HUMAN	CTTNBP2 N-terminal-like protein	Q9P2B4	3	-0.255584	0.377674	-0.272733	0.518558	-0.164505	0.782905
CUL1	CUL1_HUMAN	Cullin-1	Q13616	6	-0.0748141	0.8427	-0.0237019	0.872718	-0.082285	0.843519
CUL2	CUL2_HUMAN	Cullin-2;Isoform 2 of Cullin-2	Q13617;Q13617-2	6	-0.163297	0.800825	-0.155889	0.827389	-0.129432	0.839623
CUL4B	CUL4B_HUMAN	Cullin-4B;Isoform 2 of Cullin-4B	Q13620;Q13620-1	10	-0.102744	0.888922	-0.0893071	0.889699	-0.0866717	0.889234
CUL5	CUL5_HUMAN	Cullin-5	Q93034	5	-0.0300305	0.871918	-0.144499	0.814181	-0.0872516	0.844137
CWF19L1	C19L1_HUMAN	CWF19-like protein 1	Q69YN2	2			0.477732	0.57123	0.33221	0.722249
CYB5R1	NB5R1_HUMAN	NADH-cytochrome b5 reductase 1	Q9UHQ9	4	0.16256	0.769294	0.0503013	0.866336	0.140063	0.798024
CYB5R3	NB5R3_HUMAN	NADH-cytochrome b5 reductase 3;Isoform 2 of NADH-cytochrome b5 reductase 3;Isoform 3 of NADH-cytochrome b5 reductase 3	P00387;P00387-2;P00387-3	10	0.710687	0.00223458	0.629345	0.0149013	0.770045	0.000405378
CYC1	CY1_HUMAN	Cytochrome c1. heme protein. mitochondrial	P08574	4	0.660939	0.510771	0.643003	0.518907	0.670944	0.496031
CYCS	CYC_HUMAN	Cytochrome c	P99999	7	0.324761	0.740817	0.477758	0.379833	0.283549	0.75985
CYFIP1	CYFP1_HUMAN	Cytoplasmic FMR1-interacting protein 1	Q7L576	10	-0.185721	0.436169	-0.143399	0.676843	-0.16501	0.625435
CYP51A1	CP51A_HUMAN	Lanosterol 14-alpha demethylase	Q16850	6	-0.196588	0.595697	-0.404362	0.111105
CYR61	CYR61_HUMAN	Protein CYR61	O00622	3					0.236529	0.789129
DAB2	DAB2_HUMAN	Disabled homolog 2;Isoform 3 of Disabled homolog 2	P98082;P98082-3	9	-0.0441031	0.886179	-0.0105553	0.890178	0.200728	0.696753
DAD1	DAD1_HUMAN	Dolichyl-diphosphooligosaccharide--protein glycosyltransferase subunit DAD1	P61803	4	-0.159511	0.745185	-0.142692	0.77567	-0.182002	0.753692
DAG1	DAG1_HUMAN	Dystroglycan	Q14118	3			-0.354089	0.5962
DAP3	RT29_HUMAN	28S ribosomal protein S29. mitochondrial;Isoform 2 of 28S ribosomal protein S29. mitochondrial;Isoform 3 of 28S ribosomal protein S29. mitochondrial	P51398;P51398-2;P51398-3	5	-0.0368508	0.870845	-0.0905807	0.841435	-0.134962	0.806378
DAPK3	DAPK3_HUMAN	Death-associated protein kinase 3	O43293	3	0.0111066	0.862347	-0.117955	0.807792
DARS	SYDC_HUMAN	Aspartate--tRNA ligase. cytoplasmic	P14868	10	-0.218566	0.000342915	-0.197828	0.0242579	-0.231003	0.0272617
DARS2	SYDM_HUMAN	Aspartate--tRNA ligase. mitochondrial	Q6PI48	2	0.0558885	0.853639
DAZAP1	DAZP1_HUMAN	DAZ-associated protein 1;Isoform 2 of DAZ-associated protein 1	Q96EP5;Q96EP5-2	4	0.275932	0.781631	0.195231	0.839296	0.508108	0.632068
DBI	ACBP_HUMAN	Acyl-CoA-binding protein;Isoform 2 of Acyl-CoA-binding protein;Isoform 3 of Acyl-CoA-binding protein;Isoform 4 of Acyl-CoA-binding protein;Isoform 5 of Acyl-CoA-binding protein	P07108;P07108-2;P07108-3;P07108-4;P07108-5	6	0.214435	0.725839	0.246882	0.645835	0.225546	0.745593
DBN1	DREB_HUMAN	Drebrin	Q16643	10	0.369871	0.366715	0.429545	0.0634416	0.508165	0.0601669
DBNL	DBNL_HUMAN	Drebrin-like protein;Isoform 2 of Drebrin-like protein;Isoform 3 of Drebrin-like protein	Q9UJU6;Q9UJU6-2;Q9UJU6-3	9	-0.220783	0.54568	-0.237791	0.611452	-0.148087	0.80434
DCAF8	DCAF8_HUMAN	DDB1- and CUL4-associated factor 8	Q5TAQ9	3	-0.0473545	0.853026	-0.186332	0.733311	-0.277893	0.535438
DCK	DCK_HUMAN	Deoxycytidine kinase	P27707	2	-0.190681	0.792792	-0.14928	0.818194	-0.189061	0.800636
DCPS	DCPS_HUMAN	m7GpppX diphosphatase	Q96C86	7	0.127016	0.851784	0.135874	0.833446	0.140135	0.839826
DCTD	DCTD_HUMAN	Deoxycytidylate deaminase;Isoform 2 of Deoxycytidylate deaminase	P32321;P32321-2	2	-0.00955249	0.862107	-0.0721465	0.849631	-0.0108422	0.861986
DCTN1	DCTN1_HUMAN	Dynactin subunit 1;Isoform 3 of Dynactin subunit 1;Isoform 4 of Dynactin subunit 1;Isoform 6 of Dynactin subunit 1	Q14203;Q14203-3;Q14203-4;Q14203-6	10	-0.308757	0.142336	-0.310338	0.0143178	-0.291481	0.34813
DCTN3	DCTN3_HUMAN	Dynactin subunit 3;Isoform 3 of Dynactin subunit 3	O75935;O75935-3	4	-0.0776971	0.847155	-0.188484	0.627169	-0.0746419	0.865625
DCTPP1	DCTP1_HUMAN	dCTP pyrophosphatase 1	Q9H773	4	-0.452376	0.443489	-0.568371	0.259974	-0.500172	0.356673
DCXR	DCXR_HUMAN	L-xylulose reductase	Q7Z4W1	3	-0.210901	0.585653	-0.266982	0.451528	-0.211829	0.618789
DDAH1	DDAH1_HUMAN	N(G).N(G)-dimethylarginine dimethylaminohydrolase 1	O94760	6	0.0165997	0.882298	-0.0232439	0.881481	0.105302	0.8287
DDAH2	DDAH2_HUMAN	N(G).N(G)-dimethylarginine dimethylaminohydrolase 2	O95865	9	-0.12723	0.769881	-0.136273	0.858493	-0.208173	0.516456
DDB1	DDB1_HUMAN	DNA damage-binding protein 1	Q16531	10	-0.176566	0.0810301	-0.170724	0.216974	-0.24246	0.00376792
DDB2	DDB2_HUMAN	DNA damage-binding protein 2;Isoform D3 of DNA damage-binding protein 2	Q92466;Q92466-4	2	0.207808	0.750593	0.106234	0.833314	0.168405	0.807558
DDOST	OST48_HUMAN	Dolichyl-diphosphooligosaccharide--protein glycosyltransferase 48 kDa subunit	P39656	10	0.197296	0.830038	0.095003	0.888274	0.135142	0.877979
DDT	DOPD_HUMAN	D-dopachrome decarboxylase	P30046	7	0.174788	0.802752	0.0946491	0.861836	0.542887	0.418669
DDX1	DDX1_HUMAN	ATP-dependent RNA helicase DDX1	Q92499	10	0.0961061	0.884133	0.151942	0.878472	0.0889408	0.88853
DDX17	DDX17_HUMAN	Probable ATP-dependent RNA helicase DDX17	Q92841	10	0.177337	0.732863	0.200427	0.632488	0.287476	0.299628
DDX19A	DD19A_HUMAN	ATP-dependent RNA helicase DDX19A	Q9NUU7	8	-0.18882	0.619913	-0.244765	0.352142	-0.325827	0.243113
DDX21	DDX21_HUMAN	Nucleolar RNA helicase 2	Q9NR30	9	0.112826	0.879514	0.220191	0.804883	0.210761	0.805304
DDX23	DDX23_HUMAN	Probable ATP-dependent RNA helicase DDX23	Q9BUQ8	10	-0.0919881	0.877172	0.0190825	0.889949	-0.0171305	0.886812
DDX39A	DX39A_HUMAN	ATP-dependent RNA helicase DDX39A	O00148	10	0.846552	9.92e-05	0.826086	0.0001246	0.912005	7.65005e-06
DDX39B	DX39B_HUMAN	Spliceosome RNA helicase DDX39B;Isoform 2 of Spliceosome RNA helicase DDX39B	Q13838;Q13838-2	5	0.499514	0.105272	0.438824	0.235625	0.38536	0.270048
DDX3X	DDX3X_HUMAN	ATP-dependent RNA helicase DDX3X	O00571	10	-0.24842	0.0216504	-0.210663	0.107212	-0.188704	0.429653
DDX41	DDX41_HUMAN	Probable ATP-dependent RNA helicase DDX41	Q9UJV9	2	-0.406621	0.38037			-0.298082	0.613542
DDX42	DDX42_HUMAN	ATP-dependent RNA helicase DDX42	Q86XP3	9	-0.165958	0.742498	-0.0378074	0.888135	0.0214773	0.889156
DDX46	DDX46_HUMAN	Probable ATP-dependent RNA helicase DDX46	Q7L014	10	-0.277309	0.0118569	-0.414238	0.202146	-0.297683	0.389371
DDX5	DDX5_HUMAN	Probable ATP-dependent RNA helicase DDX5	P17844	10	-0.259749	0.155613	-0.378428	0.64603	-0.178316	0.551569
DDX6	DDX6_HUMAN	Probable ATP-dependent RNA helicase DDX6	P26196	10	0.156707	0.750789	0.19967	0.638066	0.173364	0.756529
DECR1	DECR_HUMAN	2.4-dienoyl-CoA reductase. mitochondrial;Isoform 2 of 2.4-dienoyl-CoA reductase. mitochondrial	Q16698;Q16698-2	9	-0.0963771	0.870527	-0.118485	0.839501	-0.119539	0.83735
DEK	DEK_HUMAN	Protein DEK	P35659	6	-0.105957	0.84379	-0.18161	0.801575	-0.195912	0.723816
DENR	DENR_HUMAN	Density-regulated protein	O43583	3	-0.268136	0.731849	-0.222577	0.767772	0.0556325	0.866449
DERA	DEOC_HUMAN	Deoxyribose-phosphate aldolase	Q9Y315	3	0.29934	0.662393	0.338046	0.539009	0.114291	0.836338
DFFA	DFFA_HUMAN	DNA fragmentation factor subunit alpha	O00273	8	-0.159229	0.812915	-0.197061	0.704475	-0.167682	0.800384
DFNA5	DFNA5_HUMAN	Non-syndromic hearing impairment protein 5	O60443	5	0.0108824	0.875404	0.00289457	0.876234	-0.0611485	0.869565
DGKA	DGKA_HUMAN	Diacylglycerol kinase alpha	P23743	4	-0.216989	0.662038	-0.210054	0.709456	-0.122475	0.814072
DHCR24	DHC24_HUMAN	Delta(24)-sterol reductase;Isoform 2 of Delta(24)-sterol reductase	Q15392;Q15392-2	4	-1.14957	0.774872	-0.739112	0.751764	-0.215754	0.71234
DHCR7	DHCR7_HUMAN	7-dehydrocholesterol reductase	Q9UBM7	9	-0.0614825	0.872255	-0.10404	0.832027	-0.0788291	0.869187
DHRS1	DHRS1_HUMAN	Dehydrogenase/reductase SDR family member 1	Q96LJ7	3	-0.204977	0.719804	-0.234749	0.680548
DHRS4	DHRS4_HUMAN	Dehydrogenase/reductase SDR family member 4	Q9BTZ2	3	0.21342	0.866927	-0.333421	0.290786	-0.217488	0.730257
DHRS7	DHRS7_HUMAN	Dehydrogenase/reductase SDR family member 7;Isoform 2 of Dehydrogenase/reductase SDR family member 7	Q9Y394;Q9Y394-2	2	-0.186231	0.695306	-0.223112	0.651213	-0.161191	0.771293
DHX15	DHX15_HUMAN	Pre-mRNA-splicing factor ATP-dependent RNA helicase DHX15	O43143	10	0.453204	0.518209	0.387471	0.542525	0.585177	0.133562
DHX29	DHX29_HUMAN	ATP-dependent RNA helicase DHX29	Q7Z478	6	-0.386643	0.215572	-0.360387	0.58005	-0.460666	0.277949
DHX30	DHX30_HUMAN	Putative ATP-dependent RNA helicase DHX30;Isoform 2 of Putative ATP-dependent RNA helicase DHX30;Isoform 3 of Putative ATP-dependent RNA helicase DHX30	Q7L2E3;Q7L2E3-2;Q7L2E3-3	8	-0.156264	0.759394	-0.0622701	0.847782	-0.0984818	0.824266
DHX9	DHX9_HUMAN	ATP-dependent RNA helicase A	Q08211	10	0.37117	0.406324	0.332664	0.604811	0.318084	0.658625
DIABLO	DBLOH_HUMAN	Diablo homolog. mitochondrial;Isoform 2 of Diablo homolog. mitochondrial	Q9NR28;Q9NR28-2	5	-0.0187826	0.886629	-0.118788	0.837014	-0.0869734	0.869887
DIAPH1	DIAP1_HUMAN	Protein diaphanous homolog 1	O60610	9	-0.132032	0.805124	-0.153648	0.742915	-0.049168	0.872229
DIP2B	DIP2B_HUMAN	Disco-interacting protein 2 homolog B	Q9P265	6	-0.0232894	0.873178	-0.0607842	0.863063	-0.0131246	0.874513
DIS3	RRP44_HUMAN	Exosome complex exonuclease RRP44	Q9Y2L1	6	-0.177191	0.617433	-0.173826	0.69704	-0.0894772	0.825094
DIS3L2	DI3L2_HUMAN	DIS3-like exonuclease 2	Q8IYB7	4	-0.0909677	0.830403
DKC1	DKC1_HUMAN	H/ACA ribonucleoprotein complex subunit 4	O60832	8	-0.162135	0.809012	-0.0780393	0.870341	0.0855145	0.859061
DLAT	ODP2_HUMAN	Dihydrolipoyllysine-residue acetyltransferase component of pyruvate dehydrogenase complex. mitochondrial	P10515	10	-0.174125	0.595445	-0.189068	0.521335	-0.136627	0.722854
DLD	DLDH_HUMAN	Dihydrolipoyl dehydrogenase. mitochondrial	P09622	9	-0.0176551	0.885561	-0.347181	0.768112	-0.126882	0.787571
DLST	ODO2_HUMAN	Dihydrolipoyllysine-residue succinyltransferase component of 2-oxoglutarate dehydrogenase complex. mitochondrial	P36957	6	-0.157809	0.718566	-0.18574	0.527475	-0.119262	0.829809
DNAJA2	DNJA2_HUMAN	DnaJ homolog subfamily A member 2	O60884	3			-0.619293	0.346976
DNAJB1	DNJB1_HUMAN	DnaJ homolog subfamily B member 1	P25685	7	-0.0623867	0.875257	-0.0659123	0.873483	-0.132379	0.842778
DNAJB11	DJB11_HUMAN	DnaJ homolog subfamily B member 11	Q9UBS4	6	0.0696226	0.878565	-0.199695	0.641493	-0.0832524	0.848658
DNAJB4	DNJB4_HUMAN	DnaJ homolog subfamily B member 4	Q9UDY4	10	0.200972	0.727483	0.138552	0.82451	-0.0954711	0.875723
DNAJC10	DJC10_HUMAN	DnaJ homolog subfamily C member 10	Q8IXB1	10	0.126417	0.849988	0.0610576	0.888844	0.0871407	0.882713
DNAJC11	DJC11_HUMAN	DnaJ homolog subfamily C member 11;Isoform 3 of DnaJ homolog subfamily C member 11	Q9NVH1;Q9NVH1-3	3	0.416323	0.625217	0.463084	0.552791	0.442996	0.74166
DNAJC13	DJC13_HUMAN	DnaJ homolog subfamily C member 13	O75165	10	0.45966	0.0462409	0.383982	0.328001	0.436311	0.167206
DNAJC2	DNJC2_HUMAN	DnaJ homolog subfamily C member 2	Q99543	4	-0.129124	0.835185	-0.101422	0.85465	-0.118345	0.847819
DNAJC7	DNJC7_HUMAN	DnaJ homolog subfamily C member 7	Q99615	6	0.0760568	0.876548	0.0878745	0.872022	0.165144	0.788353
DNAJC8	DNJC8_HUMAN	DnaJ homolog subfamily C member 8	O75937	4	-0.191976	0.693846	-0.225312	0.679749	-0.182676	0.729913
DNAJC9	DNJC9_HUMAN	DnaJ homolog subfamily C member 9	Q8WXX5	6	-0.204829	0.597951	-0.213924	0.72237	-0.236804	0.564091
DNASE2	DNS2A_HUMAN	Deoxyribonuclease-2-alpha;Isoform 2 of Deoxyribonuclease-2-alpha	O00115;O00115-2	4	-0.259082	0.574578	-0.300634	0.11565	-0.254025	0.654029
DNM2	DYN2_HUMAN	Dynamin-2;Isoform 5 of Dynamin-2	P50570;P50570-5	10	-0.213054	0.0123658	-0.223702	0.0230771	-0.20073	0.316475
DNMBP	DNMBP_HUMAN	Dynamin-binding protein	Q6XZF7	2			-0.257254	0.672555
DNPEP	DNPEP_HUMAN	Aspartyl aminopeptidase	Q9ULA0	4	-0.324952	0.61766	-0.265437	0.567831	-0.330703	0.50165
DOCK1	DOCK1_HUMAN	Dedicator of cytokinesis protein 1	Q14185	3	-0.263181	0.549416	-0.403602	0.251204	-0.296937	0.537717
DOCK4	DOCK4_HUMAN	Dedicator of cytokinesis protein 4;Isoform 2 of Dedicator of cytokinesis protein 4;Isoform 3 of Dedicator of cytokinesis protein 4	Q8N1I0;Q8N1I0-2;Q8N1I0-3	5	0.160499	0.85495	-0.00633843	0.883514	0.169394	0.8522
DOCK6	DOCK6_HUMAN	Dedicator of cytokinesis protein 6	Q96HP0	10	-0.0224043	0.891257	0.0338377	0.885311	0.0610594	0.878448
DOCK9	DOCK9_HUMAN	Dedicator of cytokinesis protein 9;Isoform 3 of Dedicator of cytokinesis protein 9;Isoform 4 of Dedicator of cytokinesis protein 9;Isoform 2 of Dedicator of cytokinesis protein 9	Q9BZ29;Q9BZ29-3;Q9BZ29-4;Q9BZ29-5	3	-0.126927	0.813798	-0.0679812	0.847303	0.137335	0.787142
DPM1	DPM1_HUMAN	Dolichol-phosphate mannosyltransferase subunit 1	O60762	5	0.0577484	0.878588	0.053639	0.879353	0.139385	0.832518
DPP3	DPP3_HUMAN	Dipeptidyl peptidase 3	Q9NY33	10	-0.139035	0.736299	-0.165176	0.681342	-0.0884234	0.840514
DPP7	DPP2_HUMAN	Dipeptidyl peptidase 2	Q9UHL4	4	0.207059	0.80361	-0.232048	0.723095	-0.133329	0.844521
DPP9	DPP9_HUMAN	Dipeptidyl peptidase 9;Isoform 2 of Dipeptidyl peptidase 9	Q86TI2;Q86TI2-2	5	-0.272465	0.638472	-0.0936199	0.835913	-0.134133	0.819079
DPY30	DPY30_HUMAN	Protein dpy-30 homolog	Q9C005	3	0.0286896	0.87361	-0.134378	0.840916	-0.00974121	0.875576
DPYSL3	DPYL3_HUMAN	Dihydropyrimidinase-related protein 3;Isoform LCRMP-4 of Dihydropyrimidinase-related protein 3	Q14195;Q14195-2	10	-0.294107	0.383574	-0.270833	0.144415	-0.399355	0.021114
DR1	NC2B_HUMAN	Protein Dr1	Q01658	2	-0.491901	0.516808	-0.207416	0.78057	-0.348943	0.642291
DRG1	DRG1_HUMAN	Developmentally-regulated GTP-binding protein 1	Q9Y295	7	-0.12905	0.862736	-0.0924556	0.874389	-0.164376	0.83693
DRG2	DRG2_HUMAN	Developmentally-regulated GTP-binding protein 2	P55039	4	0.058583	0.870765	0.018594	0.87496	0.0895562	0.867901
DSCR3	DSCR3_HUMAN	Down syndrome critical region protein 3	O14972	4	-0.104982	0.831624	-0.124401	0.80744	-0.0531845	0.867929
DSTN	DEST_HUMAN	Destrin	P60981	6	0.379418	0.75455	0.0326744	0.873811	0.206479	0.825866
DTD1	DTD1_HUMAN	D-tyrosyl-tRNA(Tyr) deacylase 1	Q8TEA8	2	-0.200102	0.765102	-0.345364	0.607208	-0.302436	0.750102
DTYMK	KTHY_HUMAN	Thymidylate kinase	P23919	10	-0.140046	0.79004	-0.192746	0.693111	-0.214099	0.705702
DUSP23	DUS23_HUMAN	Dual specificity protein phosphatase 23	Q9BVJ7	5	-0.0712991	0.848148	-0.149589	0.804279	-0.101007	0.839867
DUSP3	DUS3_HUMAN	Dual specificity protein phosphatase 3	P51452	4	-0.379444	0.441674	-0.378938	0.472358	-0.447372	0.284404
DYNC1H1	DYHC1_HUMAN	Cytoplasmic dynein 1 heavy chain 1	Q14204	10	-0.097486	0.836423	-0.0158331	0.889428	0.0265159	0.89054
DYNC1I2	DC1I2_HUMAN	Cytoplasmic dynein 1 intermediate chain 2;Isoform 2B of Cytoplasmic dynein 1 intermediate chain 2;Isoform 2C of Cytoplasmic dynein 1 intermediate chain 2;Isoform 3 of Cytoplasmic dynein 1 intermediate chain 2	Q13409;Q13409-2;Q13409-3;Q13409-7	10	-0.260636	0.230142	-0.240101	0.240398	-0.287062	0.652721
DYNC1LI1	DC1L1_HUMAN	Cytoplasmic dynein 1 light intermediate chain 1	Q9Y6G9	9	0.0605497	0.883492	0.0083333	0.892918	0.163676	0.835056
DYNC1LI2	DC1L2_HUMAN	Cytoplasmic dynein 1 light intermediate chain 2	O43237	6	-0.0513385	0.879721	-0.0933581	0.856238	-0.103136	0.847007
DYNLRB1	DLRB1_HUMAN	Dynein light chain roadblock-type 1	Q9NP97	2	-0.656461	0.415745	-0.891623	0.622804
DYSF	DYSF_HUMAN	Dysferlin;Isoform 10 of Dysferlin;Isoform 11 of Dysferlin;Isoform 12 of Dysferlin;Isoform 13 of Dysferlin;Isoform 14 of Dysferlin;Isoform 2 of Dysferlin;Isoform 3 of Dysferlin;Isoform 4 of Dysferlin;Isoform 5 of Dysferlin;Isoform 6 of Dysferlin;Isoform 7 of Dysferlin;Isoform 8 of Dysferlin;Isoform 9 of Dysferlin	O75923;O75923-10;O75923-11;O75923-12;O75923-13;O75923-14;O75923-2;O75923-3;O75923-4;O75923-5;O75923-6;O75923-7;O75923-8;O75923-9	10	-0.170033	0.752249	-0.124271	0.819545	-0.142704	0.766488
EBNA1BP2	EBP2_HUMAN	Probable rRNA-processing protein EBP2	Q99848	5	0.171835	0.843635	0.17159	0.844979	0.28714	0.818716
ECE1	ECE1_HUMAN	Endothelin-converting enzyme 1;Isoform A of Endothelin-converting enzyme 1;Isoform C of Endothelin-converting enzyme 1;Isoform D of Endothelin-converting enzyme 1	P42892;P42892-2;P42892-3;P42892-4	10	0.209949	0.827813	0.163385	0.863801	0.345386	0.765797
ECH1	ECH1_HUMAN	Delta(3.5)-Delta(2.4)-dienoyl-CoA isomerase. mitochondrial	Q13011	5	0.190656	0.818037	0.00315596	0.883771	0.0991115	0.865768
ECHS1	ECHM_HUMAN	Enoyl-CoA hydratase. mitochondrial	P30084	8	0.253674	0.624562	0.0549404	0.884662	0.204378	0.721276
ECI2	ECI2_HUMAN	Enoyl-CoA delta isomerase 2. mitochondrial;Isoform 2 of Enoyl-CoA delta isomerase 2. mitochondrial	O75521;O75521-2	9	-0.0118616	0.874812	0.00565454	0.883298	-0.0945096	0.846933
ECM29	ECM29_HUMAN	Proteasome-associated protein ECM29 homolog	Q5VYK3	7	0.0127878	0.882517	0.0768812	0.858998	0.0141947	0.874762
EDC4	EDC4_HUMAN	Enhancer of mRNA-decapping protein 4	Q6P2E9	10	-0.192941	0.304035	-0.11659	0.806674	-0.0774888	0.873
EDF1	EDF1_HUMAN	Endothelial differentiation-related factor 1;Isoform 2 of Endothelial differentiation-related factor 1;Isoform 3 of Endothelial differentiation-related factor 1	O60869;O60869-2;O60869-3	4	0.0137142	0.874339	0.00265734	0.876185	0.020788	0.87328
EEA1	EEA1_HUMAN	Early endosome antigen 1	Q15075	10	-0.180751	0.404814	-0.134559	0.594435	-0.08488	0.830084
EEF1A1	EF1A1_HUMAN	Elongation factor 1-alpha 1	P68104	10	0.934631	0.126149	0.700183	0.365051	0.822614	0.491069
EEF1A2	EF1A2_HUMAN	Elongation factor 1-alpha 2	Q05639	3	0.855532	0.386747	0.585159	0.237674	0.916346	0.293952
EEF1B2	EF1B_HUMAN	Elongation factor 1-beta	P24534	3	-0.294826	0.578694	-0.132209	0.822487	-0.179877	0.767089
EEF1D	EF1D_HUMAN	Elongation factor 1-delta;Isoform 2 of Elongation factor 1-delta	P29692;P29692-2	7	-0.0536306	0.885623	0.0714151	0.888432	-0.0204445	0.889564
EEF1E1	MCA3_HUMAN	Eukaryotic translation elongation factor 1 epsilon-1	O43324	3	0.366956	0.678947			0.375074	0.525105
EEF2	EF2_HUMAN	Elongation factor 2	P13639	10	0.696567	0.0130464	0.596292	0.0448664	0.412445	0.66007
EEFSEC	SELB_HUMAN	Selenocysteine-specific elongation factor	P57772	2	-0.325653	0.58032
EFEMP1	FBLN3_HUMAN	EGF-containing fibulin-like extracellular matrix protein 1;Isoform 2 of EGF-containing fibulin-like extracellular matrix protein 1;Isoform 3 of EGF-containing fibulin-like extracellular matrix protein 1;Isoform 4 of EGF-containing fibulin-like extracellular matrix protein 1	Q12805;Q12805-2;Q12805-3;Q12805-4	7	0.132412	0.856987	-0.214255	0.799179	-0.281566	0.760576
EFHD2	EFHD2_HUMAN	EF-hand domain-containing protein D2	Q96C19	10	-0.171412	0.834667	-0.0966779	0.85689	-0.123824	0.831354
EHD1	EHD1_HUMAN	EH domain-containing protein 1	Q9H4M9	9	0.0192603	0.889795	0.0157012	0.891463	-0.224024	0.685104
EHD2	EHD2_HUMAN	EH domain-containing protein 2	Q9NZN4	10	0.729555	0.00036716	0.534423	0.0828022	0.173543	0.84833
EHD3	EHD3_HUMAN	EH domain-containing protein 3	Q9NZN3	8	-0.04597	0.884218	-0.0145684	0.886954	-0.288867	0.630591
EHD4	EHD4_HUMAN	EH domain-containing protein 4	Q9H223	10	-0.253701	0.0132204	-0.265191	0.195051	-0.463929	1.53041e-07
EIF2A	EIF2A_HUMAN	Eukaryotic translation initiation factor 2A	Q9BY44	10	-0.313076	2.37412e-06	-0.138562	0.673886	-0.176406	0.650265
EIF2AK2	E2AK2_HUMAN	Interferon-induced. double-stranded RNA-activated protein kinase	P19525	5	0.129128	0.842346	0.182643	0.791906	0.18327	0.772771
EIF2B1	EI2BA_HUMAN	Translation initiation factor eIF-2B subunit alpha	Q14232	6	0.381354	0.675371			0.4015	0.650455
EIF2B4	EI2BD_HUMAN	Translation initiation factor eIF-2B subunit delta	Q9UI10	5	0.196191	0.761027	0.0742573	0.868122	-0.00925455	0.875355
EIF2B5	EI2BE_HUMAN	Translation initiation factor eIF-2B subunit epsilon	Q13144	3	-0.0387929	0.871762	-0.272371	0.733758	0.0717349	0.864821
EIF2D	EIF2D_HUMAN	Eukaryotic translation initiation factor 2D	P41214	3					-0.352185	0.538364
EIF2S1	IF2A_HUMAN	Eukaryotic translation initiation factor 2 subunit 1	P05198	10	-0.136489	0.763612	-0.181757	0.699606	-0.165487	0.725957
EIF2S2	IF2B_HUMAN	Eukaryotic translation initiation factor 2 subunit 2	P20042	10	0.0605146	0.888195	-0.00182704	0.892223	0.218824	0.769126
EIF2S3	IF2G_HUMAN	Eukaryotic translation initiation factor 2 subunit 3	P41091	10	-0.170509	0.492606	-0.1441	0.723456	-0.0667038	0.866195
EIF3A	EIF3A_HUMAN	Eukaryotic translation initiation factor 3 subunit A	Q14152	10	-0.189173	0.351571	-0.285397	8.49734e-05	-0.163524	0.498667
EIF3B	EIF3B_HUMAN	Eukaryotic translation initiation factor 3 subunit B;Isoform 2 of Eukaryotic translation initiation factor 3 subunit B	P55884;P55884-2	10	-0.0853685	0.861502	-0.13233	0.81208	-0.0768142	0.868942
EIF3D	EIF3D_HUMAN	Eukaryotic translation initiation factor 3 subunit D;Isoform 2 of Eukaryotic translation initiation factor 3 subunit D;Isoform 3 of Eukaryotic translation initiation factor 3 subunit D	O15371;O15371-2;O15371-3	8	-0.610545	0.00127562	-0.653897	0.00906077	-0.490247	0.126818
EIF3E	EIF3E_HUMAN	Eukaryotic translation initiation factor 3 subunit E	P60228	8	0.41377	0.755119	0.345405	0.796003	0.404317	0.726546
EIF3F	EIF3F_HUMAN	Eukaryotic translation initiation factor 3 subunit F	O00303	5	-0.218394	0.650075	-0.203528	0.741028	-0.343415	0.461911
EIF3G	EIF3G_HUMAN	Eukaryotic translation initiation factor 3 subunit G	O75821	6	-0.606852	0.486406			-0.545854	0.0188042
EIF3I	EIF3I_HUMAN	Eukaryotic translation initiation factor 3 subunit I	Q13347	9	-0.276797	0.619015	-0.224271	0.35328	-0.27489	0.673222
EIF3J	EIF3J_HUMAN	Eukaryotic translation initiation factor 3 subunit J	O75822	6	-0.122844	0.835099	-0.163793	0.727833	-0.0474936	0.881191
EIF3K	EIF3K_HUMAN	Eukaryotic translation initiation factor 3 subunit K	Q9UBQ5	2	0.0881084	0.846636			-0.0241886	0.860462
EIF3L	EIF3L_HUMAN	Eukaryotic translation initiation factor 3 subunit L	Q9Y262	10	0.180252	0.819183	0.0322857	0.886384	0.127786	0.873761
EIF3M	EIF3M_HUMAN	Eukaryotic translation initiation factor 3 subunit M	Q7L2H7	2	-0.0346134	0.857599	-0.244673	0.76545	-0.120601	0.833137
EIF4A1	IF4A1_HUMAN	Eukaryotic initiation factor 4A-I	P60842	10	0.753627	0.0233725	0.712383	0.045325	0.643418	0.244465
EIF4A2	IF4A2_HUMAN	Eukaryotic initiation factor 4A-II;Isoform 2 of Eukaryotic initiation factor 4A-II	Q14240;Q14240-2	5	0.126019	0.811407	-0.0498887	0.850733	0.0702304	0.869078
EIF4A3	IF4A3_HUMAN	Eukaryotic initiation factor 4A-III	P38919	10	0.323848	0.462336	0.219881	0.723336	0.341205	0.332815
EIF4B	IF4B_HUMAN	Eukaryotic translation initiation factor 4B	P23588	7	-0.00887883	0.889891	-0.0605022	0.868287	0.0528438	0.877387
EIF4E	IF4E_HUMAN	Eukaryotic translation initiation factor 4E;Isoform 2 of Eukaryotic translation initiation factor 4E;Isoform 3 of Eukaryotic translation initiation factor 4E	P06730;P06730-2;P06730-3	4	-0.210083	0.850095	-0.00541062	0.883406	-0.111647	0.867569
EIF4G2	IF4G2_HUMAN	Eukaryotic translation initiation factor 4 gamma 2	P78344	10	0.0200224	0.892772	-0.0672276	0.888234	-0.181341	0.836762
EIF4H	IF4H_HUMAN	Eukaryotic translation initiation factor 4H	Q15056	6	-0.078245	0.876981	-0.14595	0.846747	-0.129206	0.856695
EIF5	IF5_HUMAN	Eukaryotic translation initiation factor 5	P55010	7	0.130144	0.874063	0.0985406	0.884154	0.158646	0.869511
EIF5A	IF5A1_HUMAN	Eukaryotic translation initiation factor 5A-1;Isoform 2 of Eukaryotic translation initiation factor 5A-1	P63241;P63241-2	10	0.760946	0.0434893	0.726254	0.0381301	0.633333	0.292056
EIF5B	IF2P_HUMAN	Eukaryotic translation initiation factor 5B	O60841	9	-0.0656499	0.867763	-0.156937	0.805544	-0.11524	0.843557
EIF6	IF6_HUMAN	Eukaryotic translation initiation factor 6	P56537	6	0.00680647	0.890407	-0.116564	0.887156	0.12346	0.885082
ELAVL1	ELAV1_HUMAN	ELAV-like protein 1;Isoform 2 of ELAV-like protein 1	Q15717;Q15717-2	10	0.436857	0.473999	0.388647	0.582201	0.506249	0.437551
ELMO2	ELMO2_HUMAN	Engulfment and cell motility protein 2	Q96JJ3	4	-0.0171137	0.873711	-0.0106952	0.875281	-0.0577891	0.853367
ELOC	ELOC_HUMAN	Elongin-C	Q15369	4			-0.412583	0.784825
ELP2	ELP2_HUMAN	Elongator complex protein 2;Isoform 2 of Elongator complex protein 2;Isoform 3 of Elongator complex protein 2;Isoform 5 of Elongator complex protein 2;Isoform 6 of Elongator complex protein 2	Q6IA86;Q6IA86-2;Q6IA86-3;Q6IA86-5;Q6IA86-6	3	-0.339843	0.51256	-0.294036	0.597202	-0.513091	0.262681
EMC2	EMC2_HUMAN	ER membrane protein complex subunit 2	Q15006	4	-0.156741	0.714147	-0.155745	0.731962	-0.0887417	0.845434
EMC7	EMC7_HUMAN	ER membrane protein complex subunit 7	Q9NPA0	2	0.220443	0.789691	0.267081	0.747918	0.258807	0.760304
EMD	EMD_HUMAN	Emerin	P50402	10	0.289921	0.593928	0.150017	0.830494	0.175714	0.807205
EMG1	NEP1_HUMAN	Ribosomal RNA small subunit methyltransferase NEP1	Q92979	2	-0.253974	0.776541	-0.176317	0.810331	-0.127908	0.832828
EML3	EMAL3_HUMAN	Echinoderm microtubule-associated protein-like 3	Q32P44	6	-0.0667919	0.865968	-0.31125	0.547866	-0.396468	0.363385
EML4	EMAL4_HUMAN	Echinoderm microtubule-associated protein-like 4	Q9HC35	4	-0.21001	0.600673	-0.278947	0.540614
ENDOD1	ENDD1_HUMAN	Endonuclease domain-containing 1 protein	O94919	5	0.123839	0.846859	0.173886	0.791837	0.136539	0.839133
ENG	EGLN_HUMAN	Endoglin;Isoform Short of Endoglin	P17813;P17813-2	9	0.0220391	0.893099	0.0189939	0.89259	0.24979	0.511846
ENO1	ENOA_HUMAN	Alpha-enolase	P06733	10	0.1395	0.852476	0.191967	0.814889	-0.584681	0.792043
ENOPH1	ENOPH_HUMAN	Enolase-phosphatase E1	Q9UHY7	2	-0.23555	0.79108	-0.312271	0.699748
EOGT	EOGT_HUMAN	EGF domain-specific O-linked N-acetylglucosamine transferase	Q5NDL2	8	-0.131943	0.849451	-0.101691	0.864965	-0.173177	0.805783
EPB41L2	E41L2_HUMAN	Band 4.1-like protein 2	O43491	7	-0.199455	0.444393	-0.136359	0.738792	-0.302241	0.114348
EPHA2	EPHA2_HUMAN	Ephrin type-A receptor 2	P29317	7	0.0457576	0.885415	0.115582	0.84551	-0.0248811	0.881858
EPHB4	EPHB4_HUMAN	Ephrin type-B receptor 4	P54760	4	-0.051469	0.868177	-0.211606	0.739648	-0.188251	0.738254
EPHX1	HYEP_HUMAN	Epoxide hydrolase 1	P07099	6	-0.0979912	0.825045	-0.22203	0.549725	0.0305083	0.878937
EPRS	SYEP_HUMAN	Bifunctional glutamate/proline--tRNA ligase	P07814	10	-0.172258	0.190788	-0.14838	0.520298	-0.107883	0.693992
EPS15	EPS15_HUMAN	Epidermal growth factor receptor substrate 15	P42566	7	-0.203406	0.652533	-0.313174	0.658444	-0.279673	0.398195
ERAP1	ERAP1_HUMAN	Endoplasmic reticulum aminopeptidase 1;Isoform 2 of Endoplasmic reticulum aminopeptidase 1	Q9NZ08;Q9NZ08-2	10	-0.0270526	0.889059	-0.0230929	0.886241	-0.00330218	0.887777
ERAP2	ERAP2_HUMAN	Endoplasmic reticulum aminopeptidase 2;Isoform 3 of Endoplasmic reticulum aminopeptidase 2	Q6P179;Q6P179-3	7	-0.184547	0.675535	-0.128319	0.78519	-0.0428425	0.853605
ERGIC1	ERGI1_HUMAN	Endoplasmic reticulum-Golgi intermediate compartment protein 1;Isoform 2 of Endoplasmic reticulum-Golgi intermediate compartment protein 1	Q969X5;Q969X5-2	5	0.320012	0.724175	0.191599	0.823825	0.250817	0.796594
ERH	ERH_HUMAN	Enhancer of rudimentary homolog	P84090	3	-0.0591824	0.864936	-0.118642	0.817616
ERO1A	ERO1A_HUMAN	ERO1-like protein alpha	Q96HE7	10	0.132528	0.836593	0.0983854	0.869592	0.14815	0.828
ERP29	ERP29_HUMAN	Endoplasmic reticulum resident protein 29	P30040	9	0.109895	0.873458	0.103287	0.873356	0.106899	0.876765
ERP44	ERP44_HUMAN	Endoplasmic reticulum resident protein 44	Q9BS26	10	-0.230716	0.431059	-0.254309	0.626087	-0.193848	0.648352
ESD	ESTD_HUMAN	S-formylglutathione hydrolase	P10768	10	0.079368	0.891556	0.132292	0.841196	0.031315	0.893515
ESYT1	ESYT1_HUMAN	Extended synaptotagmin-1	Q9BSJ8	10	-0.0261099	0.886649	-0.257097	0.773096	0.0226752	0.88188
ESYT2	ESYT2_HUMAN	Extended synaptotagmin-2;Isoform 2 of Extended synaptotagmin-2;Isoform 6 of Extended synaptotagmin-2	A0FGR8;A0FGR8-2;A0FGR8-6	10	-0.146701	0.615382	-0.160089	0.68603	-0.140617	0.738577
ETF1	ERF1_HUMAN	Eukaryotic peptide chain release factor subunit 1;Isoform 2 of Eukaryotic peptide chain release factor subunit 1	P62495;P62495-2	10	0.329501	0.516104	0.371551	0.4559	0.348352	0.659349
ETFA	ETFA_HUMAN	Electron transfer flavoprotein subunit alpha. mitochondrial	P13804	10	-0.203696	0.56897	-0.397976	0.157788	-0.330132	0.62587
ETFB	ETFB_HUMAN	Electron transfer flavoprotein subunit beta	P38117	10	-0.184175	0.354415	-0.230246	0.0851511	-0.14612	0.748118
ETHE1	ETHE1_HUMAN	Persulfide dioxygenase ETHE1. mitochondrial	O95571	6	-0.287338	0.242436	-0.304606	0.138274	-0.262865	0.478459
EWSR1	EWS_HUMAN	RNA-binding protein EWS;Isoform 3 of RNA-binding protein EWS;Isoform 5 of RNA-binding protein EWS;Isoform 6 of RNA-binding protein EWS	Q01844;Q01844-3;Q01844-5;Q01844-6	5	-0.19373	0.699889	-0.283829	0.579509	-0.280378	0.287598
EXOC1	EXOC1_HUMAN	Exocyst complex component 1;Isoform 2 of Exocyst complex component 1	Q9NV70;Q9NV70-2	4	-0.167668	0.756716	-0.235676	0.637046	-0.250368	0.605773
EXOC4	EXOC4_HUMAN	Exocyst complex component 4	Q96A65	10	-0.195342	0.512203	-0.182993	0.623466	-0.157338	0.73575
EXOC5	EXOC5_HUMAN	Exocyst complex component 5	O00471	3	-0.0887955	0.839174			-0.0720299	0.847192
EXOC7	EXOC7_HUMAN	Exocyst complex component 7;Isoform 1 of Exocyst complex component 7;Isoform 2 of Exocyst complex component 7;Isoform 5 of Exocyst complex component 7;Isoform 6 of Exocyst complex component 7	Q9UPT5;Q9UPT5-1;Q9UPT5-2;Q9UPT5-5;Q9UPT5-6	5	-0.0587799	0.879835	-0.119877	0.851923	-0.0918294	0.866703
EXOC8	EXOC8_HUMAN	Exocyst complex component 8	Q8IYI6	5			0.0419951	0.852545	0.114404	0.809874
EXOSC4	EXOS4_HUMAN	Exosome complex component RRP41	Q9NPD3	4	0.104715	0.843052	0.123154	0.838927	0.225311	0.801388
EXOSC6	EXOS6_HUMAN	Exosome complex component MTR3	Q5RKV6	4	0.0435206	0.87058	-0.0387229	0.872821	-0.104008	0.832784
EZR	EZRI_HUMAN	Ezrin	P15311	10	0.023703	0.892827	0.28603	0.70213	0.128624	0.885103
F11R	JAM1_HUMAN	Junctional adhesion molecule A	Q9Y624	4	0.101622	0.83655	0.142351	0.799561	0.0856079	0.851014
FABP5	FABP5_HUMAN	Fatty acid-binding protein. epidermal	Q01469	7	0.00479745	0.887638	-0.0759533	0.871866	-0.254224	0.720051
FADS2	FADS2_HUMAN	Fatty acid desaturase 2	O95864	3	0.117836	0.843905	0.364285	0.611219	0.0761371	0.851085
FAF1	FAF1_HUMAN	FAS-associated factor 1	Q9UNN5	4	-0.426433	0.705294	-0.442829	0.293321	-0.37796	0.500907
FAF2	FAF2_HUMAN	FAS-associated factor 2	Q96CS3	7	0.169323	0.743538	0.146024	0.814509	0.219949	0.595949
FAHD2A	FAH2A_HUMAN	Fumarylacetoacetate hydrolase domain-containing protein 2A	Q96GK7	7	0.00661495	0.887497	-0.0404558	0.884366	0.150318	0.817564
FAM107B	F107B_HUMAN	Protein FAM107B;Isoform 2 of Protein FAM107B	Q9H098;Q9H098-2	3	-0.176583	0.786134
FAM129B	NIBL1_HUMAN	Niban-like protein 1;Isoform 2 of Niban-like protein 1	Q96TA1;Q96TA1-2	10	0.222326	0.868314	0.502115	0.741555	0.0589672	0.874463
FAM213A	F213A_HUMAN	Redox-regulatory protein FAM213A;Isoform 2 of Redox-regulatory protein FAM213A	Q9BRX8;Q9BRX8-2	10	0.137708	0.851225	0.110085	0.876885	0.194411	0.820162
FAM45BP;FAM45A;FAM45A	FA45B_HUMAN;FA45A_HUMAN;FA45A_HUMAN	Putative protein FAM45B;Protein FAM45A;Isoform 2 of Protein FAM45A	Q6NSW5;Q8TCE6;Q8TCE6-2	2	0.102976	0.837601	0.0935393	0.837643	0.245991	0.755024
FAM49A	FA49A_HUMAN	Protein FAM49A	Q9H0Q0	3	-0.321876	0.528819
FAM49B	FA49B_HUMAN	Protein FAM49B	Q9NUQ9	4	-0.317827	0.774631	-0.236414	0.810729	-0.234603	0.801451
FAM98A	FA98A_HUMAN	Protein FAM98A;Isoform 2 of Protein FAM98A	Q8NCA5;Q8NCA5-2	5	0.698661	0.574855	0.699044	0.569254	0.72106	0.18366
FAM98B	FA98B_HUMAN	Isoform 2 of Protein FAM98B	Q52LJ0-2	4	-0.132682	0.789551	-0.288012	0.463185	-0.411336	0.187945
FAR1	FACR1_HUMAN	Fatty acyl-CoA reductase 1	Q8WVX9	3	0.00255272	0.876113	-0.068043	0.855745	-0.139433	0.800699
FARSA	SYFA_HUMAN	Phenylalanine--tRNA ligase alpha subunit	Q9Y285	5			-0.241078	0.656066
FARSB	SYFB_HUMAN	Phenylalanine--tRNA ligase beta subunit	Q9NSD9	10	0.537712	0.0316958	0.588148	0.0125351	0.55167	0.28248
FASN	FAS_HUMAN	Fatty acid synthase	P49327	10	-0.110253	0.822087	0.0313726	0.887678	0.096577	0.839948
FBL	FBRL_HUMAN	rRNA 2'-O-methyltransferase fibrillarin	P22087	10	0.406647	0.73553	0.550329	0.47318	0.713706	0.166487
FBLIM1	FBLI1_HUMAN	Filamin-binding LIM protein 1	Q8WUP2	10	-0.0980364	0.81856	-0.0925852	0.856434	-0.159968	0.661325
FDFT1	FDFT_HUMAN	Squalene synthase	P37268	5	-0.142429	0.820008	-0.771016	0.000136087
FDPS	FPPS_HUMAN	Farnesyl pyrophosphate synthase;Isoform 2 of Farnesyl pyrophosphate synthase	P14324;P14324-2	8	0.195744	0.80269	-0.0241747	0.891742	0.162724	0.845245
FDXR	ADRO_HUMAN	NADPH:adrenodoxin oxidoreductase. mitochondrial;Isoform 3 of NADPH:adrenodoxin oxidoreductase. mitochondrial;Isoform 7 of NADPH:adrenodoxin oxidoreductase. mitochondrial	P22570;P22570-3;P22570-7	10	-0.129991	0.660967	-0.118808	0.689082	-0.0666227	0.865167
FECH	HEMH_HUMAN	Ferrochelatase. mitochondrial;Isoform 2 of Ferrochelatase. mitochondrial	P22830;P22830-2	4	-0.0264797	0.880833	-0.0570676	0.867235	0.265696	0.697328
FEN1	FEN1_HUMAN	Flap endonuclease 1	P39748	5	-0.14873	0.786351	-0.213126	0.748617	-0.118188	0.83868
FERMT2	FERM2_HUMAN	Fermitin family homolog 2;Isoform 3 of Fermitin family homolog 2	Q96AC1;Q96AC1-3	6	-0.0145102	0.890006	0.058146	0.880967	0.0658754	0.881592
FH	FUMH_HUMAN	Fumarate hydratase. mitochondrial;Isoform Cytoplasmic of Fumarate hydratase. mitochondrial	P07954;P07954-2	9	-0.28757	0.806259	-0.215444	0.758845	-0.0636119	0.88232
FHL1	FHL1_HUMAN	Four and a half LIM domains protein 1;Isoform 1 of Four and a half LIM domains protein 1;Isoform 4 of Four and a half LIM domains protein 1;Isoform 5 of Four and a half LIM domains protein 1	Q13642;Q13642-1;Q13642-4;Q13642-5	6	-0.129509	0.787998	-0.124768	0.809817	-0.298401	0.37058
FHL2	FHL2_HUMAN	Four and a half LIM domains protein 2	Q14192	10	-0.160654	0.573189	-0.159306	0.692372	-0.365948	0.000589816
FHL3	FHL3_HUMAN	Four and a half LIM domains protein 3	Q13643	7	-0.229025	0.443037	-0.289714	0.614694	-0.425511	0.334611
FHOD1	FHOD1_HUMAN	FH1/FH2 domain-containing protein 1	Q9Y613	7	-0.215693	0.487189	-0.170846	0.763082	-0.126996	0.810615
FKBP10	FKB10_HUMAN	Peptidyl-prolyl cis-trans isomerase FKBP10	Q96AY3	8	0.229077	0.818246	0.312496	0.756342	0.340595	0.736626
FKBP15	FKB15_HUMAN	FK506-binding protein 15	Q5T1M5	3	-0.201643	0.809932	-0.33728	0.683547	-0.210979	0.79501
FKBP1A	FKB1A_HUMAN	Peptidyl-prolyl cis-trans isomerase FKBP1A	P62942	7	0.551888	0.64816	0.538956	0.652157	0.481638	0.701293
FKBP2	FKBP2_HUMAN	Peptidyl-prolyl cis-trans isomerase FKBP2	P26885	2	0.214166	0.784385	0.156397	0.822187	0.200117	0.795673
FKBP3	FKBP3_HUMAN	Peptidyl-prolyl cis-trans isomerase FKBP3	Q00688	10	0.018161	0.891425	-0.0737001	0.877196	-0.00741176	0.891983
FKBP4	FKBP4_HUMAN	Peptidyl-prolyl cis-trans isomerase FKBP4	Q02790	10	-0.254311	0.699182	-0.135829	0.804521	-0.342667	0.413291
FKBP5	FKBP5_HUMAN	Peptidyl-prolyl cis-trans isomerase FKBP5	Q13451	4			-0.65107	0.739221
FLNA	FLNA_HUMAN	Filamin-A;Isoform 2 of Filamin-A	P21333;P21333-2	10	0.10847	0.818768	0.106592	0.817932	0.0195101	0.873204
FLNB	FLNB_HUMAN	Filamin-B;Isoform 2 of Filamin-B;Isoform 9 of Filamin-B	O75369;O75369-2;O75369-9	10	0.531155	0.292689	0.336077	0.59342	0.378676	0.630803
FLNC	FLNC_HUMAN	Filamin-C	Q14315	10	-0.779249	0.0467166	-0.792186	0.0303843	-0.529893	0.290149
FLOT1	FLOT1_HUMAN	Flotillin-1	O75955	10	0.259955	0.724772	0.223024	0.773178	0.207596	0.796724
FLOT2	FLOT2_HUMAN	Flotillin-2	Q14254	10	0.0118961	0.889968	-0.043612	0.88554	0.0704796	0.88527
FMNL2	FMNL2_HUMAN	Formin-like protein 2;Isoform 2 of Formin-like protein 2	Q96PY5;Q96PY5-3	3	0.357222	0.775112	0.291095	0.827578	0.416421	0.784898
FMNL3	FMNL3_HUMAN	Formin-like protein 3	Q8IVF7	5	-0.139774	0.768873	-0.183318	0.71195	-0.0321351	0.857792
FNBP1L	FBP1L_HUMAN	Formin-binding protein 1-like;Isoform 2 of Formin-binding protein 1-like;Isoform 3 of Formin-binding protein 1-like;Isoform 4 of Formin-binding protein 1-like;Isoform 5 of Formin-binding protein 1-like	Q5T0N5;Q5T0N5-2;Q5T0N5-3;Q5T0N5-4;Q5T0N5-5	2			-0.216435	0.662925	-0.211729	0.715804
FNDC3A	FND3A_HUMAN	Fibronectin type-III domain-containing protein 3A;Isoform 2 of Fibronectin type-III domain-containing protein 3A	Q9Y2H6;Q9Y2H6-2	6	-0.250574	0.766143	-0.301877	0.486013	0.100989	0.849416
FNDC3B	FND3B_HUMAN	Fibronectin type III domain-containing protein 3B	Q53EP0	5	-0.0964767	0.852165	-0.0313367	0.859531	-0.232618	0.781781
FNTA	FNTA_HUMAN	Protein farnesyltransferase/geranylgeranyltransferase type-1 subunit alpha	P49354	4	0.297253	0.772526	0.200681	0.829164	0.188097	0.839092
FOCAD	FOCAD_HUMAN	Focadhesin	Q5VW36	5	0.268956	0.79252	0.122122	0.864647	0.206548	0.828234
FOXK1	FOXK1_HUMAN	Forkhead box protein K1	P85037	3	-0.234495	0.640692	-0.258651	0.565537	-0.17418	0.763348
FRMD8	FRMD8_HUMAN	FERM domain-containing protein 8;Isoform 2 of FERM domain-containing protein 8	Q9BZ67;Q9BZ67-2	2	0.515153	0.720542
FSCN1	FSCN1_HUMAN	Fascin	Q16658	10	-0.0430982	0.890597	-0.0452329	0.890559	0.0971318	0.878751
FSTL1	FSTL1_HUMAN	Follistatin-related protein 1	Q12841	4	0.117072	0.847081	-0.0209785	0.874188	0.309304	0.715296
FTH1	FRIH_HUMAN	Ferritin heavy chain	P02794	3	0.0956342	0.834753	-0.182546	0.805424	-0.00551781	0.863033
FTL	FRIL_HUMAN	Ferritin light chain	P02792	3	0.13582	0.79937
FTO	FTO_HUMAN	Alpha-ketoglutarate-dependent dioxygenase FTO	Q9C0B1	4	-0.233473	0.818455	-0.359481	0.407829	-0.396407	0.710643
FTSJ3	SPB1_HUMAN	pre-rRNA processing protein FTSJ3	Q8IY81	3	-0.029725	0.859905	0.024032	0.860431	0.350816	0.747013
FUBP1	FUBP1_HUMAN	Far upstream element-binding protein 1	Q96AE4	10	-0.0480947	0.888175	-0.0340285	0.890843	-0.0881542	0.853231
FUBP3	FUBP3_HUMAN	Far upstream element-binding protein 3	Q96I24	10	0.408404	0.647582	0.0318948	0.884725	0.491613	0.705158
FUS	FUS_HUMAN	RNA-binding protein FUS;Isoform Short of RNA-binding protein FUS	P35637;P35637-2	8	-0.0637057	0.890025	0.0196617	0.891481	-0.0686913	0.888056
FXR1	FXR1_HUMAN	Fragile X mental retardation syndrome-related protein 1	P51114	7	-0.0553923	0.878237	0.0491945	0.870607	-0.0209877	0.8821
FYCO1	FYCO1_HUMAN	FYVE and coiled-coil domain-containing protein 1;Isoform 4 of FYVE and coiled-coil domain-containing protein 1	Q9BQS8;Q9BQS8-4	4	-0.203342	0.5534	-0.216249	0.574301	-0.115282	0.794544
G3BP1	G3BP1_HUMAN	Ras GTPase-activating protein-binding protein 1	Q13283	9	-0.179764	0.867374	0.0194745	0.886974	-0.125446	0.877553
G6PD	G6PD_HUMAN	Glucose-6-phosphate 1-dehydrogenase;Isoform Long of Glucose-6-phosphate 1-dehydrogenase;Isoform 3 of Glucose-6-phosphate 1-dehydrogenase	P11413;P11413-2;P11413-3	10	0.384271	0.629528	0.344723	0.681501	0.565463	0.302148
GAA	LYAG_HUMAN	Lysosomal alpha-glucosidase	P10253	7	0.0299522	0.8909	-0.0980294	0.869484	-0.0573845	0.885706
GAK	GAK_HUMAN	Cyclin-G-associated kinase	O14976	2	-0.000993725	0.863713	-0.06823	0.855216	-0.063099	0.855943
GALE	GALE_HUMAN	UDP-glucose 4-epimerase	Q14376	5	-0.140757	0.798795
GALK1	GALK1_HUMAN	Galactokinase;Isoform 2 of Galactokinase	P51570;P51570-2	10	-0.0803556	0.847855	-0.12832	0.776066	-0.143872	0.718317
GALNT1	GALT1_HUMAN	Polypeptide N-acetylgalactosaminyltransferase 1	Q10472	6	0.122027	0.850591	-0.0123229	0.887357	0.0031679	0.887817
GALNT2	GALT2_HUMAN	Polypeptide N-acetylgalactosaminyltransferase 2	Q10471	5	-0.142701	0.804158	-0.138812	0.809703	-0.0705304	0.864676
GALNT7	GALT7_HUMAN	N-acetylgalactosaminyltransferase 7	Q86SF2	5	0.0814621	0.849523	0.0128015	0.874737	0.193044	0.794276
GANAB	GANAB_HUMAN	Neutral alpha-glucosidase AB	Q14697	10	0.930952	7.58294e-05	0.892406	0.000148125	0.981961	1.4377e-05
GAPDH	G3P_HUMAN	Glyceraldehyde-3-phosphate dehydrogenase	P04406	10	0.435364	0.391984	0.508031	0.140293	0.332065	0.652345
GAR1	GAR1_HUMAN	H/ACA ribonucleoprotein complex subunit 1;Isoform 2 of H/ACA ribonucleoprotein complex subunit 1	Q9NY12;Q9NY12-2	3	0.140734	0.843441	0.165271	0.833533	0.358499	0.75118
GARS	GARS_HUMAN	Glycine--tRNA ligase	P41250	10	-0.421188	0.474407	-0.197424	0.654958	-0.23173	0.855448
GART	PUR2_HUMAN	Trifunctional purine biosynthetic protein adenosine-3	P22102	10	-0.292258	0.0656356	-0.29688	0.10981	-0.319669	0.0403095
GATAD2B	P66B_HUMAN	Transcriptional repressor p66-beta	Q8WXI9	3	-0.0038941	0.863359	0.00547046	0.862855	0.0178619	0.860555
GBA	GLCM_HUMAN	Glucosylceramidase;Isoform Short of Glucosylceramidase;Isoform 4 of Glucosylceramidase	P04062;P04062-2;P04062-4	6	0.23465	0.779883	0.0552691	0.868259	0.263838	0.773421
GBE1	GLGB_HUMAN	1.4-alpha-glucan-branching enzyme	Q04446	10	0.0091501	0.887256	-0.017884	0.889506	0.147793	0.762905
GBF1	GBF1_HUMAN	Golgi-specific brefeldin A-resistance guanine nucleotide exchange factor 1;Isoform 2 of Golgi-specific brefeldin A-resistance guanine nucleotide exchange factor 1;Isoform 3 of Golgi-specific brefeldin A-resistance guanine nucleotide exchange factor 1	Q92538;Q92538-2;Q92538-3	7	-0.217663	0.186519	-0.144152	0.731622	-0.0810815	0.849128
GCN1	GCN1_HUMAN	eIF-2-alpha kinase activator GCN1	Q92616	10	-0.239347	0.256592	-0.257495	0.421089	-0.197016	0.534455
GDI1	GDIA_HUMAN	Rab GDP dissociation inhibitor alpha	P31150	5	-0.17146	0.701013	-0.198279	0.691333	-0.090466	0.839009
GDI2	GDIB_HUMAN	Rab GDP dissociation inhibitor beta	P50395	10	-0.177379	0.41964	-0.242164	0.0236672	-0.220696	0.249187
GEMIN4	GEMI4_HUMAN	Gem-associated protein 4	P57678	2	-0.144448	0.780646
GEMIN5	GEMI5_HUMAN	Gem-associated protein 5	Q8TEQ6	6	0.0931052	0.86768	0.225214	0.791356	-0.101061	0.816076
GFM1	EFGM_HUMAN	Elongation factor G. mitochondrial	Q96RP9	10	0.155463	0.753021	0.135016	0.83458	0.225548	0.731736
GFPT1	GFPT1_HUMAN	Glutamine--fructose-6-phosphate aminotransferase [isomerizing] 1;Isoform 2 of Glutamine--fructose-6-phosphate aminotransferase [isomerizing] 1	Q06210;Q06210-2	7	-0.121343	0.868834	-0.173231	0.85126	0.0518128	0.889312
GGCT	GGCT_HUMAN	Gamma-glutamylcyclotransferase	O75223	4	-0.293018	0.199313	-0.315508	0.286321	-0.435908	0.0338175
GIGYF2	GGYF2_HUMAN	GRB10-interacting GYF protein 2;Isoform 3 of GRB10-interacting GYF protein 2;Isoform 4 of GRB10-interacting GYF protein 2	Q6Y7W6;Q6Y7W6-4;Q6Y7W6-5	4	-0.247846	0.412305	-0.174371	0.752442
GIT1	GIT1_HUMAN	ARF GTPase-activating protein GIT1;Isoform 3 of ARF GTPase-activating protein GIT1	Q9Y2X7;Q9Y2X7-3	8	-0.0371091	0.882166	0.0534638	0.871056	0.0419856	0.881968
GLB1	BGAL_HUMAN	Beta-galactosidase;Isoform 3 of Beta-galactosidase	P16278;P16278-3	7	0.105585	0.855481	-0.0259466	0.8862	-0.116143	0.855183
GLIPR2	GAPR1_HUMAN	Golgi-associated plant pathogenesis-related protein 1	Q9H4G4	2	-0.137093	0.819338	-0.133419	0.819854
GLOD4	GLOD4_HUMAN	Glyoxalase domain-containing protein 4;Isoform 2 of Glyoxalase domain-containing protein 4	Q9HC38;Q9HC38-2	7	-0.238565	0.23151	-0.263535	0.154199	-0.332806	0.0334523
GLRX	GLRX1_HUMAN	Glutaredoxin-1	P35754	5	0.0610882	0.88504	0.318283	0.721763	0.199247	0.845169
GLRX3	GLRX3_HUMAN	Glutaredoxin-3	O76003	7	-0.305901	0.06729	-0.25447	0.340555	-0.257031	0.530489
GLUD1	DHE3_HUMAN	Glutamate dehydrogenase 1. mitochondrial	P00367	10	0.425091	0.00999234	0.439029	0.204988	0.416512	0.0746249
GMDS	GMDS_HUMAN	GDP-mannose 4.6 dehydratase;Isoform 2 of GDP-mannose 4.6 dehydratase	O60547;O60547-2	3	0.290065	0.694578			0.201612	0.793874
GMFB	GMFB_HUMAN	Glia maturation factor beta	P60983	3	-0.307261	0.481663	-0.209949	0.673554	-0.227724	0.727366
GMPPA	GMPPA_HUMAN	Mannose-1-phosphate guanyltransferase alpha	Q96IJ6	8	-0.215477	0.646419	-0.196766	0.714531	-0.22783	0.600918
GMPPB	GMPPB_HUMAN	Mannose-1-phosphate guanyltransferase beta;Isoform 2 of Mannose-1-phosphate guanyltransferase beta	Q9Y5P6;Q9Y5P6-2	7	-0.19401	0.733087	-0.123579	0.832072	-0.142481	0.817247
GMPS	GUAA_HUMAN	GMP synthase [glutamine-hydrolyzing]	P49915	10	-0.0665202	0.87722	-0.0617058	0.881281	-0.120189	0.825239
GNA11	GNA11_HUMAN	Guanine nucleotide-binding protein subunit alpha-11	P29992	6	-0.0328127	0.8809	0.030021	0.878073	-0.0377019	0.880743
GNAI2	GNAI2_HUMAN	Guanine nucleotide-binding protein G(i) subunit alpha-2;Isoform 2 of Guanine nucleotide-binding protein G(i) subunit alpha-2;Isoform 3 of Guanine nucleotide-binding protein G(i) subunit alpha-2;Isoform 5 of Guanine nucleotide-binding protein G(i) subunit alpha-2;Isoform 6 of Guanine nucleotide-binding protein G(i) subunit alpha-2	P04899;P04899-2;P04899-3;P04899-5;P04899-6	10	0.199631	0.786279	0.0937096	0.883385	0.147096	0.82786
GNAI3	GNAI3_HUMAN	Guanine nucleotide-binding protein G(k) subunit alpha	P08754	3	-0.114091	0.825721	-0.307719	0.544108	-0.133556	0.835657
GNB1	GBB1_HUMAN	Guanine nucleotide-binding protein G(I)/G(S)/G(T) subunit beta-1	P62873	4	0.16072	0.800069	0.199121	0.775431	0.1634	0.80232
GNB2	GBB2_HUMAN	Guanine nucleotide-binding protein G(I)/G(S)/G(T) subunit beta-2	P62879	10	0.0485486	0.890654	0.227685	0.695451	-0.215661	0.8802
GNG12	GBG12_HUMAN	Guanine nucleotide-binding protein G(I)/G(S)/G(O) subunit gamma-12	Q9UBI6	3	0.350918	0.620807	0.410046	0.39665	0.255044	0.751958
GNL1	GNL1_HUMAN	Guanine nucleotide-binding protein-like 1	P36915	6	-0.0485819	0.87979	0.0194235	0.874712	0.0940629	0.866081
GNL3	GNL3_HUMAN	Guanine nucleotide-binding protein-like 3;Isoform 2 of Guanine nucleotide-binding protein-like 3	Q9BVP2;Q9BVP2-2	3	-0.0671165	0.854348	0.0366001	0.858398	0.229311	0.783054
GNPDA1	GNPI1_HUMAN	Glucosamine-6-phosphate isomerase 1	P46926	4	-0.0923691	0.821937	-0.0706316	0.857052	-0.0291877	0.870924
GNPNAT1	GNA1_HUMAN	Glucosamine 6-phosphate N-acetyltransferase	Q96EK6	2					-0.0112657	0.862227
GNS	GNS_HUMAN	N-acetylglucosamine-6-sulfatase	P15586	6	-0.252554	0.136921	-0.364804	0.00358619	-0.399082	0.00679509
GOLGA2	GOGA2_HUMAN	Golgin subfamily A member 2	Q08379	4	-0.225593	0.787642	-0.20385	0.796068	0.0320356	0.859187
GOT1	AATC_HUMAN	Aspartate aminotransferase. cytoplasmic	P17174	10	-0.205507	0.612151	-0.194021	0.647001	-0.150043	0.788777
GOT2	AATM_HUMAN	Aspartate aminotransferase. mitochondrial	P00505	10	-0.0208508	0.892462	-0.0764763	0.872667	-0.0614208	0.884998
GPD2	GPDM_HUMAN	Glycerol-3-phosphate dehydrogenase. mitochondrial	P43304	10	0.0266032	0.885768	0.0639817	0.879583	0.0996349	0.865597
GPHN	GEPH_HUMAN	Gephyrin;Isoform 2 of Gephyrin	Q9NQX3;Q9NQX3-2	2					-0.27125	0.684327
GPS1	CSN1_HUMAN	COP9 signalosome complex subunit 1;Isoform 4 of COP9 signalosome complex subunit 1;Isoform 2 of COP9 signalosome complex subunit 1	Q13098;Q13098-5;Q13098-7	10	-0.180085	0.795871	-0.191715	0.781857	-0.152714	0.84873
GPX1	GPX1_HUMAN	Glutathione peroxidase 1	P07203	10	-0.0951884	0.864792	-0.0703054	0.880177	-0.0619656	0.884809
GPX4	GPX4_HUMAN	Phospholipid hydroperoxide glutathione peroxidase. mitochondrial;Isoform Cytoplasmic of Phospholipid hydroperoxide glutathione peroxidase. mitochondrial	P36969;P36969-2	3	0.20422	0.796659	0.169065	0.826105	0.0206621	0.861533
GPX8	GPX8_HUMAN	Probable glutathione peroxidase 8	Q8TED1	3	-0.0473887	0.868861	-0.0839888	0.853265	0.0910359	0.849774
GRB2	GRB2_HUMAN	Growth factor receptor-bound protein 2	P62993	6	-0.219721	0.731055	-0.386495	0.581397	-0.0631127	0.863889
GRHPR	GRHPR_HUMAN	Glyoxylate reductase/hydroxypyruvate reductase	Q9UBQ7	7	0.0659317	0.884788	0.0978144	0.877482	0.0574456	0.888155
GRN	GRN_HUMAN	Granulins	P28799	6	0.00396075	0.883578	-0.223189	0.800195	-0.211767	0.840191
GRPEL1	GRPE1_HUMAN	GrpE protein homolog 1. mitochondrial	Q9HAV7	4	-0.388884	0.17151	-0.238005	0.644465	-0.301898	0.392505
GRWD1	GRWD1_HUMAN	Glutamate-rich WD repeat-containing protein 1	Q9BQ67	5	0.243924	0.689233	0.172157	0.7892	0.210861	0.751472
GSK3A	GSK3A_HUMAN	Glycogen synthase kinase-3 alpha	P49840	4	-0.181824	0.653843	-0.141816	0.8044	-0.208175	0.757831
GSK3B	GSK3B_HUMAN	Glycogen synthase kinase-3 beta;Isoform 2 of Glycogen synthase kinase-3 beta	P49841;P49841-2	7	-0.0347219	0.878868	0.1103	0.838804	-0.0740478	0.861411
GSN	GELS_HUMAN	Gelsolin;Isoform 2 of Gelsolin;Isoform 3 of Gelsolin;Isoform 4 of Gelsolin	P06396;P06396-2;P06396-3;P06396-4	10	-0.184797	0.388324	-0.30834	0.0173179	-0.265467	0.18152
GSPT2	ERF3B_HUMAN	Eukaryotic peptide chain release factor GTP-binding subunit ERF3B	Q8IYD1	5	-0.101378	0.832961
GSS	GSHB_HUMAN	Glutathione synthetase	P48637	6	-0.0481252	0.885061	-0.083009	0.872872	-0.0294445	0.886097
GSTK1	GSTK1_HUMAN	Glutathione S-transferase kappa 1	Q9Y2Q3	6	-0.149218	0.757368	-0.198692	0.70826	-0.181829	0.766056
GSTM3	GSTM3_HUMAN	Glutathione S-transferase Mu 3	P21266	3			-0.31923	0.628031	-0.409922	0.465296
GSTO1	GSTO1_HUMAN	Glutathione S-transferase omega-1	P78417	10	0.327378	0.702269	0.255526	0.755213	0.314977	0.700593
GSTP1	GSTP1_HUMAN	Glutathione S-transferase P	P09211	9	-0.366881	0.775271	-0.545766	0.66608	-0.465932	0.73793
GTF2I	GTF2I_HUMAN	General transcription factor II-I;Isoform 2 of General transcription factor II-I;Isoform 3 of General transcription factor II-I;Isoform 4 of General transcription factor II-I	P78347;P78347-2;P78347-3;P78347-4	9	-0.130844	0.74498	-0.166743	0.639485	-0.237855	0.509693
GTPBP1	GTPB1_HUMAN	GTP-binding protein 1	O00178	3	-0.178418	0.780798
GTPBP4	NOG1_HUMAN	Nucleolar GTP-binding protein 1	Q9BZE4	4	-0.216386	0.780418	-0.076505	0.849666	0.00368994	0.863507
H2AFY	H2AY_HUMAN	Core histone macro-H2A.1;Isoform 1 of Core histone macro-H2A.1;Isoform 3 of Core histone macro-H2A.1	O75367;O75367-2;O75367-3	7	0.110685	0.866618	0.129711	0.862706	0.329145	0.778419
H2AFZ;H2AFV	H2AZ_HUMAN;H2AV_HUMAN	Histone H2A.Z;Histone H2A.V	P0C0S5;Q71UI9	3	0.68769	0.495273	0.625702	0.53248	0.752743	0.403803
H6PD	G6PE_HUMAN	GDH/6PGL endoplasmic bifunctional protein	O95479	8	-0.0454522	0.879858	-0.207811	0.729683	-0.136554	0.818664
HACD3	HACD3_HUMAN	Very-long-chain (3R)-3-hydroxyacyl-CoA dehydratase 3	Q9P035	4	0.557787	0.701573	0.531973	0.716941	1.09112	0.368376
HADH	HCDH_HUMAN	Hydroxyacyl-coenzyme A dehydrogenase. mitochondrial;Isoform 2 of Hydroxyacyl-coenzyme A dehydrogenase. mitochondrial;Isoform 3 of Hydroxyacyl-coenzyme A dehydrogenase. mitochondrial	Q16836;Q16836-2;Q16836-3	3					0.011647	0.862407
HADHA	ECHA_HUMAN	Trifunctional enzyme subunit alpha. mitochondrial	P40939	10	-0.205336	0.000114088	-0.272826	3.58945e-07	-0.235924	0.000264504
HADHB	ECHB_HUMAN	Trifunctional enzyme subunit beta. mitochondrial;Isoform 2 of Trifunctional enzyme subunit beta. mitochondrial	P55084;P55084-2	10	0.259986	0.770548	0.118632	0.881703	0.230653	0.806852
HAGH	GLO2_HUMAN	Hydroxyacylglutathione hydrolase. mitochondrial;Isoform 2 of Hydroxyacylglutathione hydrolase. mitochondrial	Q16775;Q16775-2	3	0.0852094	0.867291	0.0971444	0.865482	0.131057	0.851888
HARS	SYHC_HUMAN	Histidine--tRNA ligase. cytoplasmic;Isoform 4 of Histidine--tRNA ligase. cytoplasmic	P12081;P12081-4	10	0.392417	0.427297	0.299663	0.680229	0.472037	0.307171
HAT1	HAT1_HUMAN	Histone acetyltransferase type B catalytic subunit	O14929	4	-0.082409	0.837141			-0.394188	0.478862
HBA1	HBA_HUMAN	Hemoglobin subunit alpha	P69905	5	-0.152279	0.857213	-0.344403	0.424923	-0.386073	0.686492
HCCS	CCHL_HUMAN	Cytochrome c-type heme lyase	P53701	3	0.198503	0.798924	0.300318	0.732413	0.331533	0.714018
HCLS1	HCLS1_HUMAN	Hematopoietic lineage cell-specific protein	P14317	3	-0.040059	0.856336	-0.0718501	0.848875	-0.0390674	0.857632
HDGF	HDGF_HUMAN	Hepatoma-derived growth factor	P51858	9	-0.0138284	0.893226	-0.00601021	0.893353	-0.0321422	0.890786
HDGFL2	HDGR2_HUMAN	Hepatoma-derived growth factor-related protein 2;Isoform 2 of Hepatoma-derived growth factor-related protein 2	Q7Z4V5;Q7Z4V5-2	5			-0.333564	0.826345
HDLBP	VIGLN_HUMAN	Vigilin	Q00341	10	-0.270916	1.2297e-05	-0.296467	3.32146e-07	-0.129744	0.538687
HEBP1	HEBP1_HUMAN	Heme-binding protein 1	Q9NRV9	4	-0.247191	0.528148	-0.335314	0.162149	-0.25714	0.511488
HEBP2	HEBP2_HUMAN	Heme-binding protein 2	Q9Y5Z4	6	-0.0976536	0.866955	-0.168367	0.810445	-0.0896645	0.871108
HECTD3	HECD3_HUMAN	E3 ubiquitin-protein ligase HECTD3	Q5T447	3	0.435973	0.758385			0.485883	0.736954
HEXA	HEXA_HUMAN	Beta-hexosaminidase subunit alpha	P06865	3	0.183639	0.814998	-0.00823597	0.875845	0.0103663	0.875527
HEXB	HEXB_HUMAN	Beta-hexosaminidase subunit beta	P07686	10	-0.201538	0.341732	-0.334905	0.00395632	-0.327528	0.00802521
HGH1	HGH1_HUMAN	Protein HGH1 homolog	Q9BTY7	3	-0.0639123	0.861107	-0.0863842	0.848803	-0.0832476	0.847229
HGS	HGS_HUMAN	Hepatocyte growth factor-regulated tyrosine kinase substrate	O14964	8	-0.121957	0.746508	-0.249894	0.694285	-0.0815942	0.847672
HIBCH	HIBCH_HUMAN	3-hydroxyisobutyryl-CoA hydrolase. mitochondrial	Q6NVY1	2	-0.218351	0.808839	-0.16199	0.809473	-0.281531	0.769042
HINT1	HINT1_HUMAN	Histidine triad nucleotide-binding protein 1	P49773	6	-0.276283	0.66952	-0.159843	0.717568	-0.231201	0.726428
HIP1R	HIP1R_HUMAN	Huntingtin-interacting protein 1-related protein	O75146	5	-0.201385	0.7323	0.519462	0.704748	-0.203804	0.762104
HIST1H1B	H15_HUMAN	Histone H1.5	P16401	9	-0.032107	0.891201	-0.0275336	0.891219	-0.0822831	0.885664
HIST1H1C	H12_HUMAN	Histone H1.2	P16403	10	-0.124808	0.885332	0.102185	0.879169	-0.0748639	0.888883
HIST1H2AB;HIST3H2A;HIST1H2AC	H2A1B_HUMAN;H2A3_HUMAN;H2A1C_HUMAN	Histone H2A type 1-B/E;Histone H2A type 3;Histone H2A type 1-C	P04908;Q7L7L0;Q93077	2	0.859991	0.336996	1.13651	0.0554085	1.21811	0.0369111
HIST1H2BK;H2BFS;HIST1H2BD;HIST1H2BC;HIST2H2BF;HIST2H2BF;HIST1H2BH;HIST1H2BN;HIST1H2BM;HIST1H2BL	H2B1K_HUMAN;H2BFS_HUMAN;H2B1D_HUMAN;H2B1C_HUMAN;H2B2F_HUMAN;H2B2F_HUMAN;H2B1H_HUMAN;H2B1N_HUMAN;H2B1M_HUMAN;H2B1L_HUMAN	Histone H2B type 1-K;Histone H2B type F-S;Histone H2B type 1-D;Histone H2B type 1-C/E/F/G/I;Histone H2B type 2-F;Isoform 2 of Histone H2B type 2-F;Histone H2B type 1-H;Histone H2B type 1-N;Histone H2B type 1-M;Histone H2B type 1-L	O60814;P57053;P58876;P62807;Q5QNW6;Q5QNW6-2;Q93079;Q99877;Q99879;Q99880	3	0.522338	0.212767	0.585762	0.10592	0.541516	0.223958
HIST1H4A	H4_HUMAN	Histone H4	P62805	10	1.01479	0.000379604	1.08369	3.88607e-05	1.09269	9.45344e-05
HK1	HXK1_HUMAN	Hexokinase-1;Isoform 2 of Hexokinase-1;Isoform 3 of Hexokinase-1;Isoform 4 of Hexokinase-1	P19367;P19367-2;P19367-3;P19367-4	10	0.206906	0.823972	-0.101567	0.886015	0.284376	0.849344
HLA-A	1A02_HUMAN	HLA class I histocompatibility antigen. A-2 alpha chain	P01892	7	0.0769736	0.852648	-0.036068	0.884324	0.0350794	0.878844
HLA-C	1C06_HUMAN	HLA class I histocompatibility antigen. Cw-6 alpha chain	Q29963	7	0.20663	0.823431	-0.429384	0.793806	0.0182211	0.874985
HMGA1	HMGA1_HUMAN	High mobility group protein HMG-I/HMG-Y;Isoform HMG-R of High mobility group protein HMG-I/HMG-Y	P17096;P17096-3	5	0.09456	0.884069	0.331561	0.668495	0.22912	0.831129
HMGA2	HMGA2_HUMAN	High mobility group protein HMGI-C;Isoform 2 of High mobility group protein HMGI-C;Isoform 3 of High mobility group protein HMGI-C;Isoform 4 of High mobility group protein HMGI-C;Isoform 5 of High mobility group protein HMGI-C;Isoform 6 of High mobility group protein HMGI-C	P52926;P52926-2;P52926-3;P52926-4;P52926-5;P52926-6	3	0.450903	0.783573	0.80174	0.543476
HMGB1	HMGB1_HUMAN	High mobility group protein B1	P09429	10	0.422436	0.137598	0.388377	0.176524	0.429263	0.169363
HMGB2	HMGB2_HUMAN	High mobility group protein B2	P26583	5	0.0574701	0.869268	0.0550584	0.869753	-0.10504	0.847965
HMGB3	HMGB3_HUMAN	High mobility group protein B3	O15347	5	0.245011	0.820059	0.236294	0.823381	0.0779606	0.8705
HMGCL	HMGCL_HUMAN	Hydroxymethylglutaryl-CoA lyase. mitochondrial	P35914	4	-0.369551	0.239038	-0.465227	0.164321	-0.575734	0.054914
HMGCS1	HMCS1_HUMAN	Hydroxymethylglutaryl-CoA synthase. cytoplasmic	Q01581	8	-0.265717	0.204275	-0.554572	0.00160295	-1.35461	0
HMOX1	HMOX1_HUMAN	Heme oxygenase 1	P09601	10	0.329142	0.741765	0.356089	0.787714	1.94024	1.49796e-11
HMOX2	HMOX2_HUMAN	Heme oxygenase 2;Isoform 2 of Heme oxygenase 2	P30519;P30519-2	6	0.128548	0.83835	-0.103612	0.821433	0.169293	0.814291
HNRNPA0	ROA0_HUMAN	Heterogeneous nuclear ribonucleoprotein A0	Q13151	6	0.246289	0.791631	0.336745	0.750298	0.30408	0.771952
HNRNPA2B1	ROA2_HUMAN	Heterogeneous nuclear ribonucleoproteins A2/B1	P22626	10	0.438399	0.275331	0.433949	0.289511	0.36387	0.577331
HNRNPA3	ROA3_HUMAN	Heterogeneous nuclear ribonucleoprotein A3	P51991	10	0.604029	0.423012	0.556117	0.31463	0.581668	0.451968
HNRNPAB	ROAA_HUMAN	Heterogeneous nuclear ribonucleoprotein A/B;Isoform 2 of Heterogeneous nuclear ribonucleoprotein A/B;Isoform 3 of Heterogeneous nuclear ribonucleoprotein A/B;Isoform 4 of Heterogeneous nuclear ribonucleoprotein A/B	Q99729;Q99729-2;Q99729-3;Q99729-4	3	0.308969	0.76921	0.326776	0.748716	0.347867	0.728645
HNRNPD	HNRPD_HUMAN	Heterogeneous nuclear ribonucleoprotein D0;Isoform 3 of Heterogeneous nuclear ribonucleoprotein D0	Q14103;Q14103-3	8	0.133642	0.828188	0.213406	0.76666	0.132381	0.828514
HNRNPDL	HNRDL_HUMAN	Heterogeneous nuclear ribonucleoprotein D-like	O14979	8	0.719761	0.459349	0.575961	0.654215	0.722292	0.457199
HNRNPF	HNRPF_HUMAN	Heterogeneous nuclear ribonucleoprotein F	P52597	7	-0.230318	0.856792	-0.222162	0.840272	-0.189925	0.869132
HNRNPH1	HNRH1_HUMAN	Heterogeneous nuclear ribonucleoprotein H	P31943	10	0.270226	0.577057	0.217891	0.764841	0.234555	0.767174
HNRNPK	HNRPK_HUMAN	Heterogeneous nuclear ribonucleoprotein K;Isoform 2 of Heterogeneous nuclear ribonucleoprotein K	P61978;P61978-2	10	0.531342	0.036513	0.617013	0.0127043	0.521485	0.26133
HNRNPL	HNRPL_HUMAN	Heterogeneous nuclear ribonucleoprotein L	P14866	9	0.0157321	0.874911	-0.0761248	0.865854	0.0271372	0.873508
HNRNPM	HNRPM_HUMAN	Heterogeneous nuclear ribonucleoprotein M;Isoform 2 of Heterogeneous nuclear ribonucleoprotein M	P52272;P52272-2	10	0.340301	0.452408	0.192684	0.790179	0.191409	0.807909
HNRNPR	HNRPR_HUMAN	Heterogeneous nuclear ribonucleoprotein R	O43390	10	0.206527	0.809415	0.250592	0.750887	0.280801	0.7126
HNRNPU	HNRPU_HUMAN	Heterogeneous nuclear ribonucleoprotein U;Isoform Short of Heterogeneous nuclear ribonucleoprotein U	Q00839;Q00839-2	10	-0.163351	0.69632	-0.0972866	0.793469	-0.145566	0.693405
HNRNPUL2	HNRL2_HUMAN	Heterogeneous nuclear ribonucleoprotein U-like protein 2	Q1KMD3	10	0.00769407	0.893551	-0.0439207	0.89073	-0.037181	0.891946
HOMER3	HOME3_HUMAN	Homer protein homolog 3;Isoform 2 of Homer protein homolog 3	Q9NSC5;Q9NSC5-2	7	-0.114851	0.782979	-0.245939	0.274018	-0.190668	0.683391
HOOK3	HOOK3_HUMAN	Protein Hook homolog 3	Q86VS8	5	-0.258511	0.0892527	-0.294704	0.230826	-0.303365	0.0786783
HP1BP3	HP1B3_HUMAN	Heterochromatin protein 1-binding protein 3	Q5SSJ5	10	0.0113222	0.891872	-0.072322	0.891388	0.234706	0.753788
HPCAL1	HPCL1_HUMAN	Hippocalcin-like protein 1	P37235	4	1.08917	0.000166937	1.09079	0.000419109	0.624325	0.497917
HPRT1	HPRT_HUMAN	Hypoxanthine-guanine phosphoribosyltransferase	P00492	6	-0.151969	0.833181	-0.132625	0.838226	-0.268301	0.743019
HS1BP3	H1BP3_HUMAN	HCLS1-binding protein 3	Q53T59	4	-0.104625	0.832161	-0.100391	0.838391	0.0204065	0.860246
HSD17B10	HCD2_HUMAN	3-hydroxyacyl-CoA dehydrogenase type-2	Q99714	10	-0.193972	0.554613	-0.226092	0.612384	-0.22736	0.483647
HSD17B12	DHB12_HUMAN	Very-long-chain 3-oxoacyl-CoA reductase	Q53GQ0	7	-0.176642	0.868752	0.146147	0.827907	-0.257406	0.861684
HSD17B4	DHB4_HUMAN	Peroxisomal multifunctional enzyme type 2	P51659	10	-0.253241	0.20641	-0.188501	0.606492	-0.235503	0.318923
HSDL2	HSDL2_HUMAN	Hydroxysteroid dehydrogenase-like protein 2	Q6YN16	4	-0.0832118	0.858872	-0.232798	0.650645	-0.30029	0.642489
HSP90AA1	HS90A_HUMAN	Heat shock protein HSP 90-alpha;Isoform 2 of Heat shock protein HSP 90-alpha	P07900;P07900-2	10	2.22336	1.91228e-10	2.14131	5.21855e-10	2.32314	4.27965e-10
HSP90AB1	HS90B_HUMAN	Heat shock protein HSP 90-beta	P08238	10	0.0354018	0.858683	0.24387	0.767857	0.182048	0.819235
HSP90B1	ENPL_HUMAN	Endoplasmin	P14625	10	-0.181037	0.761297	-0.20776	0.730485	-0.335098	0.519255
HSPA14	HSP7E_HUMAN	Heat shock 70 kDa protein 14	Q0VDF9	3	0.228043	0.66486	0.0638115	0.848621	0.210103	0.744261
HSPA1A;HSPA1B	HS71A_HUMAN;HS71B_HUMAN	Heat shock 70 kDa protein 1A;Heat shock 70 kDa protein 1B	P0DMV8;P0DMV9	10	-0.302217	0.000961829	-0.206032	0.32559	-0.20818	0.307798
HSPA4	HSP74_HUMAN	Heat shock 70 kDa protein 4	P34932	10	-0.199632	0.492222	-0.206433	0.466135	-0.196492	0.445743
HSPA4L	HS74L_HUMAN	Heat shock 70 kDa protein 4L	O95757	8	-0.204945	0.260651	-0.251884	0.107859	-0.341697	0.455466
HSPA5	GRP78_HUMAN	78 kDa glucose-regulated protein	P11021	10	0.557481	0.00315442	0.410974	0.267382	0.566013	0.00415418
HSPA8	HSP7C_HUMAN	Heat shock cognate 71 kDa protein	P11142	10	0.356392	0.0775073	0.400993	0.00759587	0.275076	0.504601
HSPA9	GRP75_HUMAN	Stress-70 protein. mitochondrial	P38646	10	-0.0696478	0.871501	-0.0853413	0.854516	-0.00242683	0.892991
HSPB1	HSPB1_HUMAN	Heat shock protein beta-1	P04792	10	-0.231695	0.484043	-0.195295	0.63908	-0.294286	0.344656
HSPD1	CH60_HUMAN	60 kDa heat shock protein. mitochondrial	P10809	10	-0.31809	0.00569873	-0.571027	0.0288103	-0.327852	0.170796
HSPE1	CH10_HUMAN	10 kDa heat shock protein. mitochondrial	P61604	10	0.427921	0.813853	0.541961	0.749114	0.503537	0.778574
HSPG2	PGBM_HUMAN	Basement membrane-specific heparan sulfate proteoglycan core protein	P98160	10	-0.0765691	0.836083	-0.240601	0.0310322	-0.0650012	0.845472
HSPH1	HS105_HUMAN	Heat shock protein 105 kDa;Isoform Beta of Heat shock protein 105 kDa	Q92598;Q92598-2	10	-0.162997	0.52374	-0.0896969	0.834189	-0.254619	0.0763526
HTATSF1	HTSF1_HUMAN	HIV Tat-specific factor 1	O43719	2	0.192311	0.819905			0.170548	0.828141
HTRA1	HTRA1_HUMAN	Serine protease HTRA1	Q92743	4	0.442703	0.702823	0.0275695	0.860585	0.311633	0.784752
HUWE1	HUWE1_HUMAN	E3 ubiquitin-protein ligase HUWE1;Isoform 3 of E3 ubiquitin-protein ligase HUWE1	Q7Z6Z7;Q7Z6Z7-3	10	-0.257569	0.000392428	-0.314446	1.74772e-06	-0.301987	0.00654696
HYI	HYI_HUMAN	Putative hydroxypyruvate isomerase;Isoform 4 of Putative hydroxypyruvate isomerase	Q5T013;Q5T013-4	4	0.340248	0.571792	0.0670625	0.867956	0.152996	0.833927
HYOU1	HYOU1_HUMAN	Hypoxia up-regulated protein 1	Q9Y4L1	10	-0.111971	0.771045	-0.191873	0.478056	-0.283314	0.0278794
IARS	SYIC_HUMAN	Isoleucine--tRNA ligase. cytoplasmic	P41252	10	0.0276176	0.889602	0.0805621	0.852407	0.077306	0.859687
IARS2	SYIM_HUMAN	Isoleucine--tRNA ligase. mitochondrial	Q9NSE4	7	-0.276903	0.0514777	-0.319876	0.053925	-0.282598	0.495652
IDE	IDE_HUMAN	Insulin-degrading enzyme	P14735	7	-0.0693101	0.869105	-0.105713	0.842386	-0.0657152	0.873635
IDH1	IDHC_HUMAN	Isocitrate dehydrogenase [NADP] cytoplasmic	O75874	10	0.450647	0.499042	0.282543	0.776462	0.0720989	0.890578
IDH2	IDHP_HUMAN	Isocitrate dehydrogenase [NADP]. mitochondrial	P48735	10	0.144855	0.819028	-0.0260446	0.893154	0.0817797	0.884282
IDH3A	IDH3A_HUMAN	Isocitrate dehydrogenase [NAD] subunit alpha. mitochondrial	P50213	6	-0.291323	0.150013	-0.25374	0.536091	-0.215133	0.662747
IGBP1	IGBP1_HUMAN	Immunoglobulin-binding protein 1	P78318	2					-0.238448	0.749905
IGF2BP1	IF2B1_HUMAN	Insulin-like growth factor 2 mRNA-binding protein 1	Q9NZI8	10	-0.157153	0.763965	-0.12081	0.844214	-0.0872621	0.863918
IGF2BP2	IF2B2_HUMAN	Insulin-like growth factor 2 mRNA-binding protein 2;Isoform 2 of Insulin-like growth factor 2 mRNA-binding protein 2	Q9Y6M1;Q9Y6M1-1	10	-0.121155	0.802444	-0.0331586	0.891069	-0.0594089	0.880653
IGF2BP3	IF2B3_HUMAN	Insulin-like growth factor 2 mRNA-binding protein 3	O00425	10	-0.121249	0.746204	-0.113284	0.764053	-0.0423001	0.883277
IGF2R	MPRI_HUMAN	Cation-independent mannose-6-phosphate receptor	P11717	10	-0.0920566	0.849272	-0.0193209	0.873559	0.302259	0.658262
IGFBP7	IBP7_HUMAN	Insulin-like growth factor-binding protein 7;Isoform 2 of Insulin-like growth factor-binding protein 7	Q16270;Q16270-2	4	0.00740186	0.875429	-0.115778	0.842504	0.0108582	0.87538
IK	RED_HUMAN	Protein Red	Q13123	4	0.148141	0.846037	0.126381	0.859874	0.175251	0.840756
IKBIP	IKIP_HUMAN	Inhibitor of nuclear factor kappa-B kinase-interacting protein	Q70UQ0	6	0.117457	0.824803	0.086106	0.863977	0.123925	0.843751
IKBKG	NEMO_HUMAN	NF-kappa-B essential modulator;Isoform 2 of NF-kappa-B essential modulator	Q9Y6K9;Q9Y6K9-2	3	0.119938	0.818872	0.112247	0.824997	0.111985	0.827672
ILF2	ILF2_HUMAN	Interleukin enhancer-binding factor 2	Q12905	10	0.179402	0.802196	0.305456	0.422052	0.172636	0.821484
ILF3	ILF3_HUMAN	Interleukin enhancer-binding factor 3	Q12906	10	0.201386	0.597452	0.170868	0.691035	0.193265	0.637862
ILK	ILK_HUMAN	Integrin-linked protein kinase	Q13418	7	0.0150901	0.88991	-0.0242585	0.886364	-0.0645965	0.880313
ILKAP	ILKAP_HUMAN	Integrin-linked kinase-associated serine/threonine phosphatase 2C	Q9H0C8	2	0.0613049	0.851295	0.0764095	0.847044	0.0797686	0.846
IMPA1	IMPA1_HUMAN	Inositol monophosphatase 1;Isoform 3 of Inositol monophosphatase 1	P29218;P29218-3	4	-0.17306	0.755496	-0.218589	0.582736	-0.0845153	0.83445
IMPDH1	IMDH1_HUMAN	Inosine-5'-monophosphate dehydrogenase 1;Isoform 3 of Inosine-5'-monophosphate dehydrogenase 1;Isoform 5 of Inosine-5'-monophosphate dehydrogenase 1;Isoform 6 of Inosine-5'-monophosphate dehydrogenase 1;Isoform 7 of Inosine-5'-monophosphate dehydrogenase 1	P20839;P20839-3;P20839-5;P20839-6;P20839-7	4			-0.650909	0.656434	0.127075	0.837099
IMPDH2	IMDH2_HUMAN	Inosine-5'-monophosphate dehydrogenase 2	P12268	10	0.604004	0.473589	0.718606	0.601164	0.571119	0.65971
INF2	INF2_HUMAN	Inverted formin-2;Isoform 2 of Inverted formin-2	Q27J81;Q27J81-2	10	-0.243604	0.442583	-0.117012	0.818142	-0.014993	0.889814
IPO4	IPO4_HUMAN	Importin-4;Isoform 2 of Importin-4	Q8TEX9;Q8TEX9-2	9	-0.0990785	0.855844	-0.146983	0.811294	-0.107997	0.856597
IPO5	IPO5_HUMAN	Importin-5;Isoform 3 of Importin-5	O00410;O00410-3	7	-0.0534048	0.881348	-0.111535	0.836381	-0.207291	0.733423
IPO7	IPO7_HUMAN	Importin-7	O95373	9	-0.29058	0.272699	-0.127938	0.790388	-0.190115	0.726075
IPO9	IPO9_HUMAN	Importin-9	Q96P70	3	-0.262869	0.524082
IQGAP1	IQGA1_HUMAN	Ras GTPase-activating-like protein IQGAP1	P46940	10	-0.1838	0.117612	-0.175178	0.264027	-0.132852	0.546931
IRF2BP2	I2BP2_HUMAN	Interferon regulatory factor 2-binding protein 2;Isoform 2 of Interferon regulatory factor 2-binding protein 2	Q7Z5L9;Q7Z5L9-2	3	-0.157129	0.781329	-0.190942	0.755591	-0.101276	0.8299
IRGQ	IRGQ_HUMAN	Immunity-related GTPase family Q protein	Q8WZA9	6	-0.18925	0.459777	-0.198788	0.456767	-0.112967	0.78148
ISG15	ISG15_HUMAN	Ubiquitin-like protein ISG15	P05161	3	0.00111079	0.863654	0.187797	0.793131	-0.0143853	0.861593
ISOC1	ISOC1_HUMAN	Isochorismatase domain-containing protein 1	Q96CN7	3			-0.1993	0.7899
ISYNA1	INO1_HUMAN	Inositol-3-phosphate synthase 1;Isoform 2 of Inositol-3-phosphate synthase 1;Isoform 3 of Inositol-3-phosphate synthase 1	Q9NPH2;Q9NPH2-2;Q9NPH2-3	5	0.086392	0.872487	0.111012	0.853537	0.0325797	0.860984
ITGA2	ITA2_HUMAN	Integrin alpha-2	P17301	10	-0.00522909	0.893569	-0.0158305	0.893479	0.113143	0.777796
ITGA5	ITA5_HUMAN	Integrin alpha-5	P08648	10	-0.136028	0.877813	-0.195073	0.785772	-0.22244	0.804944
ITGB1	ITB1_HUMAN	Integrin beta-1	P05556	10	-0.122047	0.821585	-0.193338	0.701712	-0.152527	0.759211
ITGB3	ITB3_HUMAN	Integrin beta-3	P05106	8	0.0959048	0.828468	-0.0319232	0.887598	-0.101899	0.840876
ITGB5	ITB5_HUMAN	Integrin beta-5	P18084	5	0.12948	0.838886			0.173471	0.813358
ITPR3	ITPR3_HUMAN	Inositol 1.4.5-trisphosphate receptor type 3	Q14573	4	-0.122284	0.808433	-0.108728	0.826583	-0.175596	0.777484
IVD	IVD_HUMAN	Isovaleryl-CoA dehydrogenase. mitochondrial;Isoform 2 of Isovaleryl-CoA dehydrogenase. mitochondrial	P26440;P26440-2	3	-0.437595	0.207122	-0.345972	0.377132
IWS1	IWS1_HUMAN	Protein IWS1 homolog;Isoform 2 of Protein IWS1 homolog;Isoform 3 of Protein IWS1 homolog	Q96ST2;Q96ST2-2;Q96ST2-3	2	-0.105411	0.8118
JAK1	JAK1_HUMAN	Tyrosine-protein kinase JAK1	P23458	3	-0.153082	0.778341	-0.156005	0.750495	-0.00238225	0.863536
JAM3	JAM3_HUMAN	Junctional adhesion molecule C	Q9BX67	3	-0.216919	0.769462			-0.459245	0.607921
JPT1	JUPI1_HUMAN	Jupiter microtubule associated homolog 1	Q9UK76	6	-0.115861	0.849019	-0.154762	0.810502	-0.105238	0.846187
JPT2	JUPI2_HUMAN	Jupiter microtubule associated homolog 2;Isoform 3 of Jupiter microtubule associated homolog 2	Q9H910;Q9H910-3	3	-0.192845	0.659168	-0.179328	0.715931	-0.274473	0.458061
JUP	PLAK_HUMAN	Junction plakoglobin	P14923	10	0.0105471	0.89328	-0.122548	0.818299	-0.0719553	0.876741
KARS	SYK_HUMAN	Lysine--tRNA ligase;Isoform Mitochondrial of Lysine--tRNA ligase	Q15046;Q15046-2	10	0.101956	0.833753	0.0767163	0.878308	0.278116	0.479264
KCTD12	KCD12_HUMAN	BTB/POZ domain-containing protein KCTD12	Q96CX2	8	0.0965594	0.888451	-0.159246	0.873382	-0.165273	0.882342
KDELC1	KDEL1_HUMAN	KDEL motif-containing protein 1	Q6UW63	3	-0.19048	0.669008			-0.0548199	0.850379
KDELC2	KDEL2_HUMAN	KDEL motif-containing protein 2	Q7Z4H8	4	0.0522844	0.870792	-0.378873	0.661146	0.00748914	0.876015
KHDRBS1	KHDR1_HUMAN	KH domain-containing. RNA-binding. signal transduction-associated protein 1	Q07666	8	0.674105	0.746912	0.558028	0.773745	0.6036	0.762816
KHSRP	FUBP2_HUMAN	Far upstream element-binding protein 2	Q92945	10	-0.262781	0.498292	-0.111108	0.858239	-0.184284	0.665384
KIF1BP	KBP_HUMAN	KIF1-binding protein	Q96EK5	4	0.115205	0.866024	-0.121055	0.816343	0.219198	0.803059
KIF5B	KINH_HUMAN	Kinesin-1 heavy chain	P33176	10	-0.266701	0.000193041	-0.283195	0.000570068	-0.261236	0.14097
KIF5C	KIF5C_HUMAN	Kinesin heavy chain isoform 5C	O60282	7	-0.188721	0.670875	-0.137178	0.811182	-0.092095	0.854146
KPNA1	IMA5_HUMAN	Importin subunit alpha-5	P52294	3			-0.397543	0.477653
KPNA2	IMA1_HUMAN	Importin subunit alpha-1	P52292	8	-0.0352144	0.890673	-0.188858	0.696464	-0.346613	0.629741
KPNA3	IMA4_HUMAN	Importin subunit alpha-4	O00505	5	0.155773	0.842739	0.030834	0.881946	-0.0506674	0.872436
KPNA4	IMA3_HUMAN	Importin subunit alpha-3	O00629	3	0.0377163	0.856009	-0.0483025	0.853503
KPNA6	IMA7_HUMAN	Importin subunit alpha-7	O60684	8	-0.272735	0.00151185	-0.311419	0.0723294	-0.183606	0.251876
KPNB1	IMB1_HUMAN	Importin subunit beta-1	Q14974	10	0.0641184	0.888961	-0.112003	0.884935	-0.0402046	0.8915
KRT18	K1C18_HUMAN	Keratin. type I cytoskeletal 18	P05783	10	-0.221728	0.492989	-0.270244	0.360595	-0.271476	0.128834
KRT7	K2C7_HUMAN	Keratin. type II cytoskeletal 7	P08729	10	-0.121703	0.807675	0.0663443	0.884027	-0.0500778	0.886588
KTN1	KTN1_HUMAN	Kinectin	Q86UP2	10	-0.396932	0.624343	-0.36855	0.660429	-0.226777	0.834969
KYAT3	KAT3_HUMAN	Kynurenine--oxoglutarate transaminase 3;Isoform 3 of Kynurenine--oxoglutarate transaminase 3	Q6YP21;Q6YP21-3	3					-0.148623	0.791149
LAMA4	LAMA4_HUMAN	Laminin subunit alpha-4;Isoform 2 of Laminin subunit alpha-4	Q16363;Q16363-2	6	0.141938	0.827954	-0.217807	0.758109	0.00659206	0.883212
LAMB1	LAMB1_HUMAN	Laminin subunit beta-1	P07942	10	-0.242907	0.000285552	-0.416223	1.23662e-08	-0.335237	1.55916e-05
LAMB2	LAMB2_HUMAN	Laminin subunit beta-2	P55268	4	0.0593088	0.865023	-0.154449	0.82057	0.255181	0.693552
LAMC1	LAMC1_HUMAN	Laminin subunit gamma-1	P11047	10	-0.163883	0.51113	-0.353978	0.00211593	-0.195547	0.448871
LAMP1	LAMP1_HUMAN	Lysosome-associated membrane glycoprotein 1	P11279	6	-0.000903066	0.883942	-0.0887938	0.833796	0.0424303	0.876572
LAMTOR1	LTOR1_HUMAN	Ragulator complex protein LAMTOR1	Q6IAA8	6	0.284315	0.770215	0.402528	0.708925	0.339234	0.7276
LANCL1	LANC1_HUMAN	LanC-like protein 1	O43813	3	-0.371818	0.554915	-0.28263	0.626304	-0.332955	0.575408
LANCL2	LANC2_HUMAN	LanC-like protein 2	Q9NS86	3	-0.0917451	0.83484
LAP3	AMPL_HUMAN	Cytosol aminopeptidase;Isoform 2 of Cytosol aminopeptidase	P28838;P28838-2	10	-0.148666	0.637454	-0.271455	0.0661845	-0.415852	3.42596e-05
LARP1	LARP1_HUMAN	La-related protein 1	Q6PKG0	5	-0.407337	0.466554	-0.242834	0.600427	-0.352218	0.683077
LARS	SYLC_HUMAN	Leucine--tRNA ligase. cytoplasmic	Q9P2J5	10	-0.252719	0.000104039	-0.215981	0.0266463	-0.192647	0.192203
LARS2	SYLM_HUMAN	Probable leucine--tRNA ligase. mitochondrial	Q15031	4	-0.294083	0.494134	-0.326634	0.579238	-0.152824	0.795143
LAS1L	LAS1L_HUMAN	Ribosomal biogenesis protein LAS1L;Isoform 2 of Ribosomal biogenesis protein LAS1L	Q9Y4W2;Q9Y4W2-2	5	-0.0280637	0.88072	-0.0715513	0.86611	0.110242	0.848002
LASP1	LASP1_HUMAN	LIM and SH3 domain protein 1	Q14847	10	-0.0271021	0.888609	-0.300056	0.833971	-0.47823	0.765015
LBR	LBR_HUMAN	Lamin-B receptor	Q14739	6	0.0794267	0.879446	0.0444148	0.884893	-0.0841189	0.866506
LDAH	LDAH_HUMAN	Lipid droplet-associated hydrolase;Isoform 2 of Lipid droplet-associated hydrolase	Q9H6V9;Q9H6V9-2	2	0.462544	0.723936	0.20584	0.828747	0.420485	0.754455
LDHA	LDHA_HUMAN	L-lactate dehydrogenase A chain;Isoform 3 of L-lactate dehydrogenase A chain	P00338;P00338-3	10	-0.18992	0.851155	-0.268377	0.820876	-0.284704	0.819648
LDHB	LDHB_HUMAN	L-lactate dehydrogenase B chain	P07195	10	-0.284303	0.0193136	-0.282094	0.048613	-0.298443	0.016838
LDLR	LDLR_HUMAN	Low-density lipoprotein receptor;Isoform 3 of Low-density lipoprotein receptor;Isoform 4 of Low-density lipoprotein receptor;Isoform 6 of Low-density lipoprotein receptor	P01130;P01130-3;P01130-4;P01130-6	2			-0.400961	0.452847
LEMD2	LEMD2_HUMAN	LEM domain-containing protein 2	Q8NC56	7	-0.0354687	0.884704	-0.0664858	0.870234	-0.0158973	0.882692
LETM1	LETM1_HUMAN	Mitochondrial proton/calcium exchanger protein	O95202	10	-0.0473187	0.885788	-0.128043	0.799498	-0.0559752	0.882034
LGALS1	LEG1_HUMAN	Galectin-1	P09382	9	0.212557	0.824413	-0.114795	0.889389	-0.0900456	0.892333
LGALS3	LEG3_HUMAN	Galectin-3	P17931	7	0.256186	0.254575	0.247754	0.319533	0.334714	0.02396
LIMA1	LIMA1_HUMAN	LIM domain and actin-binding protein 1;Isoform 4 of LIM domain and actin-binding protein 1	Q9UHB6;Q9UHB6-4	9	0.0233618	0.891369	-0.00261164	0.890445	-0.0241021	0.886792
LIMCH1	LIMC1_HUMAN	LIM and calponin homology domains-containing protein 1;Isoform 10 of LIM and calponin homology domains-containing protein 1;Isoform 2 of LIM and calponin homology domains-containing protein 1;Isoform 4 of LIM and calponin homology domains-containing protein 1	Q9UPQ0;Q9UPQ0-10;Q9UPQ0-2;Q9UPQ0-4	3	-0.240994	0.624781	-0.358859	0.399221	-0.607983	0.074047
LIMD1	LIMD1_HUMAN	LIM domain-containing protein 1	Q9UGP4	3	-0.190657	0.777092
LIMS1	LIMS1_HUMAN	Isoform 3 of LIM and senescent cell antigen-like-containing domain protein 1	P48059-3	9	0.0189875	0.891519	0.0602891	0.88585	0.00793869	0.890217
LIN7C	LIN7C_HUMAN	Protein lin-7 homolog C	Q9NUP9	2			-0.148512	0.794008
LMAN1	LMAN1_HUMAN	Protein ERGIC-53	P49257	7	0.13391	0.815754	0.128766	0.82011	0.198569	0.771128
LMAN2	LMAN2_HUMAN	Vesicular integral-membrane protein VIP36	Q12907	10	-0.0470145	0.877268	-0.0601668	0.857342	-0.0237424	0.89237
LMAN2L	LMA2L_HUMAN	VIP36-like protein;Isoform 2 of VIP36-like protein	Q9H0V9;Q9H0V9-2	2	-0.0849098	0.833665	-0.231323	0.674217
LMF2	LMF2_HUMAN	Lipase maturation factor 2;Isoform 2 of Lipase maturation factor 2	Q9BU23;Q9BU23-2	2	-0.443129	0.370029	-0.314025	0.517509	-0.440083	0.25794
LMNA	LMNA_HUMAN	Prelamin-A/C	P02545	10	0.163431	0.737171	0.145989	0.740287	0.250893	0.372773
LMNB1	LMNB1_HUMAN	Lamin-B1	P20700	10	0.0301789	0.886527	-0.00502497	0.890388	0.12086	0.866364
LMNB2	LMNB2_HUMAN	Lamin-B2	Q03252	10	0.0289975	0.892388	0.00239733	0.893425	0.12372	0.827483
LONP1	LONM_HUMAN	Lon protease homolog. mitochondrial;Isoform 2 of Lon protease homolog. mitochondrial	P36776;P36776-2	10	-0.166379	0.823035	-0.0894382	0.868396	0.0855308	0.870447
LPCAT1	PCAT1_HUMAN	Lysophosphatidylcholine acyltransferase 1	Q8NF37	5			0.0507676	0.851957	0.235081	0.712988
LPCAT2	PCAT2_HUMAN	Lysophosphatidylcholine acyltransferase 2	Q7L5N7	5	-0.181919	0.496409	-0.384912	0.0585665	-0.340581	0.0394228
LPP	LPP_HUMAN	Lipoma-preferred partner	Q93052	5	-0.128981	0.781555	-0.121946	0.817194	-0.124135	0.809185
LRPAP1	AMRP_HUMAN	Alpha-2-macroglobulin receptor-associated protein	P30533	4	0.0184639	0.860954	-0.176145	0.802134	-0.165932	0.812971
LRPPRC	LPPRC_HUMAN	Leucine-rich PPR motif-containing protein. mitochondrial	P42704	10	0.339937	0.792724	0.194845	0.855382	0.396824	0.806437
LRRC40	LRC40_HUMAN	Leucine-rich repeat-containing protein 40	Q9H9A6	9	-0.102026	0.876596	-0.0427186	0.885912	-0.0849619	0.847635
LRRC47	LRC47_HUMAN	Leucine-rich repeat-containing protein 47	Q8N1G4	10	0.226135	0.742289	0.391912	0.442129	0.369554	0.533799
LRRC57	LRC57_HUMAN	Leucine-rich repeat-containing protein 57	Q8N9N7	3	-0.106399	0.824168			-0.143413	0.807382
LRRC59	LRC59_HUMAN	Leucine-rich repeat-containing protein 59	Q96AG4	10	0.209537	0.8082	0.0633617	0.893298	-0.259456	0.877671
LRRC8A	LRC8A_HUMAN	Volume-regulated anion channel subunit LRRC8A	Q8IWT6	6	0.388508	0.718442	0.382575	0.706514	0.72627	0.621253
LRRC8C	LRC8C_HUMAN	Volume-regulated anion channel subunit LRRC8C	Q8TDW0	2	-0.107086	0.830631	-0.11619	0.823628	0.0973026	0.836846
LRRFIP2	LRRF2_HUMAN	Leucine-rich repeat flightless-interacting protein 2;Isoform 4 of Leucine-rich repeat flightless-interacting protein 2	Q9Y608;Q9Y608-4	4			-0.336711	0.501279	-0.0350862	0.855514
LSG1	LSG1_HUMAN	Large subunit GTPase 1 homolog	Q9H089	5	0.0234241	0.859563	0.0953367	0.837308
LSM2	LSM2_HUMAN	U6 snRNA-associated Sm-like protein LSm2	Q9Y333	3	-0.182049	0.806793	-0.0260354	0.873937	-0.159356	0.824462
LSM6	LSM6_HUMAN	U6 snRNA-associated Sm-like protein LSm6	P62312	5	-0.151927	0.691482	-0.179466	0.640089	-0.218113	0.56467
LSM7	LSM7_HUMAN	U6 snRNA-associated Sm-like protein LSm7	Q9UK45	2			-0.207161	0.710511	-0.157824	0.791011
LSS	ERG7_HUMAN	Lanosterol synthase	P48449	10	-0.162857	0.15633	-0.258869	0.0219246	-0.35843	1.14707e-07
LTA4H	LKHA4_HUMAN	Leukotriene A-4 hydrolase	P09960	10	-0.174023	0.432928	-0.271578	0.118914	-0.345757	0.00183882
LTBP2	LTBP2_HUMAN	Latent-transforming growth factor beta-binding protein 2	Q14767	2	-0.267763	0.550649	-0.364873	0.394064	-0.268003	0.60457
LUC7L2	LC7L2_HUMAN	Putative RNA-binding protein Luc7-like 2	Q9Y383	3	-0.31845	0.561758
LUZP1	LUZP1_HUMAN	Leucine zipper protein 1	Q86V48	10	-0.393493	0.000221657	-0.361827	0.000495511	-0.301635	0.0684038
LXN	LXN_HUMAN	Latexin	Q9BS40	3	-0.113035	0.858904	0.00614283	0.875869	-0.0446588	0.871892
LYPLA1	LYPA1_HUMAN	Acyl-protein thioesterase 1;Isoform 2 of Acyl-protein thioesterase 1	O75608;O75608-2	4	-0.0565345	0.878401	-0.214902	0.805004	-0.0382195	0.881769
LZIC	LZIC_HUMAN	Protein LZIC;Isoform 2 of Protein LZIC	Q8WZA0;Q8WZA0-2	2	0.0207967	0.860153	0.0338571	0.858016	0.120518	0.834537
M6PR	MPRD_HUMAN	Cation-dependent mannose-6-phosphate receptor	P20645	2	0.33661	0.638878
MACF1	MACF1_HUMAN	Microtubule-actin cross-linking factor 1. isoforms 1/2/3/5	Q9UPN3	10	-0.297322	8.97988e-05	-0.216336	0.0320355	-0.0471206	0.878798
MAD1L1	MD1L1_HUMAN	Mitotic spindle assembly checkpoint protein MAD1	Q9Y6D9	3	0.0804275	0.843712
MAGED2	MAGD2_HUMAN	Melanoma-associated antigen D2	Q9UNF1	9	0.0100588	0.892001	0.120734	0.873407	0.0160214	0.891835
MAGT1	MAGT1_HUMAN	Magnesium transporter protein 1	Q9H0U3	3	0.33178	0.763171	0.25545	0.797051	0.245325	0.807967
MAN2A1	MA2A1_HUMAN	Alpha-mannosidase 2	Q16706	5	0.0713766	0.850024			0.365939	0.54316
MAN2B1	MA2B1_HUMAN	Lysosomal alpha-mannosidase;Isoform 2 of Lysosomal alpha-mannosidase	O00754;O00754-2	4	0.147837	0.835271	-0.217607	0.812471
MANF	MANF_HUMAN	Mesencephalic astrocyte-derived neurotrophic factor	P55145	10	-0.147752	0.765189	-0.24442	0.596952	-0.210635	0.697758
MAP1B	MAP1B_HUMAN	Microtubule-associated protein 1B	P46821	10	-0.377558	3.63554e-05	-0.327798	8.53766e-06	-0.324188	0.00106173
MAP1S	MAP1S_HUMAN	Microtubule-associated protein 1S;Isoform 2 of Microtubule-associated protein 1S	Q66K74;Q66K74-2	9	-0.0765735	0.879881	0.0222465	0.891294	0.177046	0.77551
MAP4	MAP4_HUMAN	Microtubule-associated protein 4	P27816	10	-0.416733	6.22277e-10	-0.379395	5.61803e-11	-0.372172	8.77531e-10
MAPK1	MK01_HUMAN	Mitogen-activated protein kinase 1	P28482	9	0.408005	0.677006	0.192013	0.838474	0.380103	0.706109
MAPK3	MK03_HUMAN	Mitogen-activated protein kinase 3	P27361	10	0.225603	0.70543	0.25729	0.655698	0.11883	0.853842
MAPRE1	MARE1_HUMAN	Microtubule-associated protein RP/EB family member 1	Q15691	10	0.0814062	0.890749	0.163327	0.748218	0.181927	0.768536
MARCKS	MARCS_HUMAN	Myristoylated alanine-rich C-kinase substrate	P29966	8	-0.0749612	0.885519	-0.0232567	0.892663	-0.225643	0.710905
MARCKSL1	MRP_HUMAN	MARCKS-related protein	P49006	4	-0.35416	0.0313618	-0.0931617	0.878705	-0.322565	0.811012
MARS	SYMC_HUMAN	Methionine--tRNA ligase. cytoplasmic	P56192	10	-0.0740793	0.864444	0.00667787	0.8929	0.0331159	0.890956
MAT2A	METK2_HUMAN	S-adenosylmethionine synthase isoform type-2	P31153	10	0.0874134	0.879076	0.0812792	0.88063	0.11679	0.864734
MAT2B	MAT2B_HUMAN	Methionine adenosyltransferase 2 subunit beta	Q9NZL9	9	-0.0844105	0.878425	-0.0551234	0.885353	-0.0751611	0.881503
MATR3	MATR3_HUMAN	Matrin-3	P43243	10	0.341672	0.018055	0.284748	0.149315	0.220448	0.550033
MAVS	MAVS_HUMAN	Mitochondrial antiviral-signaling protein	Q7Z434	4	-0.173375	0.73608	-0.218255	0.71221	-0.144223	0.797246
MBOAT7	MBOA7_HUMAN	Lysophospholipid acyltransferase 7	Q96N66	6	-0.0396173	0.883061	-0.0872289	0.862885	-0.0443991	0.880063
MCAM	MUC18_HUMAN	Cell surface glycoprotein MUC18	P43121	10	0.61173	0.00269331	0.671797	0.00692068	0.714136	0.000237914
MCCC1	MCCA_HUMAN	Methylcrotonoyl-CoA carboxylase subunit alpha. mitochondrial	Q96RQ3	2	-0.430631	0.581128
MCCC2	MCCB_HUMAN	Methylcrotonoyl-CoA carboxylase beta chain. mitochondrial	Q9HCC0	5	0.283937	0.542208	0.152504	0.808607	0.222693	0.615611
MCM2	MCM2_HUMAN	DNA replication licensing factor MCM2	P49736	7	0.152098	0.82113	0.0566067	0.88443	-0.0219599	0.886771
MCM3	MCM3_HUMAN	DNA replication licensing factor MCM3;Isoform 2 of DNA replication licensing factor MCM3	P25205;P25205-2	10	-0.340867	0.373866	-0.245623	0.102695	-0.419437	0.02819
MCM4	MCM4_HUMAN	DNA replication licensing factor MCM4	P33991	5	-0.182833	0.610751	-0.137132	0.742602	-0.314815	0.123496
MCM5	MCM5_HUMAN	DNA replication licensing factor MCM5	P33992	5	0.292462	0.421571	0.19294	0.749312	0.00854012	0.875551
MCM6	MCM6_HUMAN	DNA replication licensing factor MCM6	Q14566	10	-0.265906	0.079264	-0.266562	0.2786	-0.416493	0.00164825
MCM7	MCM7_HUMAN	DNA replication licensing factor MCM7	P33993	9	0.0807225	0.86978	-0.000873321	0.890483	-0.0261792	0.885871
MCMBP	MCMBP_HUMAN	Mini-chromosome maintenance complex-binding protein;Isoform 2 of Mini-chromosome maintenance complex-binding protein	Q9BTE3;Q9BTE3-2	3	-0.1114	0.832429	-0.0301912	0.85862	-0.12994	0.829717
MCRIP1	MCRI1_HUMAN	Mapk-regulated corepressor-interacting protein 1	C9JLW8	3	0.00771438	0.862497
MDH1	MDHC_HUMAN	Malate dehydrogenase. cytoplasmic;Isoform 3 of Malate dehydrogenase. cytoplasmic	P40925;P40925-3	9	-0.134381	0.882144	-0.00444952	0.892167	-0.0958705	0.887115
MDH2	MDHM_HUMAN	Malate dehydrogenase. mitochondrial	P40926	10	-0.305211	0.0476635	-0.249925	0.0120262	-0.259885	0.0145111
ME1	MAOX_HUMAN	NADP-dependent malic enzyme	P48163	7	-0.19362	0.815915	0.025746	0.881725	0.106861	0.867346
ME2	MAOM_HUMAN	NAD-dependent malic enzyme. mitochondrial	P23368	8	-0.0567626	0.878821	-0.12813	0.814618	0.0427846	0.881924
MEMO1	MEMO1_HUMAN	Protein MEMO1;Isoform 3 of Protein MEMO1	Q9Y316;Q9Y316-3	4	-0.158408	0.76726			-0.0214593	0.8595
MESDC2	MESD_HUMAN	LDLR chaperone MESD	Q14696	7	-0.129014	0.792588	-0.24834	0.510053	-0.197912	0.713117
METTL7A	MET7A_HUMAN	Methyltransferase-like protein 7A	Q9H8H3	3	-0.189198	0.751667	-0.213884	0.570386	-0.329583	0.569537
MGAT2	MGAT2_HUMAN	Alpha-1.6-mannosyl-glycoprotein 2-beta-N-acetylglucosaminyltransferase	Q10469	3	0.280439	0.66986	0.236971	0.753405	0.473029	0.217673
MGEA5	OGA_HUMAN	Protein O-GlcNAcase	O60502	6	0.0345145	0.854616	0.0225693	0.858746	0.0940422	0.828375
MGST1	MGST1_HUMAN	Microsomal glutathione S-transferase 1	P10620	4	0.25157	0.672053	0.130101	0.820977	0.308489	0.474815
MICAL1	MICA1_HUMAN	[F-actin]-methionine sulfoxide oxidase MICAL1;Isoform 4 of [F-actin]-methionine sulfoxide oxidase MICAL1	Q8TDZ2;Q8TDZ2-4	3	-0.445955	0.612848
MIEN1	MIEN1_HUMAN	Migration and invasion enhancer 1	Q9BRT3	2			-0.288781	0.588532	-0.301008	0.640893
MIF	MIF_HUMAN	Macrophage migration inhibitory factor	P14174	2	0.00748335	0.863182	0.165379	0.827719	0.157277	0.837225
MINPP1	MINP1_HUMAN	Multiple inositol polyphosphate phosphatase 1	Q9UNW1	2			0.377773	0.734647	0.64909	0.671381
MLEC	MLEC_HUMAN	Malectin	Q14165	5	-0.0428181	0.880427	-0.101524	0.866393	0.0113994	0.882996
MMAB	MMAB_HUMAN	Cob(I)yrinic acid a.c-diamide adenosyltransferase. mitochondrial	Q96EY8	4	0.0507536	0.879007	0.0684834	0.875133	0.0609478	0.870871
MMP14	MMP14_HUMAN	Matrix metalloproteinase-14	P50281	10	-0.182926	0.376046	-0.190214	0.0964609	-0.0269426	0.888648
MMS19	MMS19_HUMAN	MMS19 nucleotide excision repair protein homolog;Isoform 5 of MMS19 nucleotide excision repair protein homolog	Q96T76;Q96T76-8	3	-0.153873	0.832384	0.102633	0.85045	-0.0333087	0.85925
MOB1B;MOB1B;MOB1A	MOB1B_HUMAN;MOB1B_HUMAN;MOB1A_HUMAN	MOB kinase activator 1B;Isoform 2 of MOB kinase activator 1B;MOB kinase activator 1A	Q7L9L4;Q7L9L4-2;Q9H8S9	4			-0.48309	0.515046
MOB4	PHOCN_HUMAN	MOB-like protein phocein;Isoform 2 of MOB-like protein phocein;Isoform 3 of MOB-like protein phocein	Q9Y3A3;Q9Y3A3-2;Q9Y3A3-3	2	0.513234	0.685413	0.494137	0.685876	0.498009	0.707457
MOV10	MOV10_HUMAN	Putative helicase MOV-10	Q9HCE1	6	-0.163193	0.832917	-0.0869939	0.857407	-0.306881	0.694724
MPST	THTM_HUMAN	3-mercaptopyruvate sulfurtransferase;Isoform 2 of 3-mercaptopyruvate sulfurtransferase	P25325;P25325-2	8	-0.00662393	0.883147	-0.230607	0.757182	0.0203306	0.88243
MRI1	MTNA_HUMAN	Methylthioribose-1-phosphate isomerase	Q9BV20	3	-0.132178	0.798603
MRPL1	RM01_HUMAN	39S ribosomal protein L1. mitochondrial	Q9BYD6	4	0.0393742	0.858079			0.134975	0.828979
MRPL11	RM11_HUMAN	39S ribosomal protein L11. mitochondrial	Q9Y3B7	5	-0.19643	0.515399	-0.256868	0.395101	-0.110532	0.788495
MRPL12	RM12_HUMAN	39S ribosomal protein L12. mitochondrial	P52815	5	0.0779151	0.85133	-0.0752843	0.858935	-0.0106715	0.887397
MRPL13	RM13_HUMAN	39S ribosomal protein L13. mitochondrial	Q9BYD1	2	0.0336925	0.85776	0.00563106	0.862915	0.0115959	0.861956
MRPL15	RM15_HUMAN	39S ribosomal protein L15. mitochondrial	Q9P015	4			0.345439	0.725602	0.530444	0.465716
MRPL17	RM17_HUMAN	39S ribosomal protein L17. mitochondrial	Q9NRX2	4	0.140099	0.829625	0.165787	0.802505	0.250359	0.707322
MRPL18	RM18_HUMAN	39S ribosomal protein L18. mitochondrial	Q9H0U6	2	0.00877579	0.862197	0.0902042	0.841475	0.104593	0.83432
MRPL19	RM19_HUMAN	39S ribosomal protein L19. mitochondrial	P49406	4	0.417859	0.666947	0.117298	0.864415	0.486601	0.558509
MRPL2	RM02_HUMAN	39S ribosomal protein L2. mitochondrial	Q5T653	2	-0.100226	0.831669	-0.140081	0.808084	-0.0751734	0.845358
MRPL21	RM21_HUMAN	39S ribosomal protein L21. mitochondrial	Q7Z2W9	4	-0.343768	0.651969	-0.381693	0.556419	-0.162675	0.834058
MRPL22	RM22_HUMAN	39S ribosomal protein L22. mitochondrial	Q9NWU5	4	-0.155579	0.703514	-0.148445	0.720665	-0.11197	0.786999
MRPL23	RM23_HUMAN	39S ribosomal protein L23. mitochondrial	Q16540	2	-0.10268	0.824754	-0.0571589	0.848294	-0.0389906	0.85614
MRPL37	RM37_HUMAN	39S ribosomal protein L37. mitochondrial	Q9BZE1	7	-0.00222774	0.883728	-0.153046	0.80697	-0.0407	0.870686
MRPL38	RM38_HUMAN	39S ribosomal protein L38. mitochondrial	Q96DV4	3	0.137476	0.84429	0.24306	0.80785	0.331247	0.769378
MRPL39	RM39_HUMAN	39S ribosomal protein L39. mitochondrial;Isoform 2 of 39S ribosomal protein L39. mitochondrial	Q9NYK5;Q9NYK5-2	3	-0.190788	0.822637			0.100121	0.851435
MRPL4	RM04_HUMAN	39S ribosomal protein L4. mitochondrial	Q9BYD3	2	0.042237	0.854717	0.00470536	0.862974	0.101386	0.836972
MRPL40	RM40_HUMAN	39S ribosomal protein L40. mitochondrial	Q9NQ50	4	-0.152561	0.8062			0.0101457	0.861805
MRPL41	RM41_HUMAN	39S ribosomal protein L41. mitochondrial	Q8IXM3	4	0.768965	0.351	0.686817	0.464875	0.932227	0.159245
MRPL43	RM43_HUMAN	39S ribosomal protein L43. mitochondrial;Isoform 2 of 39S ribosomal protein L43. mitochondrial;Isoform 3 of 39S ribosomal protein L43. mitochondrial;Isoform 4 of 39S ribosomal protein L43. mitochondrial;Isoform 5 of 39S ribosomal protein L43. mitochondrial;Isoform 6 of 39S ribosomal protein L43. mitochondrial	Q8N983;Q8N983-2;Q8N983-3;Q8N983-4;Q8N983-6;Q8N983-7	4	-0.223405	0.520644	-0.273716	0.362271	-0.114851	0.81543
MRPL45	RM45_HUMAN	39S ribosomal protein L45. mitochondrial	Q9BRJ2	3	-0.145321	0.754265	-0.195951	0.587228	-0.115481	0.797181
MRPL46	RM46_HUMAN	39S ribosomal protein L46. mitochondrial	Q9H2W6	2					0.474178	0.675206
MRPL50	RM50_HUMAN	39S ribosomal protein L50. mitochondrial	Q8N5N7	4	0.513117	0.699465	0.495285	0.701851	0.700293	0.527137
MRPL53	RM53_HUMAN	39S ribosomal protein L53. mitochondrial	Q96EL3	3	-0.0625932	0.845925
MRPL58	ICT1_HUMAN	Peptidyl-tRNA hydrolase ICT1. mitochondrial	Q14197	2	-0.0278504	0.857824	0.0259946	0.857984	0.102901	0.835013
MRPL9	RM09_HUMAN	39S ribosomal protein L9. mitochondrial	Q9BYD2	3	0.0056252	0.875698	-0.0613951	0.86456	0.0684143	0.855117
MRPS18B	RT18B_HUMAN	28S ribosomal protein S18b. mitochondrial	Q9Y676	2	-0.207583	0.714659	-0.13515	0.813962	-0.238747	0.686799
MRPS23	RT23_HUMAN	28S ribosomal protein S23. mitochondrial	Q9Y3D9	4	0.130868	0.815106	0.1088	0.843596	0.20578	0.719187
MRPS27	RT27_HUMAN	28S ribosomal protein S27. mitochondrial;Isoform 2 of 28S ribosomal protein S27. mitochondrial	Q92552;Q92552-2	3	0.314361	0.798987	0.316696	0.800258	0.269961	0.831174
MRPS28	RT28_HUMAN	28S ribosomal protein S28. mitochondrial	Q9Y2Q9	2	-0.104418	0.829487	-0.0991791	0.83234	-0.0794662	0.85119
MRPS34	RT34_HUMAN	28S ribosomal protein S34. mitochondrial	P82930	3	0.951622	0.0055805	0.917212	0.0110043	0.755818	0.437091
MRPS7	RT07_HUMAN	28S ribosomal protein S7. mitochondrial	Q9Y2R9	3	-0.446775	0.722612	-0.222495	0.647195	-0.449904	0.73531
MRPS9	RT09_HUMAN	28S ribosomal protein S9. mitochondrial	P82933	4	-0.237711	0.698186
MSH2	MSH2_HUMAN	DNA mismatch repair protein Msh2	P43246	5	-0.33078	0.588271
MSN	MOES_HUMAN	Moesin	P26038	10	0.304971	0.606731	0.375689	0.211363	0.581672	0.0510003
MT2A	MT2_HUMAN	Metallothionein-2	P02795	4	0.324503	0.785117	-0.111575	0.871213
MTA2	MTA2_HUMAN	Metastasis-associated protein MTA2	O94776	4	0.0982609	0.852373	0.0893571	0.856727	-0.00380793	0.876161
MTCH2	MTCH2_HUMAN	Mitochondrial carrier homolog 2	Q9Y6C9	8	0.445306	0.0086105	0.480585	0.000652165	0.505883	0.000845221
MT-CO2	COX2_HUMAN	Cytochrome c oxidase subunit 2	P00403	5	-0.0734215	0.877837	0.106717	0.843944	-0.0354406	0.881057
MTDH	LYRIC_HUMAN	Protein LYRIC	Q86UE4	8	-0.134526	0.81882	-0.31585	0.575131	-0.263604	0.728877
MTHFD1	C1TC_HUMAN	C-1-tetrahydrofolate synthase. cytoplasmic	P11586	10	-0.347445	9.05276e-07	-0.283081	2.48452e-07	-0.311184	0.0029168
MTHFD1L	C1TM_HUMAN	Monofunctional C1-tetrahydrofolate synthase. mitochondrial	Q6UB35	9	-0.100427	0.811125	-0.0464902	0.886302	-0.0847703	0.832872
MTPN	MTPN_HUMAN	Myotrophin	P58546	4			-0.131779	0.817722	-0.435854	0.38622
MTX1	MTX1_HUMAN	Metaxin-1;Isoform 3 of Metaxin-1	Q13505;Q13505-3	4	-0.17499	0.744364	-0.239324	0.602386	-0.252229	0.531154
MVD	MVD1_HUMAN	Diphosphomevalonate decarboxylase	P53602	4	-0.395855	0.29647	-0.34284	0.100789	-0.482212	0.134234
MVP	MVP_HUMAN	Major vault protein	Q14764	10	-0.264593	0.817984	-0.164211	0.865797	-0.146087	0.764404
MYCBP	MYCBP_HUMAN	C-Myc-binding protein	Q99417	2	-0.210429	0.681025	-0.214797	0.701153	-0.407056	0.37659
MYD88	MYD88_HUMAN	Myeloid differentiation primary response protein MyD88;Isoform 5 of Myeloid differentiation primary response protein MyD88;Isoform 6 of Myeloid differentiation primary response protein MyD88	Q99836;Q99836-5;Q99836-6	3	0.120772	0.852442
MYDGF	MYDGF_HUMAN	Myeloid-derived growth factor	Q969H8	3	0.0883515	0.848947	0.111092	0.844674	0.154848	0.827295
MYH10	MYH10_HUMAN	Myosin-10	P35580	10	0.0944229	0.839908	0.0709111	0.866759	-0.0833158	0.853876
MYH9	MYH9_HUMAN	Myosin-9	P35579	10	0.97677	8.02375e-05	1.03123	0.00120215	0.930415	0.00200219
MYL12B;MYL12A	ML12B_HUMAN;ML12A_HUMAN	Myosin regulatory light chain 12B;Myosin regulatory light chain 12A	O14950;P19105	4	0.106551	0.834407	-0.298843	0.774712	-0.097855	0.83806
MYL6	MYL6_HUMAN	Myosin light polypeptide 6;Isoform Smooth muscle of Myosin light polypeptide 6	P60660;P60660-2	6	0.15514	0.82884	0.101707	0.859218	0.279719	0.623905
MYL6B	MYL6B_HUMAN	Myosin light chain 6B	P14649	4	-0.114604	0.856369	-0.0259289	0.873153	-0.113212	0.846822
MYO1C	MYO1C_HUMAN	Unconventional myosin-Ic;Isoform 3 of Unconventional myosin-Ic	O00159;O00159-3	10	0.035675	0.893172	0.0368298	0.893045	0.0775018	0.884239
MYO1E	MYO1E_HUMAN	Unconventional myosin-Ie	Q12965	6	-0.0228756	0.881681	0.0330935	0.879904	-0.136224	0.84981
MYO6	MYO6_HUMAN	Unconventional myosin-VI;Isoform 1 of Unconventional myosin-VI;Isoform 2 of Unconventional myosin-VI;Isoform 4 of Unconventional myosin-VI;Isoform 5 of Unconventional myosin-VI;Isoform 6 of Unconventional myosin-VI	Q9UM54;Q9UM54-1;Q9UM54-2;Q9UM54-4;Q9UM54-5;Q9UM54-6	10	-0.159355	0.649693	-0.348137	0.200727	-0.243319	0.338779
MYOF	MYOF_HUMAN	Myoferlin;Isoform 6 of Myoferlin	Q9NZM1;Q9NZM1-6	10	-0.0945174	0.795276	-0.10259	0.755402	-0.113932	0.739755
NAA15	NAA15_HUMAN	N-alpha-acetyltransferase 15. NatA auxiliary subunit	Q9BXJ9	9	0.171795	0.8173	0.170679	0.805663	0.222885	0.78997
NAA50	NAA50_HUMAN	N-alpha-acetyltransferase 50	Q9GZZ1	4	0.161203	0.806556	0.166626	0.800321	0.152886	0.824119
NACA	NACAM_HUMAN;NACAM_HUMAN;NACA_HUMAN	Nascent polypeptide-associated complex subunit alpha. muscle-specific form;Isoform 2 of Nascent polypeptide-associated complex subunit alpha. muscle-specific form;Nascent polypeptide-associated complex subunit alpha	E9PAV3;E9PAV3-2;Q13765	7	-0.346167	0.599193	-0.285892	0.701991	-0.309897	0.402788
NACC1	NACC1_HUMAN	Nucleus accumbens-associated protein 1	Q96RE7	3	-0.0738173	0.843983	-0.140195	0.795342	-0.00344508	0.863448
NAGA	NAGAB_HUMAN	Alpha-N-acetylgalactosaminidase	P17050	2	-0.300119	0.572072	-0.398604	0.399733	-0.497517	0.226713
NAGK	NAGK_HUMAN	N-acetyl-D-glucosamine kinase;Isoform 2 of N-acetyl-D-glucosamine kinase	Q9UJ70;Q9UJ70-2	9	-0.128455	0.763877	-0.115345	0.834015	-0.111635	0.801948
NAMPT	NAMPT_HUMAN	Nicotinamide phosphoribosyltransferase	P43490	10	0.0126266	0.892718	-0.0326263	0.890767	0.118564	0.797571
NANS	SIAS_HUMAN	Sialic acid synthase	Q9NR45	8	0.0622176	0.884557	0.0527878	0.886609	0.00269245	0.890464
NAP1L1	NP1L1_HUMAN	Nucleosome assembly protein 1-like 1;Isoform 2 of Nucleosome assembly protein 1-like 1	P55209;P55209-2	10	0.412264	0.52168	0.450787	0.30026	0.336784	0.657533
NAP1L4	NP1L4_HUMAN	Nucleosome assembly protein 1-like 4;Isoform 2 of Nucleosome assembly protein 1-like 4	Q99733;Q99733-2	6	0.181574	0.816716	0.164228	0.829946	0.224486	0.779269
NAPA	SNAA_HUMAN	Alpha-soluble NSF attachment protein	P54920	10	-0.0345906	0.888016	-0.0757134	0.859781	-0.0541629	0.879629
NAPRT	PNCB_HUMAN	Nicotinate phosphoribosyltransferase	Q6XQN6	6	-0.267171	0.562051	-0.24922	0.745287	-0.345267	0.324382
NARS	SYNC_HUMAN	Asparagine--tRNA ligase. cytoplasmic	O43776	10	-0.268833	0.197184	-0.228725	0.435708	-0.155372	0.70003
NAXE	NNRE_HUMAN	NAD(P)H-hydrate epimerase	Q8NCW5	5	-0.0547019	0.868094	-0.0693404	0.863948	-0.184994	0.812582
NCBP1	NCBP1_HUMAN	Nuclear cap-binding protein subunit 1	Q09161	4	-0.0965494	0.838845	-0.161474	0.811856	-0.179169	0.79481
NCBP2	NCBP2_HUMAN	Nuclear cap-binding protein subunit 2	P52298	3	-0.105772	0.814017	-0.182091	0.756061
NCKAP1	NCKP1_HUMAN	Nck-associated protein 1;Isoform 2 of Nck-associated protein 1	Q9Y2A7;Q9Y2A7-2	10	-0.129801	0.792179	-0.389134	0.522369	-0.0631643	0.874936
NCL	NUCL_HUMAN	Nucleolin	P19338	10	-0.263135	0.0245551	-0.299524	0.00174355	-0.276376	0.0385486
NCLN	NCLN_HUMAN	Nicalin;Isoform 2 of Nicalin	Q969V3;Q969V3-2	8	0.299062	0.689685	0.193967	0.830812	0.0679725	0.879744
NCOA5	NCOA5_HUMAN	Nuclear receptor coactivator 5	Q9HCD5	3	-1.09095	0.794877	-0.0938454	0.840996
NCSTN	NICA_HUMAN	Nicastrin;Isoform 2 of Nicastrin	Q92542;Q92542-2	4	-0.0780024	0.858714	-0.146619	0.746407	-0.130845	0.776146
NDE1	NDE1_HUMAN	Nuclear distribution protein nudE homolog 1;Isoform 2 of Nuclear distribution protein nudE homolog 1	Q9NXR1;Q9NXR1-2	2	-0.281009	0.687716
NDRG1	NDRG1_HUMAN	Protein NDRG1	Q92597	4	-0.0494929	0.856205	0.0371886	0.858651	0.126841	0.835828
NDUFA10	NDUAA_HUMAN	NADH dehydrogenase [ubiquinone] 1 alpha subcomplex subunit 10. mitochondrial	O95299	4	0.128481	0.82644	0.0322098	0.858556	0.103487	0.84211
NDUFA11	NDUAB_HUMAN	NADH dehydrogenase [ubiquinone] 1 alpha subcomplex subunit 11	Q86Y39	2	-0.305713	0.827625			-0.0716679	0.855778
NDUFA2	NDUA2_HUMAN	NADH dehydrogenase [ubiquinone] 1 alpha subcomplex subunit 2	O43678	3	0.489385	0.357796	0.434961	0.458491	0.556085	0.162873
NDUFA4	NDUA4_HUMAN	Cytochrome c oxidase subunit NDUFA4	O00483	4	0.40627	0.707992	0.21338	0.821534	0.492088	0.666254
NDUFA5	NDUA5_HUMAN	NADH dehydrogenase [ubiquinone] 1 alpha subcomplex subunit 5	Q16718	3	0.38804	0.655513	0.62855	0.420606	0.475345	0.534783
NDUFA8	NDUA8_HUMAN	NADH dehydrogenase [ubiquinone] 1 alpha subcomplex subunit 8	P51970	5	0.677472	0.167923	0.642492	0.232194	0.818745	0.0874988
NDUFA9	NDUA9_HUMAN	NADH dehydrogenase [ubiquinone] 1 alpha subcomplex subunit 9. mitochondrial	Q16795	7	0.685324	0.0357235	0.445144	0.583801	0.672952	0.113055
NDUFB10	NDUBA_HUMAN	NADH dehydrogenase [ubiquinone] 1 beta subcomplex subunit 10	O96000	5	0.537594	0.647967	0.726454	0.562928	0.885888	0.530822
NDUFB4	NDUB4_HUMAN	NADH dehydrogenase [ubiquinone] 1 beta subcomplex subunit 4;Isoform 2 of NADH dehydrogenase [ubiquinone] 1 beta subcomplex subunit 4	O95168;O95168-2	5	0.292193	0.593674	0.335133	0.409826	0.396639	0.482061
NDUFB9	NDUB9_HUMAN	NADH dehydrogenase [ubiquinone] 1 beta subcomplex subunit 9	Q9Y6M9	4	0.108684	0.8463	-0.0204948	0.860831	0.223749	0.78934
NDUFC2	NDUC2_HUMAN	NADH dehydrogenase [ubiquinone] 1 subunit C2	O95298	2	0.074645	0.846262	0.0201604	0.860401	0.0826239	0.845131
NDUFS1	NDUS1_HUMAN	NADH-ubiquinone oxidoreductase 75 kDa subunit. mitochondrial;Isoform 2 of NADH-ubiquinone oxidoreductase 75 kDa subunit. mitochondrial;Isoform 4 of NADH-ubiquinone oxidoreductase 75 kDa subunit. mitochondrial	P28331;P28331-2;P28331-4	10	0.175189	0.733534	0.193565	0.703789	0.213412	0.679429
NDUFS2	NDUS2_HUMAN	NADH dehydrogenase [ubiquinone] iron-sulfur protein 2. mitochondrial;Isoform 2 of NADH dehydrogenase [ubiquinone] iron-sulfur protein 2. mitochondrial	O75306;O75306-2	6	0.0959024	0.876957	0.242413	0.782606	0.225911	0.82407
NDUFS3	NDUS3_HUMAN	NADH dehydrogenase [ubiquinone] iron-sulfur protein 3. mitochondrial	O75489	9	0.0153529	0.882909	0.0219679	0.8828	0.207593	0.834276
NDUFS5	NDUS5_HUMAN	NADH dehydrogenase [ubiquinone] iron-sulfur protein 5	O43920	2	0.108637	0.830358	0.0493313	0.854011
NDUFS6	NDUS6_HUMAN	NADH dehydrogenase [ubiquinone] iron-sulfur protein 6. mitochondrial	O75380	3	0.0752682	0.845774	0.0964109	0.839582	0.00982084	0.862437
NDUFS8	NDUS8_HUMAN	NADH dehydrogenase [ubiquinone] iron-sulfur protein 8. mitochondrial	O00217	3	0.034713	0.858809	-0.0271604	0.859998	-0.0172705	0.861896
NDUFV1	NDUV1_HUMAN	NADH dehydrogenase [ubiquinone] flavoprotein 1. mitochondrial;Isoform 2 of NADH dehydrogenase [ubiquinone] flavoprotein 1. mitochondrial	P49821;P49821-2	10	0.339673	0.118263	0.310233	0.326193	0.356183	0.0678467
NDUFV2	NDUV2_HUMAN	NADH dehydrogenase [ubiquinone] flavoprotein 2. mitochondrial	P19404	4	0.159323	0.856857	0.122532	0.865425	0.160143	0.867123
NECAP2	NECP2_HUMAN	Adaptin ear-binding coat-associated protein 2	Q9NVZ3	3	-0.269168	0.687258	-0.242334	0.758201	-0.105794	0.846598
NEDD8	NEDD8_HUMAN	NEDD8	Q15843	2			-0.365575	0.784311
NEK7	NEK7_HUMAN	Serine/threonine-protein kinase Nek7	Q8TDX7	3			0.0554589	0.851365	-0.00496016	0.863271
NEK9	NEK9_HUMAN	Serine/threonine-protein kinase Nek9	Q8TD19	7	-0.195387	0.721885	-0.106719	0.844329	-0.195836	0.708793
NES	NEST_HUMAN	Nestin	P48681	10	-0.240299	0.018549	-0.14745	0.605052	-0.178721	0.365605
NFIB	NFIB_HUMAN	Nuclear factor 1 B-type;Isoform 4 of Nuclear factor 1 B-type;Isoform 5 of Nuclear factor 1 B-type	O00712;O00712-4;O00712-5	2	-0.0913823	0.841276	-0.186776	0.791494	-0.183365	0.801263
NFKB1	NFKB1_HUMAN	Nuclear factor NF-kappa-B p105 subunit;Isoform 2 of Nuclear factor NF-kappa-B p105 subunit	P19838;P19838-2	5	0.422249	0.456334	0.277449	0.73597	0.554738	0.394583
NFKB2	NFKB2_HUMAN	Nuclear factor NF-kappa-B p100 subunit;Isoform 4 of Nuclear factor NF-kappa-B p100 subunit	Q00653;Q00653-4	3	-0.239528	0.690586	-0.329336	0.234252	-0.112749	0.815592
NHLRC2	NHLC2_HUMAN	NHL repeat-containing protein 2	Q8NBF2	2	-0.281364	0.599934
NHP2	NHP2_HUMAN	H/ACA ribonucleoprotein complex subunit 2	Q9NX24	3	-0.100979	0.854381	-0.0159802	0.860923	0.0181712	0.874438
NID1	NID1_HUMAN	Nidogen-1;Isoform 2 of Nidogen-1	P14543;P14543-2	9	0.0391025	0.890331	-0.216666	0.553704	-0.193147	0.380907
NIPSNAP1	NIPS1_HUMAN	Protein NipSnap homolog 1	Q9BPW8	4	0.199522	0.727132	0.0477498	0.877244	0.263446	0.668324
NIPSNAP2	NIPS2_HUMAN	Protein NipSnap homolog 2	O75323	2	0.11356	0.832251			0.129255	0.827011
NIT1	NIT1_HUMAN	Nitrilase homolog 1;Isoform 1 of Nitrilase homolog 1;Isoform 5 of Nitrilase homolog 1	Q86X76;Q86X76-2;Q86X76-4	5	-0.0121755	0.874638
NIT2	NIT2_HUMAN	Omega-amidase NIT2	Q9NQR4	7	0.0189931	0.874538	-0.201605	0.778806	-0.0217246	0.860862
NLE1	NLE1_HUMAN	Notchless protein homolog 1	Q9NVX2	2	-0.0426009	0.85792			-0.047504	0.857245
NLN	NEUL_HUMAN	Neurolysin. mitochondrial	Q9BYT8	8	-0.184288	0.718939	-0.170385	0.761835	-0.27551	0.770048
NME1	NDKA_HUMAN	Nucleoside diphosphate kinase A;Isoform 2 of Nucleoside diphosphate kinase A	P15531;P15531-2	2	-0.206894	0.802258	-0.243348	0.778728	-0.214456	0.795937
NME2	NDKB_HUMAN	Isoform 3 of Nucleoside diphosphate kinase B	P22392-2	10	0.551711	0.0711971	0.520099	0.0695196	0.52357	0.147918
NMT1	NMT1_HUMAN	Glycylpeptide N-tetradecanoyltransferase 1	P30419	4	-0.260712	0.557616	-0.174625	0.755685	-0.053715	0.850414
NNMT	NNMT_HUMAN	Nicotinamide N-methyltransferase	P40261	3	0.0547542	0.852752	0.0249354	0.859344	-0.151001	0.799051
NNT	NNTM_HUMAN	NAD(P) transhydrogenase. mitochondrial	Q13423	10	-0.00439066	0.887737	-0.0718627	0.880585	0.0559008	0.881814
NOC2L	NOC2L_HUMAN	Nucleolar complex protein 2 homolog	Q9Y3T9	4	-0.165405	0.747315	-0.210098	0.718691	-0.283145	0.585125
NOMO2	NOMO2_HUMAN	Nodal modulator 2;Isoform 2 of Nodal modulator 2	Q5JPE7;Q5JPE7-2	9	-0.22348	0.401264	-0.350157	0.104623	-0.252432	0.566112
NONO	NONO_HUMAN	Non-POU domain-containing octamer-binding protein	Q15233	10	0.436973	0.0330867	0.427887	0.0389855	0.377974	0.163598
NOP2	NOP2_HUMAN	Probable 28S rRNA (cytosine(4447)-C(5))-methyltransferase;Isoform 2 of Probable 28S rRNA (cytosine(4447)-C(5))-methyltransferase;Isoform 4 of Probable 28S rRNA (cytosine(4447)-C(5))-methyltransferase	P46087;P46087-2;P46087-4	4	0.2671	0.828281	0.416857	0.790942	0.720627	0.606252
NOP56	NOP56_HUMAN	Nucleolar protein 56	O00567	8	-0.0133069	0.882844	-0.0211295	0.882232	0.14144	0.846673
NOP58	NOP58_HUMAN	Nucleolar protein 58	Q9Y2X3	9	0.00804073	0.883169	0.0465343	0.871814	0.00518471	0.876088
NPC1	NPC1_HUMAN	Niemann-Pick C1 protein	O15118	5	0.0586723	0.859656	-0.0680959	0.847118	0.0750347	0.865224
NPC2	NPC2_HUMAN	Epididymal secretory protein E1	P61916	6	-0.100366	0.876524	-0.5114	0.523055	-0.272541	0.826868
NPEPL1	PEPL1_HUMAN	Probable aminopeptidase NPEPL1;Isoform 4 of Probable aminopeptidase NPEPL1;Isoform 5 of Probable aminopeptidase NPEPL1	Q8NDH3;Q8NDH3-4;Q8NDH3-5	3	-0.290925	0.578966			-0.209704	0.622362
NPEPPS	PSA_HUMAN	Puromycin-sensitive aminopeptidase	P55786	10	0.143041	0.754169	0.0119536	0.892863	-0.0661493	0.888392
NPLOC4	NPL4_HUMAN	Nuclear protein localization protein 4 homolog;Isoform 2 of Nuclear protein localization protein 4 homolog	Q8TAT6;Q8TAT6-2	6	-0.133031	0.787856	-0.0242598	0.880675	-0.0844147	0.86383
NPM1	NPM_HUMAN	Nucleophosmin;Isoform 2 of Nucleophosmin	P06748;P06748-2	10	-0.775606	0.632278	-1.38756	0.148615	-0.968386	0.708393
NQO1	NQO1_HUMAN	NAD(P)H dehydrogenase [quinone] 1;Isoform 2 of NAD(P)H dehydrogenase [quinone] 1;Isoform 3 of NAD(P)H dehydrogenase [quinone] 1	P15559;P15559-2;P15559-3	7	0.243213	0.798539	0.110634	0.876933	0.638441	0.113703
NR2F2	COT2_HUMAN	COUP transcription factor 2	P24468	2			-0.145601	0.786927	-0.0830245	0.847266
NRAS	RASN_HUMAN	GTPase NRas	P01111	4	-0.0530659	0.867402	0.00721699	0.8756	0.021375	0.873736
NRDC	NRDC_HUMAN	Nardilysin;Isoform 2 of Nardilysin	O43847;O43847-2	4	-0.231164	0.480466	-0.221609	0.686338	-0.43088	0.229458
NRP1	NRP1_HUMAN	Neuropilin-1	O14786	8	-0.167061	0.462761	-0.241201	0.203565	-0.275666	0.328601
NSDHL	NSDHL_HUMAN	Sterol-4-alpha-carboxylate 3-dehydrogenase. decarboxylating	Q15738	9	-0.00974603	0.892845	-0.0479314	0.889409	-0.0491047	0.889351
NSF	NSF_HUMAN	Vesicle-fusing ATPase	P46459	10	-0.117588	0.760757	-0.270287	0.0958486	-0.164877	0.717818
NSFL1C	NSF1C_HUMAN	NSFL1 cofactor p47;Isoform 3 of NSFL1 cofactor p47	Q9UNZ2;Q9UNZ2-5	10	-0.289282	0.00146944	-0.289804	0.00179053	-0.357197	7.15242e-05
NT5DC2	NT5D2_HUMAN	5'-nucleotidase domain-containing protein 2;Isoform 2 of 5'-nucleotidase domain-containing protein 2	Q9H857;Q9H857-2	9	0.195656	0.838101	0.271675	0.793402	0.195699	0.837768
NUCB1	NUCB1_HUMAN	Nucleobindin-1	Q02818	10	0.275975	0.673388	0.0637541	0.887897	0.36569	0.472769
NUCB2	NUCB2_HUMAN	Nucleobindin-2;Isoform 2 of Nucleobindin-2	P80303;P80303-2	4	-0.0364663	0.872203	0.0500047	0.858111	-0.047456	0.858334
NUDC	NUDC_HUMAN	Nuclear migration protein nudC	Q9Y266	10	-0.366559	0.00262192	-0.521117	0.127488	-0.574724	0.0689608
NUDCD2	NUDC2_HUMAN	NudC domain-containing protein 2	Q8WVJ2	2	-0.449346	0.441218	-0.390874	0.540933	-0.498968	0.30089
NUDCD3	NUDC3_HUMAN	NudC domain-containing protein 3	Q8IVD9	3	-0.211689	0.691928
NUDT16	NUD16_HUMAN	U8 snoRNA-decapping enzyme	Q96DE0	4	0.0104976	0.861624			-0.21533	0.759759
NUDT19	NUD19_HUMAN	Nucleoside diphosphate-linked moiety X motif 19	A8MXV4	2			-0.390148	0.725721	-0.124224	0.845736
NUDT2	AP4A_HUMAN	Bis(5'-nucleosyl)-tetraphosphatase [asymmetrical]	P50583	4	0.152745	0.829763	-0.161482	0.844482	0.0270463	0.860524
NUDT21	CPSF5_HUMAN	Cleavage and polyadenylation specificity factor subunit 5	O43809	6	0.233784	0.458921	0.228348	0.612616	0.185281	0.743745
NUDT3	NUDT3_HUMAN	Diphosphoinositol polyphosphate phosphohydrolase 1	O95989	2	-0.145388	0.813137			-0.179123	0.801138
NUDT4	NUDT4_HUMAN	Diphosphoinositol polyphosphate phosphohydrolase 2	Q9NZJ9	7	-0.411143	0.627816	-0.280994	0.696031	-0.501501	0.222573
NUDT5	NUDT5_HUMAN	ADP-sugar pyrophosphatase	Q9UKK9	9	0.0994519	0.870633	0.0608157	0.879469	-0.0866489	0.835357
NUP107	NU107_HUMAN	Nuclear pore complex protein Nup107	P57740	6	0.0980965	0.85475	0.0555352	0.877339	-0.05017	0.854415
NUP133	NU133_HUMAN	Nuclear pore complex protein Nup133	Q8WUM0	4	0.116264	0.855249	0.0809892	0.872126	0.106181	0.866731
NUP160	NU160_HUMAN	Nuclear pore complex protein Nup160	Q12769	7	-0.00209238	0.887857	-0.0451108	0.880923	-0.129353	0.833005
NUP205	NU205_HUMAN	Nuclear pore complex protein Nup205	Q92621	10	0.0190868	0.891182	0.0295362	0.885933	-0.0684167	0.878143
NUP35	NUP53_HUMAN	Nucleoporin NUP53;Isoform 2 of Nucleoporin NUP53	Q8NFH5;Q8NFH5-2	4	-0.154684	0.77334	-0.151872	0.766229	-0.103835	0.826535
NUP37	NUP37_HUMAN	Nucleoporin Nup37	Q8NFH4	4	-0.100802	0.855646	-0.0611953	0.867873	-0.0232857	0.874038
NUP43	NUP43_HUMAN	Nucleoporin Nup43	Q8NFH3	2	0.00667495	0.862676	0.0478528	0.854549	-0.131152	0.823183
NUP50	NUP50_HUMAN	Nuclear pore complex protein Nup50;Isoform 2 of Nuclear pore complex protein Nup50	Q9UKX7;Q9UKX7-2	4	-0.382699	0.588792	-0.289682	0.547554	-0.375028	0.532149
NUP54	NUP54_HUMAN	Nucleoporin p54;Isoform 3 of Nucleoporin p54	Q7Z3B4;Q7Z3B4-3	5	0.280455	0.713761	0.137053	0.840313	0.0526609	0.870977
NUP85	NUP85_HUMAN	Nuclear pore complex protein Nup85	Q9BW27	4	-0.157269	0.77996			-0.34677	0.506431
NUP88	NUP88_HUMAN	Nuclear pore complex protein Nup88	Q99567	7	-0.135323	0.655882	-0.133992	0.706919	-0.140704	0.695161
NUP93	NUP93_HUMAN	Nuclear pore complex protein Nup93	Q8N1F7	10	-0.183973	0.503498	-0.194005	0.415255	-0.133927	0.777718
NUTF2	NTF2_HUMAN	Nuclear transport factor 2	P61970	2	-0.15096	0.809358	-0.215717	0.760032	-0.164034	0.803549
NXF1	NXF1_HUMAN	Nuclear RNA export factor 1	Q9UBU9	4	-0.152912	0.766401	-0.275368	0.488359	-0.19548	0.748417
NXN	NXN_HUMAN	Nucleoredoxin	Q6DKJ4	8	-0.165377	0.629315	-0.277815	0.0564395	-0.398692	0.0213766
OAT	OAT_HUMAN	Ornithine aminotransferase. mitochondrial	P04181	10	0.148156	0.843091	0.153438	0.834102	0.537773	0.0133937
OCIAD1	OCAD1_HUMAN	OCIA domain-containing protein 1	Q9NX40	5	-0.170252	0.712729	-0.342008	0.539331	-0.34759	0.471121
OCIAD2	OCAD2_HUMAN	OCIA domain-containing protein 2	Q56VL3	5	-0.250377	0.814345	0.0276069	0.872923	0.022675	0.874239
OGDH	ODO1_HUMAN	2-oxoglutarate dehydrogenase. mitochondrial	Q02218	10	0.190992	0.823332	0.329347	0.56982	0.355724	0.583269
OGFR	OGFR_HUMAN	Opioid growth factor receptor;Isoform 2 of Opioid growth factor receptor	Q9NZT2;Q9NZT2-2	5	-0.392648	0.000479358	-0.334583	0.00582127	-0.26744	0.530156
OLA1	OLA1_HUMAN	Obg-like ATPase 1	Q9NTK5	9	-0.04839	0.884914	-0.0339365	0.888353	-0.043645	0.885581
OPA1	OPA1_HUMAN	Dynamin-like 120 kDa protein. mitochondrial;Isoform 2 of Dynamin-like 120 kDa protein. mitochondrial	O60313;O60313-2	7	0.00400637	0.876137	0.118089	0.844021	0.0785434	0.872048
OSBP	OSBP1_HUMAN	Oxysterol-binding protein 1	P22059	7	-0.225475	0.61924	-0.183323	0.757089	-0.132071	0.839051
OSTF1	OSTF1_HUMAN	Osteoclast-stimulating factor 1	Q92882	2	0.288675	0.756248	-0.0313276	0.861015	0.225087	0.850201
OTUB1	OTUB1_HUMAN	Ubiquitin thioesterase OTUB1	Q96FW1	10	-0.165906	0.748816	-0.113627	0.847414	-0.175099	0.788989
OVCA2	OVCA2_HUMAN	Esterase OVCA2	Q8WZ82	3	-0.0268477	0.858525	-0.0249987	0.859093	-0.0360088	0.857181
OXCT1	SCOT1_HUMAN	Succinyl-CoA:3-ketoacid coenzyme A transferase 1. mitochondrial	P55809	7	-0.19158	0.748018	-0.361194	0.503866	-0.229586	0.735089
OXSR1	OXSR1_HUMAN	Serine/threonine-protein kinase OSR1	O95747	7	0.0308355	0.889039	0.0835272	0.876717	-0.0363294	0.889254
P3H1	P3H1_HUMAN	Prolyl 3-hydroxylase 1	Q32P28	10	-0.32427	0.309669	-0.269896	0.00405342	-0.337785	0.135574
P3H3	P3H3_HUMAN	Prolyl 3-hydroxylase 3	Q8IVL6	8	-0.059873	0.8771	-0.147113	0.787428	0.152564	0.803732
P3H4	SC65_HUMAN	Synaptonemal complex protein SC65	Q92791	4	-0.0135095	0.88199	-0.151416	0.719063	0.193475	0.648545
P4HA1	P4HA1_HUMAN	Prolyl 4-hydroxylase subunit alpha-1	P13674	8	-0.0434247	0.884091	0.0957795	0.85485	0.201184	0.71631
P4HA2	P4HA2_HUMAN	Prolyl 4-hydroxylase subunit alpha-2;Isoform IIa of Prolyl 4-hydroxylase subunit alpha-2	O15460;O15460-2	8	-0.203933	0.341144	-0.337396	0.0822122	0.125826	0.7977
P4HB	PDIA1_HUMAN	Protein disulfide-isomerase	P07237	10	-0.0938099	0.852131	-0.31727	0.524423	-0.536279	0.732526
PA2G4	PA2G4_HUMAN	Proliferation-associated protein 2G4	Q9UQ80	10	-0.276003	0.00966993	-0.489174	0.716437	-0.298584	0.00489397
PAAF1	PAAF1_HUMAN	Proteasomal ATPase-associated factor 1	Q9BRP4	3	0.183517	0.804036	0.269042	0.757924	0.206136	0.803915
PABPC1	PABP1_HUMAN	Polyadenylate-binding protein 1	P11940	10	0.434786	0.000206608	0.470456	1.12836e-05	0.500094	4.748e-05
PABPC4	PABP4_HUMAN	Polyadenylate-binding protein 4;Isoform 2 of Polyadenylate-binding protein 4;Isoform 3 of Polyadenylate-binding protein 4	Q13310;Q13310-2;Q13310-3	7	-0.0398077	0.886893	-0.0428846	0.88667	0.000248243	0.89226
PACS1	PACS1_HUMAN	Phosphofurin acidic cluster sorting protein 1	Q6VY07	2	-0.401732	0.402281	-0.311724	0.628888	-0.293588	0.696897
PACSIN2	PACN2_HUMAN	Protein kinase C and casein kinase substrate in neurons protein 2;Isoform 2 of Protein kinase C and casein kinase substrate in neurons protein 2	Q9UNF0;Q9UNF0-2	7	0.184287	0.813026	-0.0930933	0.854583	0.0657989	0.87124
PAFAH1B1	LIS1_HUMAN	Platelet-activating factor acetylhydrolase IB subunit alpha	P43034	10	-0.114325	0.824364	-0.184618	0.715677	-0.202866	0.751861
PAFAH1B3	PA1B3_HUMAN	Platelet-activating factor acetylhydrolase IB subunit gamma	Q15102	5	-0.107195	0.846412	0.0321449	0.872177	-0.0447382	0.870421
PAICS	PUR6_HUMAN	Multifunctional protein ADE2	P22234	9	0.0232693	0.890937	-0.113643	0.860308	-0.149121	0.872616
PAK2	PAK2_HUMAN	Serine/threonine-protein kinase PAK 2	Q13177	10	-0.00596028	0.887537	0.00593265	0.887558	-0.00317046	0.887757
PANK4	PANK4_HUMAN	Pantothenate kinase 4	Q9NVE7	3	0.0269255	0.860493	0.0209804	0.861381	-0.109177	0.846896
PAPOLA	PAPOA_HUMAN	Poly(A) polymerase alpha	P51003	5	-0.430532	0.138949	-0.314279	0.461058	-0.511382	0.143714
PAPSS1	PAPS1_HUMAN	Bifunctional 3'-phosphoadenosine 5'-phosphosulfate synthase 1	O43252	6			-0.117114	0.831579
PAPSS2	PAPS2_HUMAN	Bifunctional 3'-phosphoadenosine 5'-phosphosulfate synthase 2;Isoform B of Bifunctional 3'-phosphoadenosine 5'-phosphosulfate synthase 2	O95340;O95340-2	10	0.00451032	0.892112	-0.087161	0.881012	0.0892511	0.878612
PARK7	PARK7_HUMAN	Protein DJ-1	Q99497	9	-0.297048	0.314012	-0.304621	0.0361176	-0.27032	0.309047
PARP1	PARP1_HUMAN	Poly [ADP-ribose] polymerase 1	P09874	10	0.211582	0.680866	0.273895	0.460632	0.314784	0.453723
PARP4	PARP4_HUMAN	Poly [ADP-ribose] polymerase 4	Q9UKK3	10	0.143286	0.80907	0.163397	0.816876	0.262071	0.555819
PARVA	PARVA_HUMAN	Alpha-parvin	Q9NVD7	4	-0.290943	0.400245	-0.284878	0.674052	-0.396049	0.0989245
PAWR	PAWR_HUMAN	PRKC apoptosis WT1 regulator protein	Q96IZ0	2	-0.33598	0.535765
PBDC1	PBDC1_HUMAN	Protein PBDC1	Q9BVG4	4	-0.397015	0.591375	-0.307122	0.649311
PBXIP1	PBIP1_HUMAN	Pre-B-cell leukemia transcription factor-interacting protein 1;Isoform 2 of Pre-B-cell leukemia transcription factor-interacting protein 1	Q96AQ6;Q96AQ6-2	10	-0.211029	0.03534	-0.297226	0.00205778	-0.239049	0.255918
PCBD1	PHS_HUMAN	Pterin-4-alpha-carbinolamine dehydratase	P61457	3	-0.0714891	0.868533	-0.179584	0.826678	-0.0722118	0.868039
PCBP1	PCBP1_HUMAN	Poly(rC)-binding protein 1	Q15365	6	-0.602286	0.566687	-0.282149	0.130862	-0.641397	0.645249
PCCB	PCCB_HUMAN	Propionyl-CoA carboxylase beta chain. mitochondrial;Isoform 2 of Propionyl-CoA carboxylase beta chain. mitochondrial	P05166;P05166-2	2	-0.32481	0.5268	-0.499679	0.191496
PCDH1	PCDH1_HUMAN	Protocadherin-1;Isoform 2 of Protocadherin-1	Q08174;Q08174-2	4	0.130945	0.834233	0.132646	0.835528	0.126974	0.839704
PCK2	PCKGM_HUMAN	Phosphoenolpyruvate carboxykinase [GTP]. mitochondrial	Q16822	6	-0.285658	0.49754	-0.0704959	0.864065	0.109195	0.846075
PCMT1	PIMT_HUMAN	Protein-L-isoaspartate(D-aspartate) O-methyltransferase;Isoform 2 of Protein-L-isoaspartate(D-aspartate) O-methyltransferase	P22061;P22061-2	8	0.0179584	0.887075	-0.0549478	0.886445	-0.123237	0.884851
PCNA	PCNA_HUMAN	Proliferating cell nuclear antigen	P12004	9	-0.209924	0.564381	-0.166323	0.717318	-0.138175	0.783277
PCNP	PCNP_HUMAN	PEST proteolytic signal-containing nuclear protein	Q8WW12	6	-0.315417	0.0183017	-0.273369	0.195761	-0.418131	0.00386136
PCYOX1	PCYOX_HUMAN	Prenylcysteine oxidase 1	Q9UHG3	7	0.134208	0.852027	0.210824	0.825625	0.199235	0.830903
PCYT1A	PCY1A_HUMAN	Choline-phosphate cytidylyltransferase A	P49585	5	0.130021	0.858778	0.0114397	0.882974	0.247171	0.808549
PCYT2	PCY2_HUMAN	Ethanolamine-phosphate cytidylyltransferase;Isoform 3 of Ethanolamine-phosphate cytidylyltransferase;Isoform 4 of Ethanolamine-phosphate cytidylyltransferase	Q99447;Q99447-3;Q99447-4	3	-0.324014	0.455031	-0.126238	0.828886	-0.275129	0.657168
PDAP1	HAP28_HUMAN	28 kDa heat- and acid-stable phosphoprotein	Q13442	4	0.19447	0.801638	0.119684	0.844597	0.344955	0.732188
PDCD4	PDCD4_HUMAN	Programmed cell death protein 4;Isoform 2 of Programmed cell death protein 4	Q53EL6;Q53EL6-2	6	-0.269563	0.0618048	-0.320427	0.026041	-0.445443	0.0898409
PDCD5	PDCD5_HUMAN	Programmed cell death protein 5	O14737	6	0.385341	0.692816	0.390389	0.627385	0.244462	0.807323
PDCD6	PDCD6_HUMAN	Programmed cell death protein 6	O75340	5	0.488921	0.591631	0.183856	0.849236	0.447625	0.680388
PDCD6IP	PDC6I_HUMAN	Programmed cell death 6-interacting protein	Q8WUM4	10	-0.202029	0.094029	-0.202484	0.120223	-0.164609	0.470295
PDCL3	PDCL3_HUMAN	Phosducin-like protein 3	Q9H2J4	2			-0.443183	0.157058
PDE12	PDE12_HUMAN	2'.5'-phosphodiesterase 12;Isoform 2 of 2'.5'-phosphodiesterase 12	Q6L8Q7;Q6L8Q7-2	4	-0.404591	0.313393			-0.207147	0.711167
PDHB	ODPB_HUMAN	Pyruvate dehydrogenase E1 component subunit beta. mitochondrial;Isoform 2 of Pyruvate dehydrogenase E1 component subunit beta. mitochondrial	P11177;P11177-2	7	0.0964013	0.872461	0.114085	0.866562	0.116434	0.868643
PDIA3	PDIA3_HUMAN	Protein disulfide-isomerase A3	P30101	10	-0.0628814	0.869645	-0.120083	0.762727	-0.118688	0.76597
PDIA4	PDIA4_HUMAN	Protein disulfide-isomerase A4	P13667	10	-0.319729	5.45253e-06	-0.379067	4.4894e-07	-0.38859	5.81336e-07
PDIA5	PDIA5_HUMAN	Protein disulfide-isomerase A5	Q14554	10	-0.206291	0.262006	-0.230034	0.268717	-0.10552	0.798475
PDIA6	PDIA6_HUMAN	Protein disulfide-isomerase A6;Isoform 2 of Protein disulfide-isomerase A6;Isoform 3 of Protein disulfide-isomerase A6;Isoform 4 of Protein disulfide-isomerase A6;Isoform 5 of Protein disulfide-isomerase A6	Q15084;Q15084-2;Q15084-3;Q15084-4;Q15084-5	10	-0.0331433	0.891144	-0.0461023	0.886568	-0.0853583	0.886486
PDLIM1	PDLI1_HUMAN	PDZ and LIM domain protein 1	O00151	10	0.57674	0.000511626	0.413501	0.26805	0.475296	0.0163663
PDLIM2	PDLI2_HUMAN	PDZ and LIM domain protein 2;Isoform 5 of PDZ and LIM domain protein 2	Q96JY6;Q96JY6-5	3	-0.302657	0.44664	-0.305017	0.545994
PDLIM4	PDLI4_HUMAN	PDZ and LIM domain protein 4	P50479	9	-0.00310868	0.892186	0.051137	0.888864	0.0467216	0.888903
PDLIM5	PDLI5_HUMAN	PDZ and LIM domain protein 5	Q96HC4	10	-0.143759	0.53314	-0.159969	0.486798	-0.321488	0.000130056
PDLIM7	PDLI7_HUMAN	PDZ and LIM domain protein 7	Q9NR12	9	-0.210151	0.0580339	-0.20229	0.364496	-0.173293	0.581666
PDPR	PDPR_HUMAN	Pyruvate dehydrogenase phosphatase regulatory subunit. mitochondrial	Q8NCN5	6	-0.335137	0.337591	-0.186631	0.705021	-0.0997923	0.831938
PDS5A	PDS5A_HUMAN	Sister chromatid cohesion protein PDS5 homolog A	Q29RF7	8	-0.109743	0.805484	-0.134413	0.756436	-0.132224	0.793739
PDS5B	PDS5B_HUMAN	Sister chromatid cohesion protein PDS5 homolog B;Isoform 2 of Sister chromatid cohesion protein PDS5 homolog B	Q9NTI5;Q9NTI5-2	3	-0.194305	0.793334	-0.27049	0.702546
PDXK	PDXK_HUMAN	Pyridoxal kinase	O00764	3	-0.686025	0.771541
PEA15	PEA15_HUMAN	Astrocytic phosphoprotein PEA-15;Isoform 2 of Astrocytic phosphoprotein PEA-15	Q15121;Q15121-2	3	-0.44553	0.202854	-0.418518	0.320142	-0.556508	0.101416
PEBP1	PEBP1_HUMAN	Phosphatidylethanolamine-binding protein 1	P30086	10	-0.3296	0.680707	-0.423823	0.740074	-0.530457	0.711559
PELP1	PELP1_HUMAN	Proline-. glutamic acid- and leucine-rich protein 1	Q8IZL8	4	0.284941	0.76246	0.181274	0.816663	0.173906	0.829256
PEPD	PEPD_HUMAN	Xaa-Pro dipeptidase	P12955	9	-0.0453138	0.889486	-0.0337964	0.890159	-0.0213957	0.893136
PEX11B	PX11B_HUMAN	Peroxisomal membrane protein 11B;Isoform 2 of Peroxisomal membrane protein 11B	O96011;O96011-2	6	0.229354	0.831714	0.358181	0.784017	0.356365	0.783943
PFAS	PUR4_HUMAN	Phosphoribosylformylglycinamidine synthase	O15067	10	-0.144979	0.667809	-0.164126	0.663631	-0.220788	0.387799
PFDN1	PFD1_HUMAN	Prefoldin subunit 1	O60925	3	-0.309396	0.726781	-0.339161	0.555518
PFDN2	PFD2_HUMAN	Prefoldin subunit 2	Q9UHV9	4	-0.163442	0.72853	-0.122828	0.825432	-0.204617	0.655143
PFDN4	PFD4_HUMAN	Prefoldin subunit 4	Q9NQP4	2	0.155761	0.822137	0.16231	0.817879	0.0317107	0.859155
PFDN5	PFD5_HUMAN	Prefoldin subunit 5	Q99471	4	-0.267448	0.614923	-0.340912	0.460205	-0.421973	0.323777
PFDN6	PFD6_HUMAN	Prefoldin subunit 6	O15212	4	-0.0278323	0.871554	0.0413595	0.86867	0.0281962	0.872074
PFKL	PFKAL_HUMAN	ATP-dependent 6-phosphofructokinase. liver type	P17858	10	0.00880696	0.89189	0.0245437	0.892425	-0.0498351	0.885747
PFKM	PFKAM_HUMAN	ATP-dependent 6-phosphofructokinase. muscle type;Isoform 3 of ATP-dependent 6-phosphofructokinase. muscle type	P08237;P08237-3	5	-0.131083	0.8157	-0.103006	0.854917	-0.147952	0.821231
PFKP	PFKAP_HUMAN	ATP-dependent 6-phosphofructokinase. platelet type	Q01813	10	0.293429	0.281191	0.324209	0.0323734	0.312196	0.253902
PFN1	PROF1_HUMAN	Profilin-1	P07737	10	-0.200257	0.850803	-0.244442	0.85147	-0.18085	0.881836
PFN2	PROF2_HUMAN	Profilin-2	P35080	2	-0.518575	0.312773			-0.451452	0.50202
PGAM1	PGAM1_HUMAN	Phosphoglycerate mutase 1	P18669	10	0.422922	0.339964	0.432478	0.305918	0.41672	0.339373
PGAM5	PGAM5_HUMAN	Serine/threonine-protein phosphatase PGAM5. mitochondrial	Q96HS1	6	-0.0830551	0.821383	-0.0882602	0.823874	-0.0509104	0.870474
PGD	6PGD_HUMAN	6-phosphogluconate dehydrogenase. decarboxylating;Isoform 2 of 6-phosphogluconate dehydrogenase. decarboxylating	P52209;P52209-2	10	0.12616	0.874264	0.102665	0.88462	0.306123	0.77803
PGK1	PGK1_HUMAN	Phosphoglycerate kinase 1	P00558	10	0.22875	0.525784	0.240858	0.611919	0.256838	0.577604
PGLS	6PGL_HUMAN	6-phosphogluconolactonase	O95336	10	-0.0624499	0.892443	-0.114261	0.886138	-0.0650198	0.892608
PGM1	PGM1_HUMAN	Phosphoglucomutase-1	P36871	7			-0.476869	0.71931	-0.621837	0.426824
PGM2	PGM2_HUMAN	Phosphoglucomutase-2	Q96G03	10	-0.147794	0.688172	-0.198521	0.506066	-0.177555	0.596702
PGM2L1	PGM2L_HUMAN	Glucose 1.6-bisphosphate synthase	Q6PCE3	4	-0.169272	0.691631	-0.192586	0.738038	-0.0349638	0.877908
PGP	PGP_HUMAN	Glycerol-3-phosphate phosphatase	A6NDG6	2	-0.27291	0.590087	-0.228867	0.693699
PGRMC1	PGRC1_HUMAN	Membrane-associated progesterone receptor component 1	O00264	7	0.132524	0.826392	0.032905	0.885436	0.0478206	0.882931
PGRMC2	PGRC2_HUMAN	Membrane-associated progesterone receptor component 2;Isoform 2 of Membrane-associated progesterone receptor component 2	O15173;O15173-2	4	0.0918879	0.86485	0.111115	0.850272	0.154415	0.836888
PHB	PHB_HUMAN	Prohibitin	P35232	10	-0.140478	0.864907	-0.174286	0.830312	-0.0988775	0.887014
PHB2	PHB2_HUMAN	Prohibitin-2	Q99623	10	0.532714	0.00138734	0.548721	0.00457633	0.573234	0.0104988
PHF5A	PHF5A_HUMAN	PHD finger-like domain-containing protein 5A	Q7RTV0	3	-0.0797504	0.839786	-0.037802	0.855811	0.0479706	0.857439
PHGDH	SERA_HUMAN	D-3-phosphoglycerate dehydrogenase	O43175	9	-0.115639	0.864531	0.146395	0.829579	0.108338	0.872641
PHLDB1	PHLB1_HUMAN	Pleckstrin homology-like domain family B member 1;Isoform 2 of Pleckstrin homology-like domain family B member 1	Q86UU1;Q86UU1-2	3	-0.1579	0.779576
PHLDB2	PHLB2_HUMAN	Pleckstrin homology-like domain family B member 2	Q86SQ0	3			-0.422816	0.531818
PIGS	PIGS_HUMAN	GPI transamidase component PIG-S	Q96S52	3	-0.0337237	0.860616	0.0552519	0.857019	0.0105181	0.862825
PIGT	PIGT_HUMAN	GPI transamidase component PIG-T;Isoform 5 of GPI transamidase component PIG-T	Q969N2;Q969N2-5	2	-0.229091	0.649884			-0.212546	0.725484
PIK3C2A	P3C2A_HUMAN	Phosphatidylinositol 4-phosphate 3-kinase C2 domain-containing subunit alpha	O00443	5	-0.385061	0.259297	-0.432488	0.0294382	-0.41595	0.198603
PIK3R4	PI3R4_HUMAN	Phosphoinositide 3-kinase regulatory subunit 4	Q99570	3	0.556552	0.249861	0.554188	0.559992	0.517613	0.548487
PIN1	PIN1_HUMAN	Peptidyl-prolyl cis-trans isomerase NIMA-interacting 1	Q13526	3	-0.496371	0.37332			-0.32874	0.65953
PIP4K2A	PI42A_HUMAN	Phosphatidylinositol 5-phosphate 4-kinase type-2 alpha;Isoform 2 of Phosphatidylinositol 5-phosphate 4-kinase type-2 alpha	P48426;P48426-2	2			-0.345685	0.720297	-0.0860586	0.850909
PIR	PIR_HUMAN	Pirin	O00625	2	-0.0748005	0.845887
PKM	KPYM_HUMAN	Pyruvate kinase PKM	P14618	10	-0.353529	0.179377	-0.355565	0.50716	-0.339713	0.326796
PKN1	PKN1_HUMAN	Serine/threonine-protein kinase N1;Isoform 2 of Serine/threonine-protein kinase N1	Q16512;Q16512-2	6	0.0730453	0.877029	0.0882628	0.868424	0.258299	0.799434
PLAA	PLAP_HUMAN	Phospholipase A-2-activating protein	Q9Y263	10	-0.140267	0.796397	-0.108006	0.841753	-0.154481	0.816982
PLBD2	PLBL2_HUMAN	Putative phospholipase B-like 2	Q8NHP8	3	-0.0783848	0.858271	-0.195236	0.771623	-0.313374	0.595193
PLCB3	PLCB3_HUMAN	1-phosphatidylinositol 4.5-bisphosphate phosphodiesterase beta-3	Q01970	6	0.0875231	0.854045	-0.0368893	0.887996	0.120557	0.819699
PLCG1	PLCG1_HUMAN	1-phosphatidylinositol 4.5-bisphosphate phosphodiesterase gamma-1;Isoform 2 of 1-phosphatidylinositol 4.5-bisphosphate phosphodiesterase gamma-1	P19174;P19174-2	6	-0.0348412	0.877124	0.0325818	0.871475	-0.0746215	0.847377
PLD3	PLD3_HUMAN	Phospholipase D3	Q8IV08	7	0.18838	0.720174	0.126887	0.840635	0.241236	0.640291
PLEC	PLEC_HUMAN	Plectin	Q15149	10	-0.133357	0.733199	-0.273782	0.175808	-0.217706	0.513628
PLIN3	PLIN3_HUMAN	Perilipin-3;Isoform 4 of Perilipin-3	O60664;O60664-4	10	-0.163236	0.609341	-0.078004	0.856107	-0.125148	0.790457
PLOD1	PLOD1_HUMAN	Procollagen-lysine.2-oxoglutarate 5-dioxygenase 1;Isoform 2 of Procollagen-lysine.2-oxoglutarate 5-dioxygenase 1	Q02809;Q02809-2	10	0.220947	0.75474	0.285728	0.724414	0.25671	0.71389
PLOD2	PLOD2_HUMAN	Procollagen-lysine.2-oxoglutarate 5-dioxygenase 2;Isoform 2 of Procollagen-lysine.2-oxoglutarate 5-dioxygenase 2	O00469;O00469-2	10	-0.269321	0.0650864	-0.489467	0.0500464	-0.464962	0.000246487
PLOD3	PLOD3_HUMAN	Procollagen-lysine.2-oxoglutarate 5-dioxygenase 3	O60568	10	-0.164913	0.840796	-0.0993609	0.783351	-0.0804131	0.878542
PLP2	PLP2_HUMAN	Proteolipid protein 2	Q04941	2	-0.200471	0.809588	-0.20749	0.788918	0.0999738	0.842267
PLPP3	PLPP3_HUMAN	Phospholipid phosphatase 3	O14495	2	0.0995528	0.848367	0.139205	0.833884	0.310006	0.74208
PLS1	PLSI_HUMAN	Plastin-1	Q14651	3	-0.0266307	0.872564	-0.0433403	0.869403	-0.0350559	0.871318
PLS3	PLST_HUMAN	Plastin-3	P13797	10	0.37933	0.145818	0.396263	0.0946292	0.353388	0.433858
PLSCR3	PLS3_HUMAN	Phospholipid scramblase 3	Q9NRY6	2	-0.0675169	0.844826	-0.162381	0.779423	0.00954543	0.862077
PLXND1	PLXD1_HUMAN	Plexin-D1	Q9Y4D7	10	0.864109	0.000448186	0.712469	0.216274	0.751859	0.0263381
PML	PML_HUMAN	Protein PML	P29590	10	-0.11454	0.685722	-0.21038	0.31029	-0.238954	0.0976938
PMM2	PMM2_HUMAN	Phosphomannomutase 2	O15305	4	-0.0332448	0.880245	-0.0451682	0.878214	-0.0175141	0.882364
PMPCB	MPPB_HUMAN	Mitochondrial-processing peptidase subunit beta	O75439	6	-0.280848	0.000433211	-0.337665	0.00113136	-0.286253	0.00745471
PMVK	PMVK_HUMAN	Phosphomevalonate kinase	Q15126	6	-0.146087	0.643875	-0.194365	0.542843	-0.148678	0.732638
PNN	PININ_HUMAN	Pinin	Q9H307	5	0.0555153	0.870208	-0.312783	0.610282	-0.0480523	0.871292
PNP	PNPH_HUMAN	Purine nucleoside phosphorylase	P00491	10	0.996124	3.1566e-10	1.04324	3.93539e-11	1.16289	9.82177e-14
PNPLA6	PLPL6_HUMAN	Neuropathy target esterase;Isoform 2 of Neuropathy target esterase;Isoform 3 of Neuropathy target esterase;Isoform 4 of Neuropathy target esterase	Q8IY17;Q8IY17-2;Q8IY17-3;Q8IY17-4	6	-0.0761191	0.865138	-0.450267	0.568402	0.0455271	0.870074
PNPT1	PNPT1_HUMAN	Polyribonucleotide nucleotidyltransferase 1. mitochondrial	Q8TCS8	9	-0.288312	0.241078	-0.200729	0.451086	-0.206343	0.301519
PODXL	PODXL_HUMAN	Podocalyxin;Isoform 2 of Podocalyxin	O00592;O00592-2	6	-0.0885951	0.860739	-0.0944111	0.857374	-0.135242	0.835998
POGLUT1	PGLT1_HUMAN	Protein O-glucosyltransferase 1	Q8NBL1	3	0.415545	0.687411
POLD1	DPOD1_HUMAN	DNA polymerase delta catalytic subunit	P28340	2	-0.267397	0.602142
POLDIP2	PDIP2_HUMAN	Polymerase delta-interacting protein 2	Q9Y2S7	4	0.0208283	0.874213	-0.0407114	0.858841	0.135216	0.833226
POLDIP3	PDIP3_HUMAN	Polymerase delta-interacting protein 3	Q9BY77	4	-0.356305	0.174376	-0.203267	0.618564	-0.294532	0.165765
POLR1C	RPAC1_HUMAN	DNA-directed RNA polymerases I and III subunit RPAC1;Isoform 2 of DNA-directed RNA polymerases I and III subunit RPAC1	O15160;O15160-2	3	0.0115501	0.861168	-0.00619133	0.862557
POLR2A	RPB1_HUMAN	DNA-directed RNA polymerase II subunit RPB1	P24928	6	0.323783	0.609812	0.33148	0.563801	0.266988	0.702685
POLR2B	RPB2_HUMAN	DNA-directed RNA polymerase II subunit RPB2	P30876	8	0.161649	0.811632	0.181551	0.798217	0.136895	0.843867
POR	NCPR_HUMAN	NADPH--cytochrome P450 reductase	P16435	10	-0.000237133	0.887917	-0.0207915	0.882188	0.0759733	0.873862
POTEJ	POTEJ_HUMAN	POTE ankyrin domain family member J	P0CG39	9	0.860474	0.132889	0.338129	0.840474	0.485013	0.809243
PPA1	IPYR_HUMAN	Inorganic pyrophosphatase	Q15181	5	-0.00732391	0.887437	0.0105745	0.887196	-0.107014	0.841991
PPA2	IPYR2_HUMAN	Inorganic pyrophosphatase 2. mitochondrial;Isoform 2 of Inorganic pyrophosphatase 2. mitochondrial	Q9H2U2;Q9H2U2-2	4	-0.175531	0.732075	-0.202232	0.697901	-0.215179	0.686645
PPCS	PPCS_HUMAN	Phosphopantothenate--cysteine ligase	Q9HAB8	4	-0.263717	0.611686	-0.351783	0.588011	-0.393732	0.427769
PPFIBP1	LIPB1_HUMAN	Liprin-beta-1;Isoform 2 of Liprin-beta-1;Isoform 4 of Liprin-beta-1	Q86W92;Q86W92-2;Q86W92-4	4	-0.0237598	0.872949	-0.118736	0.819131	0.0474816	0.868369
PPIA	PPIA_HUMAN	Peptidyl-prolyl cis-trans isomerase A	P62937	10	-0.308445	0.866138	0.0523601	0.890197	0.039306	0.888942
PPIB	PPIB_HUMAN	Peptidyl-prolyl cis-trans isomerase B	P23284	10	0.391337	0.0407541	0.461009	0.000531151	0.444754	0.00534627
PPIC	PPIC_HUMAN	Peptidyl-prolyl cis-trans isomerase C	P45877	2	0.235093	0.808723	0.181043	0.828607
PPID	PPID_HUMAN	Peptidyl-prolyl cis-trans isomerase D	Q08752	3	-0.125095	0.85306	-0.0397895	0.871029	-0.167999	0.863477
PPIH	PPIH_HUMAN	Peptidyl-prolyl cis-trans isomerase H	O43447	3	-0.153348	0.772116	-0.0553441	0.869726	0.0342955	0.872332
PPIL1	PPIL1_HUMAN	Peptidyl-prolyl cis-trans isomerase-like 1	Q9Y3C6	2	-0.194798	0.764316	-0.122165	0.820927	-0.152389	0.807733
PPM1F	PPM1F_HUMAN	Protein phosphatase 1F	P49593	10	-0.0385965	0.891723	-0.0538755	0.889215	-0.0192662	0.891575
PPM1G	PPM1G_HUMAN	Protein phosphatase 1G	O15355	6	-0.384533	0.116306	-0.347187	0.180087	-0.34104	0.35611
PPME1	PPME1_HUMAN	Protein phosphatase methylesterase 1;Isoform 4 of Protein phosphatase methylesterase 1	Q9Y570;Q9Y570-4	5			-0.513767	0.467806
PPOX	PPOX_HUMAN	Protoporphyrinogen oxidase	P50336	2	-0.335636	0.50861			-0.339343	0.560582
PPP1CA	PP1A_HUMAN	Serine/threonine-protein phosphatase PP1-alpha catalytic subunit	P62136	10	1.51595	0.01375	1.47204	0.0121962	1.50632	0.0248523
PPP1CB	PP1B_HUMAN	Serine/threonine-protein phosphatase PP1-beta catalytic subunit	P62140	3	0.248815	0.746001	0.219349	0.753596	0.211423	0.798731
PPP1R12C	PP12C_HUMAN	Protein phosphatase 1 regulatory subunit 12C	Q9BZL4	4	-0.585586	0.494514			-0.212375	0.75157
PPP1R13L	IASPP_HUMAN	RelA-associated inhibitor	Q8WUF5	5	-0.169156	0.743848	-0.365036	0.334013	-0.134258	0.805962
PPP1R18	PPR18_HUMAN	Phostensin	Q6NYC8	7	-0.165926	0.852992	-0.335741	0.782082	-0.181969	0.848911
PPP1R8	PP1R8_HUMAN	Nuclear inhibitor of protein phosphatase 1	Q12972	3	0.032849	0.860091
PPP2CA	PP2AA_HUMAN	Serine/threonine-protein phosphatase 2A catalytic subunit alpha isoform	P67775	9	0.279956	0.597702	0.206513	0.746609	0.299868	0.607684
PPP2R1A	2AAA_HUMAN	Serine/threonine-protein phosphatase 2A 65 kDa regulatory subunit A alpha isoform	P30153	10	-0.106498	0.871397	0.13529	0.870554	-0.165237	0.85161
PPP2R2A	2ABA_HUMAN	Serine/threonine-protein phosphatase 2A 55 kDa regulatory subunit B alpha isoform;Isoform 2 of Serine/threonine-protein phosphatase 2A 55 kDa regulatory subunit B alpha isoform	P63151;P63151-2	6	-0.2061	0.445293	-0.137927	0.761567	-0.128164	0.780189
PPP2R5D	2A5D_HUMAN	Serine/threonine-protein phosphatase 2A 56 kDa regulatory subunit delta isoform	Q14738	4	0.142823	0.841714	0.239888	0.778108	0.0122946	0.862944
PPP2R5E	2A5E_HUMAN	Serine/threonine-protein phosphatase 2A 56 kDa regulatory subunit epsilon isoform;Isoform 2 of Serine/threonine-protein phosphatase 2A 56 kDa regulatory subunit epsilon isoform	Q16537;Q16537-2	3	-0.0175739	0.874013	-0.0202299	0.86037	-0.0556474	0.868506
PPP3CA	PP2BA_HUMAN	Serine/threonine-protein phosphatase 2B catalytic subunit alpha isoform;Isoform 2 of Serine/threonine-protein phosphatase 2B catalytic subunit alpha isoform	Q08209;Q08209-2	4	-0.251571	0.717943	-0.298242	0.635401	-0.247344	0.752152
PPP4R1	PP4R1_HUMAN	Serine/threonine-protein phosphatase 4 regulatory subunit 1;Isoform 2 of Serine/threonine-protein phosphatase 4 regulatory subunit 1	Q8TF05;Q8TF05-2	6	0.206963	0.83471	0.222267	0.823529	0.20612	0.845849
PPP5C	PPP5_HUMAN	Serine/threonine-protein phosphatase 5	P53041	7	-0.0498226	0.884578	-0.036762	0.888569	-0.00255135	0.887837
PPT1	PPT1_HUMAN	Palmitoyl-protein thioesterase 1	P50897	3	0.0960585	0.84348	-0.186009	0.773502	-0.0522332	0.856074
PRAF2	PRAF2_HUMAN	PRA1 family protein 2	O60831	2					-0.122349	0.813247
PRCP	PCP_HUMAN	Lysosomal Pro-X carboxypeptidase	P42785	8	0.152912	0.78948	0.00715191	0.890236	-0.0706671	0.877884
PRDX1	PRDX1_HUMAN	Peroxiredoxin-1	Q06830	10	0.744268	1.22085e-06	0.766627	5.37538e-08	0.869027	3.79415e-08
PRDX2	PRDX2_HUMAN	Peroxiredoxin-2	P32119	10	0.00109686	0.892241	-0.283853	0.833402	-0.0685144	0.890064
PRDX3	PRDX3_HUMAN	Thioredoxin-dependent peroxide reductase. mitochondrial;Isoform 2 of Thioredoxin-dependent peroxide reductase. mitochondrial	P30048;P30048-2	9	0.0153213	0.889756	-0.272078	0.867707	-0.00934654	0.89014
PRDX4	PRDX4_HUMAN	Peroxiredoxin-4	Q13162	10	0.35502	0.583003	0.385892	0.280546	0.556822	0.00731741
PRDX6	PRDX6_HUMAN	Peroxiredoxin-6	P30041	10	-0.225555	0.124814	-0.202663	0.449316	-0.172601	0.615152
PREP	PPCE_HUMAN	Prolyl endopeptidase	P48147	9	0.0291359	0.890711	-0.042612	0.886873	0.0266651	0.889137
PRKAA1	AAPK1_HUMAN	5'-AMP-activated protein kinase catalytic subunit alpha-1;Isoform 2 of 5'-AMP-activated protein kinase catalytic subunit alpha-1	Q13131;Q13131-2	5	-0.207509	0.53281	-0.18732	0.664159	-0.157215	0.758569
PRKAR1A	KAP0_HUMAN	cAMP-dependent protein kinase type I-alpha regulatory subunit	P10644	10	-0.0195939	0.881548	-0.0219145	0.881124	-0.218569	0.709191
PRKAR2A	KAP2_HUMAN	cAMP-dependent protein kinase type II-alpha regulatory subunit;Isoform 2 of cAMP-dependent protein kinase type II-alpha regulatory subunit	P13861;P13861-2	9	-0.168535	0.681975	-0.165592	0.678786	-0.0145523	0.891649
PRKAR2B	KAP3_HUMAN	cAMP-dependent protein kinase type II-beta regulatory subunit	P31323	4	-0.2524	0.670199	-0.327054	0.416722	-0.143093	0.79441
PRKCSH	GLU2B_HUMAN	Glucosidase 2 subunit beta;Isoform 2 of Glucosidase 2 subunit beta	P14314;P14314-2	10	-0.379564	0.00075983	-0.654392	0.0135706	-0.532205	3.98344e-06
PRKD2	KPCD2_HUMAN	Serine/threonine-protein kinase D2	Q9BZL6	5	0.146773	0.842817	0.0359766	0.873331	0.151098	0.842895
PRKDC	PRKDC_HUMAN	DNA-dependent protein kinase catalytic subunit	P78527	10	-0.133364	0.425875	-0.270317	6.02975e-06	-0.21328	0.0970778
PRKRA	PRKRA_HUMAN	Interferon-inducible double-stranded RNA-dependent protein kinase activator A	O75569	3	-0.26553	0.565825	-0.353924	0.384104	-0.266042	0.656618
PRMT1	ANM1_HUMAN	Protein arginine N-methyltransferase 1;Isoform 2 of Protein arginine N-methyltransferase 1;Isoform 3 of Protein arginine N-methyltransferase 1;Isoform 4 of Protein arginine N-methyltransferase 1	Q99873;Q99873-2;Q99873-3;Q99873-4	10	0.312325	0.374958	0.25602	0.57978	0.211973	0.740711
PRMT5	ANM5_HUMAN	Protein arginine N-methyltransferase 5	O14744	9	-0.172246	0.697184	-0.145529	0.757554	-0.226102	0.679108
PROSC	PLPHP_HUMAN	Pyridoxal phosphate homeostasis protein	O94903	5	-0.206703	0.585389	-0.25546	0.286958	-0.514283	0.639888
PRPF19	PRP19_HUMAN	Pre-mRNA-processing factor 19	Q9UMS4	9	-0.045851	0.879972	-0.0683245	0.871187	-0.0628052	0.871606
PRPF31	PRP31_HUMAN	U4/U6 small nuclear ribonucleoprotein Prp31	Q8WWY3	3	0.060678	0.867984	0.115858	0.839419	0.0670268	0.866843
PRPF38A	PR38A_HUMAN	Pre-mRNA-splicing factor 38A	Q8NAV1	2	-0.0520254	0.853977			-0.0341592	0.858143
PRPF4	PRP4_HUMAN	U4/U6 small nuclear ribonucleoprotein Prp4;Isoform 2 of U4/U6 small nuclear ribonucleoprotein Prp4	O43172;O43172-2	7	0.0148948	0.882386	0.046372	0.87779	0.0260921	0.881035
PRPF6	PRP6_HUMAN	Pre-mRNA-processing factor 6	O94906	9	-0.208558	0.814563	-0.0743608	0.884197	-0.169754	0.85515
PRPF8	PRP8_HUMAN	Pre-mRNA-processing-splicing factor 8	Q6P2Q9	10	0.197292	0.692224	0.187578	0.700452	0.190342	0.704338
PRPS1	PRPS1_HUMAN	Ribose-phosphate pyrophosphokinase 1	P60891	4	-0.134907	0.783647	-0.171964	0.726663	-0.0696462	0.841555
PRPSAP2	KPRB_HUMAN	Phosphoribosyl pyrophosphate synthase-associated protein 2	O60256	3	-0.275282	0.839255	-0.00615298	0.875942	-0.257016	0.833709
PRRC1	PRRC1_HUMAN	Protein PRRC1;Isoform 2 of Protein PRRC1;Isoform 3 of Protein PRRC1	Q96M27;Q96M27-2;Q96M27-3	2	0.158629	0.804642	0.0136404	0.861715	0.20751	0.792928
PSAP	SAP_HUMAN	Prosaposin;Isoform Sap-mu-6 of Prosaposin;Isoform Sap-mu-9 of Prosaposin	P07602;P07602-2;P07602-3	10	0.256316	0.697471	0.130071	0.867011	0.30508	0.730371
PSAT1	SERC_HUMAN	Phosphoserine aminotransferase	Q9Y617	10	0.355071	0.568686	0.539474	0.0575014	0.495859	0.24514
PSMA1	PSA1_HUMAN	Proteasome subunit alpha type-1;Isoform Long of Proteasome subunit alpha type-1	P25786;P25786-2	10	0.0172858	0.891668	-0.0326794	0.892498	-0.0436403	0.891593
PSMA2	PSA2_HUMAN	Proteasome subunit alpha type-2	P25787	5	0.204505	0.803427	0.113522	0.865109	0.233456	0.830585
PSMA4	PSA4_HUMAN	Proteasome subunit alpha type-4	P25789	8	-0.241142	0.739114	0.0781435	0.880562	0.0518974	0.888333
PSMA5	PSA5_HUMAN	Proteasome subunit alpha type-5	P28066	6	-0.0138011	0.887277	0.0379795	0.886323	-0.121225	0.854783
PSMA6	PSA6_HUMAN	Proteasome subunit alpha type-6	P60900	10	0.121958	0.877648	0.119779	0.878378	0.063626	0.889641
PSMA7	PSA7_HUMAN	Proteasome subunit alpha type-7	O14818	10	0.0961306	0.880765	0.0892585	0.880878	0.0167951	0.893244
PSMB1	PSB1_HUMAN	Proteasome subunit beta type-1	P20618	9	0.0226347	0.889098	-0.116248	0.850166	-0.0346824	0.884956
PSMB2	PSB2_HUMAN	Proteasome subunit beta type-2	P49721	7	0.276399	0.784164	0.09968	0.87197	0.490488	0.801824
PSMB3	PSB3_HUMAN	Proteasome subunit beta type-3	P49720	4	0.0712588	0.846337	0.03237	0.85731	0.0734461	0.848257
PSMB4	PSB4_HUMAN	Proteasome subunit beta type-4	P28070	5	-0.492355	0.561465	-0.322934	0.614003	-0.622499	0.321963
PSMB5	PSB5_HUMAN	Proteasome subunit beta type-5	P28074	10	0.0166937	0.891612	-0.00724185	0.892936	0.0487914	0.888825
PSMB6	PSB6_HUMAN	Proteasome subunit beta type-6	P28072	5	-0.329534	0.272037	-0.19517	0.808142	-0.295042	0.561171
PSMB8	PSB8_HUMAN	Proteasome subunit beta type-8;Isoform 2 of Proteasome subunit beta type-8	P28062;P28062-2	3	0.104598	0.831893	0.0876937	0.842149	0.0107531	0.862047
PSMB9	PSB9_HUMAN	Proteasome subunit beta type-9;Isoform LMP2.S of Proteasome subunit beta type-9	P28065;P28065-2	2			-0.231119	0.67222
PSMC1	PRS4_HUMAN	26S proteasome regulatory subunit 4	P62191	10	0.0117793	0.893262	-0.0177247	0.89319	0.049863	0.890805
PSMC2	PRS7_HUMAN	26S proteasome regulatory subunit 7	P35998	10	-0.265191	0.000108952	-0.309734	4.16871e-05	-0.284276	0.000354983
PSMC3	PRS6A_HUMAN	26S proteasome regulatory subunit 6A	P17980	10	-0.0167362	0.886507	-0.0061297	0.887477	-0.110628	0.84734
PSMC4	PRS6B_HUMAN	26S proteasome regulatory subunit 6B	P43686	10	-0.0901927	0.822037	-0.0279496	0.887957	0.0432251	0.884451
PSMC5	PRS8_HUMAN	26S proteasome regulatory subunit 8;Isoform 2 of 26S proteasome regulatory subunit 8	P62195;P62195-2	10	1.14294	0.00248385	-0.141932	0.872152
PSMC6	PRS10_HUMAN	26S proteasome regulatory subunit 10B	P62333	10	-0.100225	0.823776	-0.0193677	0.890919	-0.153272	0.743227
PSMD1	PSMD1_HUMAN	26S proteasome non-ATPase regulatory subunit 1	Q99460	10	0.358004	0.475222	0.269015	0.68292	0.472485	0.497164
PSMD12	PSD12_HUMAN	26S proteasome non-ATPase regulatory subunit 12	O00232	9	0.221022	0.768958	0.22611	0.778263	0.290046	0.661681
PSMD13	PSD13_HUMAN	26S proteasome non-ATPase regulatory subunit 13	Q9UNM6	10	-0.271241	5.35056e-05	-0.312644	6.71649e-05	-0.248899	0.034572
PSMD14	PSDE_HUMAN	26S proteasome non-ATPase regulatory subunit 14	O00487	2	-0.23344	0.632907	-0.193042	0.721642	-0.13495	0.79692
PSMD2	PSMD2_HUMAN	26S proteasome non-ATPase regulatory subunit 2	Q13200	10	-0.22714	0.322568	-0.189905	0.338186	-0.318799	0.00131234
PSMD3	PSMD3_HUMAN	26S proteasome non-ATPase regulatory subunit 3	O43242	10	-0.275131	0.000255143	-0.273452	0.000630539	-0.251755	0.00704999
PSMD4	PSMD4_HUMAN	26S proteasome non-ATPase regulatory subunit 4	P55036	8	-0.0768999	0.848403	-0.0118797	0.882408	-0.0279292	0.879927
PSMD5	PSMD5_HUMAN	26S proteasome non-ATPase regulatory subunit 5;Isoform 2 of 26S proteasome non-ATPase regulatory subunit 5	Q16401;Q16401-2	7	-0.0348869	0.888115	-0.13612	0.841674	0.00990428	0.890102
PSMD6	PSMD6_HUMAN	26S proteasome non-ATPase regulatory subunit 6	Q15008	10	0.390064	0.336401	0.545909	0.344073	0.371118	0.500163
PSMD7	PSMD7_HUMAN	26S proteasome non-ATPase regulatory subunit 7	P51665	4	-0.0712585	0.871944	-0.148055	0.833358	-0.0713924	0.872693
PSMD8	PSMD8_HUMAN	26S proteasome non-ATPase regulatory subunit 8	P48556	7	0.00163227	0.883814	-0.257027	0.713246	-0.103617	0.829025
PSMD9	PSMD9_HUMAN	26S proteasome non-ATPase regulatory subunit 9	O00233	4	-0.190829	0.730827	-0.0718521	0.857696	-0.136804	0.806615
PSME2	PSME2_HUMAN	Proteasome activator complex subunit 2	Q9UL46	4	0.244643	0.837057	0.546747	0.731282	0.503158	0.754835
PSME3	PSME3_HUMAN	Proteasome activator complex subunit 3;Isoform 2 of Proteasome activator complex subunit 3;Isoform 3 of Proteasome activator complex subunit 3	P61289;P61289-2;P61289-3	8	-0.0772983	0.876813	-0.0462489	0.88671	-0.21009	0.737062
PSME4	PSME4_HUMAN	Proteasome activator complex subunit 4	Q14997	2			-0.160841	0.78983	-0.216078	0.731169
PSMF1	PSMF1_HUMAN	Proteasome inhibitor PI31 subunit	Q92530	2	-0.199334	0.782157	-0.0893278	0.84313	-0.143804	0.81939
PTBP1	PTBP1_HUMAN	Polypyrimidine tract-binding protein 1;Isoform 2 of Polypyrimidine tract-binding protein 1;Isoform 3 of Polypyrimidine tract-binding protein 1	P26599;P26599-2;P26599-3	8	0.0307539	0.889853	-0.123308	0.879698	-0.0828756	0.88851
PTCD3	PTCD3_HUMAN	Pentatricopeptide repeat domain-containing protein 3. mitochondrial	Q96EY7	5	0.152983	0.805184	-0.114735	0.866308	0.138697	0.82348
PTGES3	TEBP_HUMAN	Prostaglandin E synthase 3;Isoform 4 of Prostaglandin E synthase 3	Q15185;Q15185-4	7	-0.00200785	0.883792	-0.00793589	0.883039	-0.0432869	0.878049
PTGFRN	FPRP_HUMAN	Prostaglandin F2 receptor negative regulator	Q9P2B2	8	0.0537782	0.879261	-0.076082	0.852269	0.131845	0.804763
PTGR1	PTGR1_HUMAN	Prostaglandin reductase 1;Isoform 2 of Prostaglandin reductase 1	Q14914;Q14914-2	5	-0.100877	0.865654	-0.160359	0.836635	0.244541	0.808781
PTK2	FAK1_HUMAN	Focal adhesion kinase 1;Isoform 7 of Focal adhesion kinase 1	Q05397;Q05397-7	6	-0.187622	0.710117	-0.0665019	0.86508	-0.137004	0.805723
PTMA	PTMA_HUMAN	Prothymosin alpha;Isoform 2 of Prothymosin alpha	P06454;P06454-2	2			-0.765296	0.603602	-1.26801	0.552181
PTPA	PTPA_HUMAN	Serine/threonine-protein phosphatase 2A activator	Q15257	3	-0.0192525	0.874663	0.0151877	0.875059	-0.114233	0.853741
PTPN1	PTN1_HUMAN	Tyrosine-protein phosphatase non-receptor type 1	P18031	8	0.470826	0.43939	0.454424	0.487579	0.467327	0.514692
PTPN11	PTN11_HUMAN	Tyrosine-protein phosphatase non-receptor type 11	Q06124	9	-0.119305	0.812527	-0.0757278	0.865368	-0.0209967	0.882012
PTPN12	PTN12_HUMAN	Tyrosine-protein phosphatase non-receptor type 12	Q05209	5	-0.314999	0.489136	-0.436278	0.207831
PTPN23	PTN23_HUMAN	Tyrosine-protein phosphatase non-receptor type 23	Q9H3S7	8	-0.258904	0.0880851	-0.228885	0.52099	-0.126269	0.788848
PTPN9	PTN9_HUMAN	Tyrosine-protein phosphatase non-receptor type 9	P43378	2	-0.0387292	0.857856			0.0859495	0.84697
PTPRF	PTPRF_HUMAN	Receptor-type tyrosine-protein phosphatase F;Isoform 2 of Receptor-type tyrosine-protein phosphatase F	P10586;P10586-2	5	0.110077	0.842189	-0.0498063	0.869538
PTRH2	PTH2_HUMAN	Peptidyl-tRNA hydrolase 2. mitochondrial	Q9Y3E5	2	0.729125	0.589828	0.749201	0.653283	0.7755	0.613773
PTRHD1	PTRD1_HUMAN	Putative peptidyl-tRNA hydrolase PTRHD1	Q6GMV3	2			0.332397	0.806911	0.392915	0.789621
PURB	PURB_HUMAN	Transcriptional activator protein Pur-beta	Q96QR8	5	-0.418932	0.657716	-0.158713	0.773015	-0.353523	0.687563
PUS7	PUS7_HUMAN	Pseudouridylate synthase 7 homolog	Q96PZ0	2			0.0810275	0.853197
PWP1	PWP1_HUMAN	Periodic tryptophan protein 1 homolog	Q13610	5	-0.266842	0.529488	-0.226677	0.677168	-0.109331	0.819596
PXDN	PXDN_HUMAN	Peroxidasin homolog	Q92626	10	0.221241	0.691184	0.0421905	0.879675	0.416086	0.0934281
PXN	PAXI_HUMAN	Paxillin	P49023	5	-0.149664	0.837476	-0.108114	0.848983	-0.276171	0.7917
PYCR1	P5CR1_HUMAN	Pyrroline-5-carboxylate reductase 1. mitochondrial;Isoform 3 of Pyrroline-5-carboxylate reductase 1. mitochondrial	P32322;P32322-3	7	0.162448	0.785845	0.0781908	0.864705	0.336117	0.185804
PYGB	PYGB_HUMAN	Glycogen phosphorylase. brain form	P11216	10	-0.0374581	0.884746	-0.204721	0.576508	-0.0348413	0.886036
PYGL	PYGL_HUMAN	Glycogen phosphorylase. liver form;Isoform 2 of Glycogen phosphorylase. liver form	P06737;P06737-2	5	-0.263962	0.634573	-0.414191	0.689836
QARS	SYQ_HUMAN	Glutamine--tRNA ligase	P47897	10	0.452874	0.704885	0.399493	0.752635	0.498721	0.671213
QKI	QKI_HUMAN	Protein quaking;Isoform 4 of Protein quaking;Isoform 5 of Protein quaking;Isoform 6 of Protein quaking	Q96PU8;Q96PU8-6;Q96PU8-8;Q96PU8-9	10	0.00749149	0.891964	-0.00790758	0.890293	-0.0284161	0.890994
QTRT1	TGT_HUMAN	Queuine tRNA-ribosyltransferase catalytic subunit 1	Q9BXR0	3			-0.245869	0.777562	-0.33729	0.72091
RAB10	RAB10_HUMAN	Ras-related protein Rab-10	P61026	5	0.31329	0.771706	0.358736	0.489911	0.222408	0.754645
RAB11B	RB11B_HUMAN	Ras-related protein Rab-11B	Q15907	10	-0.175865	0.822737	0.00684521	0.892057	-0.0666838	0.884345
RAB14	RAB14_HUMAN	Ras-related protein Rab-14	P61106	7	0.265482	0.541571	0.383896	0.570668	0.405668	0.335209
RAB18	RAB18_HUMAN	Ras-related protein Rab-18	Q9NP72	6	-0.211579	0.45416	-0.225953	0.398709	-0.0496078	0.86006
RAB1A	RAB1A_HUMAN	Ras-related protein Rab-1A	P62820	4	-0.343063	0.750691	-0.187821	0.734425	-0.21489	0.815646
RAB32	RAB32_HUMAN	Ras-related protein Rab-32	Q13637	6	-0.117964	0.815268	-0.166192	0.686184	0.0127303	0.887297
RAB35	RAB35_HUMAN	Ras-related protein Rab-35	Q15286	5	0.102922	0.865882	0.133169	0.843247	0.0110258	0.875502
RAB3GAP2	RBGPR_HUMAN	Rab3 GTPase-activating protein non-catalytic subunit	Q9H2M9	5	-0.121962	0.819442	-0.12136	0.826631	-0.0472292	0.877529
RAB4A	RAB4A_HUMAN	Ras-related protein Rab-4A	P20338	2	0.625272	0.362828	0.631716	0.306545	0.567709	0.524764
RAB5B	RAB5B_HUMAN	Ras-related protein Rab-5B	P61020	6	0.194788	0.840029	0.0456395	0.881414	-0.294055	0.86129
RAB5C	RAB5C_HUMAN	Ras-related protein Rab-5C;Isoform 2 of Ras-related protein Rab-5C	P51148;P51148-2	4	-0.0688681	0.876669	-0.29459	0.764928	-0.0228348	0.874613
RAB7A	RAB7A_HUMAN	Ras-related protein Rab-7a	P51149	10	0.00719072	0.893371	0.0171068	0.891537	-0.00752797	0.892954
RAB8A	RAB8A_HUMAN	Ras-related protein Rab-8A	P61006	3	0.227204	0.790735	0.153294	0.832117
RAB8B	RAB8B_HUMAN	Ras-related protein Rab-8B	Q92930	2	0.296489	0.708526	0.253577	0.706244	0.316464	0.614234
RABEP2	RABE2_HUMAN	Rab GTPase-binding effector protein 2	Q9H5N1	5	-0.209358	0.368928	-0.222997	0.576234	-0.144653	0.788424
RABGAP1	RBGP1_HUMAN	Rab GTPase-activating protein 1	Q9Y3P9	4					0.146384	0.833093
RABGGTA	PGTA_HUMAN	Geranylgeranyl transferase type-2 subunit alpha	Q92696	10	-0.21735	0.271375	-0.357437	0.24379	-0.0474236	0.875674
RABGGTB	PGTB2_HUMAN	Geranylgeranyl transferase type-2 subunit beta	P53611	2			-0.191079	0.767003
RAC2	RAC2_HUMAN	Ras-related C3 botulinum toxin substrate 2	P15153	3	-0.0399245	0.874588	0.314047	0.780494	0.269553	0.828654
RACK1	RACK1_HUMAN	Receptor of activated protein C kinase 1	P63244	10	-0.179064	0.758661	-0.237167	0.433393	-0.178696	0.594941
RAD21	RAD21_HUMAN	Double-strand-break repair protein rad21 homolog	O60216	3	0.40406	0.651024	0.309022	0.737605	0.186155	0.81016
RAD23A	RD23A_HUMAN	UV excision repair protein RAD23 homolog A	P54725	4	-0.213978	0.783721	-0.277788	0.723576	-0.476761	0.515752
RAD23B	RD23B_HUMAN	UV excision repair protein RAD23 homolog B	P54727	10	-0.0684499	0.887658	-0.22997	0.770298	-0.142038	0.882276
RAD50	RAD50_HUMAN	DNA repair protein RAD50;Isoform 2 of DNA repair protein RAD50	Q92878;Q92878-2	4	0.0602269	0.865911	-0.0662983	0.849487	-0.103496	0.8354
RAE1	RAE1L_HUMAN	mRNA export factor	P78406	2	0.309197	0.636431	0.326232	0.629954	0.302981	0.670368
RAI14	RAI14_HUMAN	Ankycorbin;Isoform 2 of Ankycorbin;Isoform 3 of Ankycorbin	Q9P0K7;Q9P0K7-2;Q9P0K7-3	10	-0.00490184	0.89202	-0.0840922	0.832651	-0.0340985	0.891686
RALA	RALA_HUMAN	Ras-related protein Ral-A	P11233	4	0.309327	0.604086	0.177162	0.786423	0.338574	0.57291
RALB	RALB_HUMAN	Ras-related protein Ral-B;Isoform 2 of Ras-related protein Ral-B;Isoform 3 of Ras-related protein Ral-B	P11234;P11234-2;P11234-3	6	0.736523	0.134905	0.662971	0.20854	0.865508	0.324986
RALY	RALY_HUMAN	RNA-binding protein Raly	Q9UKM9	5	0.233315	0.782532	0.224001	0.781178	0.275046	0.740922
RAN	RAN_HUMAN	GTP-binding nuclear protein Ran	P62826	10	-0.0558455	0.886547	-0.0343373	0.89135	-0.165397	0.791218
RANBP1	RANG_HUMAN	Ran-specific GTPase-activating protein;Isoform 2 of Ran-specific GTPase-activating protein	P43487;P43487-2	4	-0.0764361	0.86531	-0.118391	0.853469	-0.0394216	0.872358
RANBP2	RBP2_HUMAN	E3 SUMO-protein ligase RanBP2	P49792	10	-0.119824	0.767601	-0.351657	0.581934	-0.182188	0.513272
RANGAP1	RAGP1_HUMAN	Ran GTPase-activating protein 1	P46060	10	-0.157644	0.869619	-0.197048	0.841872	-0.269041	0.777249
RAP1B	RAP1B_HUMAN	Ras-related protein Rap-1b;Isoform 3 of Ras-related protein Rap-1b	P61224;P61224-3	7	-0.0705106	0.858207	-0.0882333	0.84475	-0.124129	0.805902
RAP2B	RAP2B_HUMAN	Ras-related protein Rap-2b	P61225	3	0.65686	0.59086	0.449353	0.717192	0.402824	0.770963
RARS	SYRC_HUMAN	Arginine--tRNA ligase. cytoplasmic	P54136	10	-0.152756	0.616524	-0.173885	0.500535	-0.105078	0.807499
RAVER1	RAVR1_HUMAN	Ribonucleoprotein PTB-binding 1;Isoform 2 of Ribonucleoprotein PTB-binding 1	Q8IY67;Q8IY67-2	3	-0.24386	0.830857	-0.126388	0.819956	-0.506751	0.769714
RBBP4	RBBP4_HUMAN	Histone-binding protein RBBP4;Isoform 3 of Histone-binding protein RBBP4	Q09028;Q09028-3	3	-0.17266	0.729798			-0.384809	0.424447
RBM12	RBM12_HUMAN	RNA-binding protein 12	Q9NTZ6	7	-0.00269585	0.887877	-0.0315631	0.889195	0.0179925	0.887135
RBM14	RBM14_HUMAN	RNA-binding protein 14	Q96PK6	10	-0.106856	0.765883	-0.174823	0.525445	-0.0878482	0.830948
RBM17	SPF45_HUMAN	Splicing factor 45	Q96I25	5	-0.307214	0.685259	-0.437488	0.674548	-0.613254	0.610985
RBM25	RBM25_HUMAN	RNA-binding protein 25	P49756	8	0.264468	0.821028	0.194875	0.839378	0.222582	0.817458
RBM3	RBM3_HUMAN	RNA-binding protein 3	P98179	5	-0.121484	0.816556	-0.154225	0.787785	-0.266151	0.728182
RBM39	RBM39_HUMAN	RNA-binding protein 39;Isoform 2 of RNA-binding protein 39;Isoform 3 of RNA-binding protein 39	Q14498;Q14498-2;Q14498-3	6	-0.147457	0.786495	-0.17296	0.7352	-0.325928	0.122182
RBM4	RBM4_HUMAN	RNA-binding protein 4	Q9BWF3	9	-0.048445	0.88081	-0.102032	0.810217	-0.151469	0.682291
RBM8A	RBM8A_HUMAN	RNA-binding protein 8A;Isoform 2 of RNA-binding protein 8A	Q9Y5S9;Q9Y5S9-2	3			0.186566	0.794142
RBMS2	RBMS2_HUMAN	RNA-binding motif. single-stranded-interacting protein 2	Q15434	3	-0.244763	0.440305	-0.291784	0.257265	-0.618062	0.132213
RBMX	RBMX_HUMAN	RNA-binding motif protein. X chromosome	P38159	10	0.158053	0.820672	0.037866	0.893118	0.157648	0.8144
RCC1	RCC1_HUMAN	Regulator of chromosome condensation;Isoform 2 of Regulator of chromosome condensation	P18754;P18754-2	6	-0.0420304	0.879215	-0.0124545	0.882822	0.255799	0.781404
RCC2	RCC2_HUMAN	Protein RCC2	Q9P258	10	0.143138	0.8249	0.222461	0.684794	0.151715	0.817774
RCN1	RCN1_HUMAN	Reticulocalbin-1	Q15293	10	-0.116184	0.753213	-0.154283	0.626953	-0.0536093	0.885186
RCN2	RCN2_HUMAN	Reticulocalbin-2;Isoform 2 of Reticulocalbin-2	Q14257;Q14257-2	6	-0.403936	0.83384	-0.341527	0.808025	0.290367	0.808375
RCN3	RCN3_HUMAN	Reticulocalbin-3	Q96D15	7	-0.358785	0.598945	-0.491623	0.238356	0.145767	0.864006
RDH11	RDH11_HUMAN	Retinol dehydrogenase 11	Q8TC12	6	0.0711701	0.869457	-0.00928307	0.887337	0.0471298	0.880517
RDH13	RDH13_HUMAN	Retinol dehydrogenase 13	Q8NBN7	2	-0.0929548	0.830767	-0.0669268	0.84615	-0.0792121	0.838143
RDX	RADI_HUMAN	Radixin;Isoform 5 of Radixin	P35241;P35241-5	10	-0.0114642	0.893317	0.225646	0.620361	0.305602	0.357235
RECQL	RECQ1_HUMAN	ATP-dependent DNA helicase Q1	P46063	7	0.132817	0.854817	0.136695	0.850838	0.0678399	0.878002
REEP5	REEP5_HUMAN	Receptor expression-enhancing protein 5	Q00765	4	-0.27133	0.537393	-0.264728	0.563219	-0.189306	0.738899
RELA	TF65_HUMAN	Transcription factor p65;Isoform 2 of Transcription factor p65	Q04206;Q04206-2	7	-0.107944	0.832473	-0.14736	0.786639	-0.161527	0.779038
RETSAT	RETST_HUMAN	All-trans-retinol 13.14-reductase	Q6NUM9	4	0.014916	0.862167
RFTN1	RFTN1_HUMAN	Raftlin	Q14699	3	0.0122181	0.861259	-0.101217	0.838722	-0.260089	0.668837
RHOB	RHOB_HUMAN	Rho-related GTP-binding protein RhoB	P62745	3	-0.0802102	0.842974	-0.326533	0.548797
RHOC	RHOC_HUMAN	Rho-related GTP-binding protein RhoC	P08134	9	0.372349	0.725009	0.426093	0.575959	0.340868	0.734203
RHOG	RHOG_HUMAN	Rho-related GTP-binding protein RhoG	P84095	7	-0.198861	0.594182	-0.265503	0.475629	-0.102103	0.83756
RHOT2	MIRO2_HUMAN	Mitochondrial Rho GTPase 2	Q8IXI1	4			-0.0462709	0.853128	0.00412501	0.863122
RILPL1	RIPL1_HUMAN	RILP-like protein 1	Q5EBL4	2	-0.231537	0.704064
RIPOR1	RIPR1_HUMAN	Rho family-interacting cell polarization regulator 1;Isoform 2 of Rho family-interacting cell polarization regulator 1;Isoform 3 of Rho family-interacting cell polarization regulator 1;Isoform 4 of Rho family-interacting cell polarization regulator 1	Q6ZS17;Q6ZS17-2;Q6ZS17-3;Q6ZS17-4	5	0.0543692	0.868011	-0.168759	0.779192	0.49441	0.7502
RMDN1	RMD1_HUMAN	Regulator of microtubule dynamics protein 1	Q96DB5	2	-0.485023	0.551875			-0.440285	0.405821
RNF213	RN213_HUMAN	E3 ubiquitin-protein ligase RNF213;Isoform 2 of E3 ubiquitin-protein ligase RNF213	Q63HN8;Q63HN8-4	5	0.178987	0.787357	0.321077	0.682448	0.31792	0.660609
RNH1	RINI_HUMAN	Ribonuclease inhibitor	P13489	10	-0.318606	0.02085	-0.300138	0.504968	-0.38481	0.00666962
RNPEP	AMPB_HUMAN	Aminopeptidase B	Q9H4A4	10	0.57908	0.310911	0.669821	0.464032	0.711313	0.221181
ROCK2	ROCK2_HUMAN	Rho-associated protein kinase 2	O75116	7	0.183245	0.843013	0.144243	0.864123	0.16275	0.858302
RPA1	RFA1_HUMAN	Replication protein A 70 kDa DNA-binding subunit	P27694	4	-0.221579	0.623245	-0.189073	0.71182	-0.328767	0.621698
RPA2	RFA2_HUMAN	Replication protein A 32 kDa subunit;Isoform 2 of Replication protein A 32 kDa subunit;Isoform 3 of Replication protein A 32 kDa subunit	P15927;P15927-2;P15927-3	2			-0.3313	0.60263
RPL10	RL10_HUMAN	60S ribosomal protein L10	P27635	6	0.107612	0.867095	-0.0427591	0.886751	0.139055	0.846486
RPL10A	RL10A_HUMAN	60S ribosomal protein L10a	P62906	10	0.489397	0.41721	0.581304	0.00875989	0.388837	0.58059
RPL11	RL11_HUMAN	60S ribosomal protein L11;Isoform 2 of 60S ribosomal protein L11	P62913;P62913-2	3	-0.262034	0.1535	-0.203369	0.517158	-0.280862	0.219081
RPL12	RL12_HUMAN	60S ribosomal protein L12	P30050	10	-0.122066	0.833049	-0.0887642	0.871684	-0.114831	0.821736
RPL13	RL13_HUMAN	60S ribosomal protein L13	P26373	8	-0.0679365	0.871788	-0.118811	0.83781	0.00530267	0.89035
RPL13A	RL13A_HUMAN	60S ribosomal protein L13a	P40429	8	0.0434558	0.887976	0.0472555	0.891088	0.0258137	0.886466
RPL14	RL14_HUMAN	60S ribosomal protein L14	P50914	5	0.139586	0.847708	0.242103	0.76571	0.303638	0.790527
RPL15	RL15_HUMAN	60S ribosomal protein L15	P61313	6	0.116944	0.857664	-0.0029593	0.883856	0.140651	0.847929
RPL17	RL17_HUMAN	60S ribosomal protein L17;Isoform 3 of 60S ribosomal protein L17	P18621;P18621-3	7	-0.0821014	0.840595	-0.0556609	0.868232	0.0402612	0.877005
RPL18A	RL18A_HUMAN	60S ribosomal protein L18a	Q02543	6	0.28992	0.799752	0.376774	0.727249	0.316821	0.785044
RPL19	RL19_HUMAN	60S ribosomal protein L19	P84098	3	-0.120921	0.864094	0.243813	0.758293	-0.0719236	0.869159
RPL21	RL21_HUMAN	60S ribosomal protein L21	P46778	5	0.400436	0.545367	0.328681	0.626737	0.402589	0.543792
RPL22	RL22_HUMAN	60S ribosomal protein L22	P35268	6	-0.161303	0.756996	-0.043252	0.885207	-0.127895	0.780722
RPL22L1	RL22L_HUMAN	60S ribosomal protein L22-like 1	Q6P5R6	2	0.0293397	0.858429	0.126706	0.824705	-0.147226	0.813908
RPL23	RL23_HUMAN	60S ribosomal protein L23	P62829	6	-0.409123	0.851992	-0.100001	0.888668	0.11131	0.878167
RPL23A	RL23A_HUMAN	60S ribosomal protein L23a	P62750	6	0.0448819	0.882648	0.146831	0.801013	0.0367166	0.885228
RPL24	RL24_HUMAN	60S ribosomal protein L24	P83731	5	0.451	0.613079	0.486613	0.539973	0.397903	0.678625
RPL26L1	RL26L_HUMAN	60S ribosomal protein L26-like 1	Q9UNX3	6	-0.275908	0.848038	0.0641346	0.870181	-0.219595	0.853707
RPL27	RL27_HUMAN	60S ribosomal protein L27	P61353	10	0.574627	0.0101618	0.58428	0.00323679	0.517056	0.084561
RPL27A	RL27A_HUMAN	60S ribosomal protein L27a	P46776	7	-0.123526	0.826153	-0.0718928	0.860029	-0.0718074	0.862287
RPL28	RL28_HUMAN	60S ribosomal protein L28;Isoform 2 of 60S ribosomal protein L28;Isoform 3 of 60S ribosomal protein L28;Isoform 4 of 60S ribosomal protein L28;Isoform 5 of 60S ribosomal protein L28	P46779;P46779-2;P46779-3;P46779-4;P46779-5	3	-0.304895	0.538041	-0.762291	0.668152	-0.383127	0.343489
RPL3	RL3_HUMAN	60S ribosomal protein L3	P39023	10	0.357736	0.49979	0.442122	0.12951	0.41791	0.2057
RPL30	RL30_HUMAN	60S ribosomal protein L30	P62888	8	0.246274	0.772934	0.0224863	0.891909	-0.257035	0.877363
RPL31	RL31_HUMAN	60S ribosomal protein L31	P62899	7	-0.232149	0.711298	-0.113253	0.825914	-0.0699573	0.881079
RPL32	RL32_HUMAN	60S ribosomal protein L32	P62910	3	0.165659	0.802813	0.265745	0.694139	0.153602	0.813743
RPL34	RL34_HUMAN	60S ribosomal protein L34	P49207	3	0.224182	0.790596	0.350937	0.65178	0.281187	0.744158
RPL35	RL35_HUMAN	60S ribosomal protein L35	P42766	7	0.374392	0.703238	0.442175	0.610047	0.417281	0.685568
RPL35A	RL35A_HUMAN	60S ribosomal protein L35a	P18077	7	-0.0306527	0.885144	0.169938	0.805364	0.00538815	0.883428
RPL36	RL36_HUMAN	60S ribosomal protein L36	Q9Y3U8	4	0.19	0.814726	0.279785	0.745491	0.123574	0.852717
RPL37A	RL37A_HUMAN	60S ribosomal protein L37a	P61513	3			-0.316391	0.616068	-1.21652	0.741344
RPL38	RL38_HUMAN	60S ribosomal protein L38	P63173	6	0.593781	0.745797	0.49629	0.784678	0.556869	0.768705
RPL4	RL4_HUMAN	60S ribosomal protein L4	P36578	10	0.627297	0.0559212	0.715273	0.00921154	0.681825	0.111754
RPL5	RL5_HUMAN	60S ribosomal protein L5	P46777	10	0.0821893	0.873229	0.107335	0.855712	0.0688887	0.886405
RPL6	RL6_HUMAN	60S ribosomal protein L6	Q02878	10	0.378106	0.321357	0.380975	0.224649	0.161611	0.826916
RPL7	RL7_HUMAN	60S ribosomal protein L7	P18124	10	0.362388	0.0116871	0.334728	0.0190595	0.397687	0.0205858
RPL7A	RL7A_HUMAN	60S ribosomal protein L7a	P62424	10	0.639071	2.61757e-05	0.738012	3.1743e-06	0.730355	0.000142037
RPL8	RL8_HUMAN	60S ribosomal protein L8	P62917	8	-0.142234	0.861229	-0.299153	0.820264	-0.3942	0.778651
RPL9	RL9_HUMAN	60S ribosomal protein L9	P32969	5	0.571057	0.197893	0.662434	0.0628957	0.540549	0.285044
RPLP0	RLA0_HUMAN	60S acidic ribosomal protein P0	P05388	10	-0.178368	0.749411	-0.163199	0.776777	-0.252067	0.546307
RPLP1	RLA1_HUMAN	60S acidic ribosomal protein P1	P05386	4	0.017415	0.861775	0.058054	0.857535	0.0617299	0.858175
RPLP2	RLA2_HUMAN	60S acidic ribosomal protein P2	P05387	10	0.147176	0.77764	0.212856	0.724055	0.11009	0.874563
RPN1	RPN1_HUMAN	Dolichyl-diphosphooligosaccharide--protein glycosyltransferase subunit 1	P04843	10	0.248191	0.816129	-0.0391004	0.88221	0.000541115	0.884006
RPN2	RPN2_HUMAN	Dolichyl-diphosphooligosaccharide--protein glycosyltransferase subunit 2	P04844	10	0.262208	0.718068	0.232714	0.75912	0.140149	0.864152
RPRD1B	RPR1B_HUMAN	Regulation of nuclear pre-mRNA domain-containing protein 1B	Q9NQG5	4	0.0629851	0.86779
RPS10	RS10_HUMAN	40S ribosomal protein S10	P46783	5	0.86951	0.39094	0.710584	0.526462	0.650412	0.776304
RPS11	RS11_HUMAN	40S ribosomal protein S11	P62280	10	-0.0814586	0.889447	0.0267921	0.892571	-0.0363509	0.891313
RPS12	RS12_HUMAN	40S ribosomal protein S12	P25398	8	0.0315381	0.888687	-0.100781	0.869241	0.0761599	0.876645
RPS13	RS13_HUMAN	40S ribosomal protein S13	P62277	10	0.0849807	0.856172	0.122419	0.792452	0.125187	0.803366
RPS14	RS14_HUMAN	40S ribosomal protein S14	P62263	10	-0.0678806	0.88669	0.186397	0.720419	0.145694	0.78707
RPS15A	RS15A_HUMAN	40S ribosomal protein S15a	P62244	6	0.106877	0.845661	0.139023	0.831084	0.119924	0.842661
RPS16	RS16_HUMAN	40S ribosomal protein S16	P62249	10	0.782762	0.00773807	0.753233	0.00546363	0.750102	0.0780903
RPS17	RS17_HUMAN	40S ribosomal protein S17	P08708	7	0.329434	0.648737	0.325353	0.633116	0.307075	0.691779
RPS18	RS18_HUMAN	40S ribosomal protein S18	P62269	10	0.217788	0.802567	0.232855	0.7795	0.230663	0.804097
RPS19	RS19_HUMAN	40S ribosomal protein S19	P39019	9	0.345926	0.763259	0.304673	0.762371	0.268796	0.840393
RPS2	RS2_HUMAN	40S ribosomal protein S2	P15880	8	-0.234828	0.87995	-0.00441222	0.892204	0.110674	0.884641
RPS20	RS20_HUMAN	40S ribosomal protein S20;Isoform 2 of 40S ribosomal protein S20	P60866;P60866-2	8	0.0284913	0.888981	0.0812531	0.822985	0.104354	0.783128
RPS21	RS21_HUMAN	40S ribosomal protein S21	P63220	6	0.386039	0.708126	0.359368	0.675699	0.161746	0.864502
RPS23	RS23_HUMAN	40S ribosomal protein S23	P62266	4	0.0932118	0.838639	0.282562	0.671885	0.112461	0.830221
RPS25	RS25_HUMAN	40S ribosomal protein S25	P62851	6	-0.29355	0.878518	0.251245	0.761656	0.223754	0.804823
RPS26	RS26_HUMAN	40S ribosomal protein S26	P62854	4	0.14586	0.860122	0.163021	0.856401	0.319003	0.795805
RPS27	RS27_HUMAN	40S ribosomal protein S27	P42677	4	-0.0761554	0.849056	-0.0640935	0.850874	-0.194584	0.773826
RPS27A	RS27A_HUMAN	Ubiquitin-40S ribosomal protein S27a	P62979	9	-0.111393	0.880268	-0.204407	0.826488	0.10536	0.879492
RPS27L	RS27L_HUMAN	40S ribosomal protein S27-like	Q71UM5	4	-0.352056	0.795408	-0.0880144	0.853944	-0.3271	0.743434
RPS28	RS28_HUMAN	40S ribosomal protein S28	P62857	3	0.50404	0.68386	0.705626	0.476035	0.456773	0.746305
RPS29	RS29_HUMAN	40S ribosomal protein S29	P62273	5	0.344919	0.845585	0.892414	0.480866	0.522461	0.773664
RPS3	RS3_HUMAN	40S ribosomal protein S3	P23396	10	0.154282	0.750984	0.173567	0.733869	0.197119	0.605533
RPS3A	RS3A_HUMAN	40S ribosomal protein S3a	P61247	10	0.281367	0.544738	0.367373	0.358916	0.39815	0.233564
RPS4X	RS4X_HUMAN	40S ribosomal protein S4. X isoform	P62701	10	0.703076	0.00982877	0.76295	0.0024189	0.816173	0.00189286
RPS5	RS5_HUMAN	40S ribosomal protein S5	P46782	10	0.354992	0.590603	0.0533138	0.893461	0.344374	0.747717
RPS6	RS6_HUMAN	40S ribosomal protein S6	P62753	6	0.0520696	0.884303	0.168838	0.815968	0.0883773	0.871449
RPS6KA3	KS6A3_HUMAN	Ribosomal protein S6 kinase alpha-3	P51812	6	-0.270986	0.291422	-0.228149	0.635814	-0.301615	0.626521
RPS7	RS7_HUMAN	40S ribosomal protein S7	P62081	8	-0.93805	0.744467	0.0865134	0.879399	-0.571291	0.838968
RPS8	RS8_HUMAN	40S ribosomal protein S8	P62241	10	0.211133	0.780113	0.394423	0.345818	0.365693	0.422532
RPS9	RS9_HUMAN	40S ribosomal protein S9	P46781	10	0.393644	0.298364	0.411896	0.159972	0.486473	0.0481365
RPSA	RSSA_HUMAN	40S ribosomal protein SA	P08865	10	0.462459	0.526123	0.431561	0.646225	0.414956	0.729453
RRAGA	RRAGA_HUMAN	Ras-related GTP-binding protein A	Q7L523	4	0.576321	0.0857391	0.612539	0.20002	0.766311	0.00951491
RRAGC	RRAGC_HUMAN	Ras-related GTP-binding protein C	Q9HB90	3	0.127789	0.816823	-0.115189	0.848476	0.0758941	0.844941
RRAS	RRAS_HUMAN	Ras-related protein R-Ras	P10301	4	0.393276	0.58775	0.431464	0.601409	0.426144	0.596451
RRAS2	RRAS2_HUMAN	Ras-related protein R-Ras2;Isoform 4 of Ras-related protein R-Ras2	P62070;P62070-4	5	-0.228696	0.650835	-0.245493	0.698756	-0.272532	0.565248
RRBP1	RRBP1_HUMAN	Ribosome-binding protein 1	Q9P2E9	10	-0.176159	0.680069	-0.360682	5.67447e-05	-0.171108	0.676353
RRM1	RIR1_HUMAN	Ribonucleoside-diphosphate reductase large subunit	P23921	10	0.0786072	0.88099	0.124809	0.844635	-0.0500879	0.890616
RRP12	RRP12_HUMAN	RRP12-like protein;Isoform 2 of RRP12-like protein;Isoform 3 of RRP12-like protein	Q5JTH9;Q5JTH9-2;Q5JTH9-3	5	0.179788	0.814672
RRP9	U3IP2_HUMAN	U3 small nucleolar RNA-interacting protein 2	O43818	4	0.0427508	0.871528	0.037862	0.87259	0.176049	0.813523
RSL1D1	RL1D1_HUMAN	Ribosomal L1 domain-containing protein 1	O76021	7	0.289551	0.78927			0.500916	0.658806
RSU1	RSU1_HUMAN	Ras suppressor protein 1	Q15404	6	-0.0716648	0.871134	-0.0651504	0.873534	-0.126416	0.838184
RTCA	RTCA_HUMAN	RNA 3'-terminal phosphate cyclase	O00442	3	0.18584	0.823233	0.00506536	0.876064	0.253866	0.823677
RTCB	RTCB_HUMAN	tRNA-splicing ligase RtcB homolog	Q9Y3I0	10	0.0249826	0.891853	-0.0552773	0.888805	-0.0128722	0.892791
RTL8C	RTL8C_HUMAN	Retrotransposon Gag-like protein 8B	A6ZKI3	2	0.787807	0.219782	0.630419	0.450202	0.913231	0.160697
RUFY1	RUFY1_HUMAN	RUN and FYVE domain-containing protein 1	Q96T51	6	-0.174466	0.689986	-0.276516	0.172944	-0.0829997	0.845812
RUVBL1	RUVB1_HUMAN	RuvB-like 1	Q9Y265	10	-0.0351262	0.892038	0.0367463	0.892407	-0.0618982	0.888746
RUVBL2	RUVB2_HUMAN	RuvB-like 2	Q9Y230	10	-0.210559	0.384634	-0.171792	0.406826	-0.173892	0.598697
S100A10	S10AA_HUMAN	Protein S100-A10	P60903	4	0.192533	0.84011	0.305229	0.667637	0.0647221	0.869994
S100A11	S10AB_HUMAN	Protein S100-A11	P31949	3	-0.773528	0.815484	-0.346647	0.846524	-0.638191	0.81661
S100A13	S10AD_HUMAN	Protein S100-A13	Q99584	6	0.0785046	0.884261	-0.0564692	0.887035	-0.037941	0.889176
S100A16	S10AG_HUMAN	Protein S100-A16	Q96FQ6	6	-0.115465	0.827766	-0.170504	0.803854	-0.232643	0.757461
S100A6	S10A6_HUMAN	Protein S100-A6	P06703	4	-0.944051	0.778185	-0.533047	0.826821	-0.897631	0.769964
SACM1L	SAC1_HUMAN	Phosphatidylinositide phosphatase SAC1	Q9NTJ5	2	0.507749	0.480066	0.384176	0.665733	0.261533	0.794944
SAFB	SAFB1_HUMAN	Scaffold attachment factor B1;Isoform 3 of Scaffold attachment factor B1;Isoform 4 of Scaffold attachment factor B1	Q15424;Q15424-3;Q15424-4	6	-0.00399993	0.887618	-0.0740873	0.86743	0.061192	0.870739
SAFB2	SAFB2_HUMAN	Scaffold attachment factor B2	Q14151	2	-0.0982012	0.834493	-0.00387962	0.86333	0.00367549	0.863389
SAMHD1	SAMH1_HUMAN	Deoxynucleoside triphosphate triphosphohydrolase SAMHD1	Q9Y3Z3	8	-0.191561	0.68802	-0.0651353	0.874113	-0.223936	0.636636
SAMM50	SAM50_HUMAN	Sorting and assembly machinery component 50 homolog	Q9Y512	4			0.0603728	0.868915
SAP30BP	S30BP_HUMAN	SAP30-binding protein;Isoform 2 of SAP30-binding protein	Q9UHR5;Q9UHR5-2	2			-0.528394	0.716184
SAR1A	SAR1A_HUMAN	GTP-binding protein SAR1a	Q9NR31	3	-0.314396	0.736189	-0.448951	0.667292	0.129027	0.822238
SAR1B	SAR1B_HUMAN	GTP-binding protein SAR1b	Q9Y6B6	2	-0.0681974	0.850944	-0.0472471	0.855877
SARNP	SARNP_HUMAN	SAP domain-containing ribonucleoprotein	P82979	7	-0.0722702	0.865939	-0.0564151	0.880855	-0.0223056	0.890862
SARS	SYSC_HUMAN	Serine--tRNA ligase. cytoplasmic	P49591	10	0.430695	0.0285	0.405936	0.345237	0.540576	0.00284129
SART1	SNUT1_HUMAN	U4/U6.U5 tri-snRNP-associated protein 1	O43290	6	-0.277169	0.775987	-0.137358	0.81516	-0.166712	0.850697
SBDS	SBDS_HUMAN	Ribosome maturation protein SBDS	Q9Y3A5	7	-0.649819	0.662215	-0.321739	0.00235717	-0.596095	0.5664
SCAMP2	SCAM2_HUMAN	Secretory carrier-associated membrane protein 2	O15127	3	0.181507	0.78599	0.233981	0.713375	0.278011	0.663807
SCAMP3	SCAM3_HUMAN	Secretory carrier-associated membrane protein 3	O14828	8	-0.121181	0.86574	-0.0904674	0.870154	-0.116704	0.871003
SCARB1	SCRB1_HUMAN	Scavenger receptor class B member 1;Isoform 1 of Scavenger receptor class B member 1;Isoform 4 of Scavenger receptor class B member 1;Isoform 5 of Scavenger receptor class B member 1	Q8WTV0;Q8WTV0-2;Q8WTV0-4;Q8WTV0-5	2	-0.139289	0.811069	-0.155639	0.820621	0.0537146	0.852614
SCARB2	SCRB2_HUMAN	Lysosome membrane protein 2	Q14108	6	0.275013	0.283123	0.182625	0.746811	0.302918	0.327399
SCCPDH	SCPDL_HUMAN	Saccharopine dehydrogenase-like oxidoreductase	Q8NBX0	6	-0.114964	0.782232	-0.124287	0.808954	-0.0488298	0.853299
SCD5	SCD5_HUMAN	Stearoyl-CoA desaturase 5;Isoform 2 of Stearoyl-CoA desaturase 5	Q86SK9;Q86SK9-2	2	0.658987	0.308423	0.813499	0.385164	0.366048	0.747215
SCFD1	SCFD1_HUMAN	Sec1 family domain-containing protein 1	Q8WVM8	3	-0.0645173	0.853435	0.207947	0.804461	0.113355	0.842307
SCRN1	SCRN1_HUMAN	Secernin-1;Isoform 2 of Secernin-1	Q12765;Q12765-2	10	-0.0994299	0.838515	-0.0895085	0.866421	-0.179785	0.630379
SDCBP	SDCB1_HUMAN	Syntenin-1	O00560	5	-0.255018	0.688324	-0.248027	0.794343	-0.329516	0.519951
SDF4	CAB45_HUMAN	45 kDa calcium-binding protein	Q9BRK5	3	-0.16702	0.820468	-0.246004	0.683703	0.0378468	0.858366
SDHA	SDHA_HUMAN	Succinate dehydrogenase [ubiquinone] flavoprotein subunit. mitochondrial	P31040	8	-0.103704	0.875306	0.0175194	0.88937	-0.0608965	0.882254
SDHB	SDHB_HUMAN	Succinate dehydrogenase [ubiquinone] iron-sulfur subunit. mitochondrial	P21912	6	0.249441	0.743641	0.12945	0.829441	0.233293	0.768451
SEC11A	SC11A_HUMAN	Signal peptidase complex catalytic subunit SEC11A;Isoform 3 of Signal peptidase complex catalytic subunit SEC11A;Isoform 4 of Signal peptidase complex catalytic subunit SEC11A	P67812;P67812-3;P67812-4	3	0.389494	0.477249	0.309428	0.644662	0.302345	0.65347
SEC13	SEC13_HUMAN	Protein SEC13 homolog;Isoform 2 of Protein SEC13 homolog;Isoform 3 of Protein SEC13 homolog;Isoform 4 of Protein SEC13 homolog	P55735;P55735-2;P55735-3;P55735-4	5	-0.429029	0.0706389	-0.469354	0.0544188	-0.283755	0.60018
SEC16A	SC16A_HUMAN	Protein transport protein Sec16A	O15027	8	-0.325574	0.331612	-0.329435	0.584861	-0.0430924	0.870288
SEC22B	SC22B_HUMAN	Vesicle-trafficking protein SEC22b	O75396	7	0.0453726	0.888372	0.103315	0.875084	0.215906	0.799243
SEC23A	SC23A_HUMAN	Protein transport protein Sec23A	Q15436	10	0.0913117	0.879284	-0.018818	0.889929	0.265324	0.741975
SEC23IP	S23IP_HUMAN	SEC23-interacting protein	Q9Y6Y8	5	0.140501	0.811969	0.0298434	0.885685	0.22866	0.758753
SEC24A	SC24A_HUMAN	Protein transport protein Sec24A	O95486	4	-0.0704157	0.850237
SEC24B	SC24B_HUMAN	Protein transport protein Sec24B;Isoform 2 of Protein transport protein Sec24B;Isoform 3 of Protein transport protein Sec24B	O95487;O95487-2;O95487-3	5	-0.307375	0.670706	-0.273212	0.729223
SEC24C	SC24C_HUMAN	Protein transport protein Sec24C	P53992	10	-0.2856	0.0175607	-0.224953	0.106566	-0.278003	0.522712
SEC24D	SC24D_HUMAN	Protein transport protein Sec24D;Isoform 2 of Protein transport protein Sec24D	O94855;O94855-2	10	-0.00748578	0.890312	-0.00775949	0.890274	0.206655	0.749806
SEC61A1	S61A1_HUMAN	Protein transport protein Sec61 subunit alpha isoform 1	P61619	7	-0.289409	0.125482	-0.294769	0.0700801	-0.300916	0.223266
SEC61B	SC61B_HUMAN	Protein transport protein Sec61 subunit beta	P60468	3	-0.33991	0.359476	-0.401515	0.258619	-0.539149	0.130187
SEC62	SEC62_HUMAN	Translocation protein SEC62	Q99442	3	-0.0558702	0.867597			-0.134844	0.824021
SEC63	SEC63_HUMAN	Translocation protein SEC63 homolog	Q9UGP8	3	0.333428	0.651592	0.310073	0.695015	0.197857	0.821836
SEH1L	SEH1_HUMAN	Nucleoporin SEH1;Isoform B of Nucleoporin SEH1	Q96EE3;Q96EE3-1	3	-0.0759534	0.841793
SELENOF	SEP15_HUMAN	Selenoprotein F	O60613	2	-0.252449	0.706649	-0.274744	0.695741	-0.245486	0.71208
SELENOH	SELH_HUMAN	Selenoprotein H	Q8IZQ5	4	-0.219474	0.719927	-0.150351	0.814835	-0.169686	0.77662
SEPHS1	SPS1_HUMAN	Selenide. water dikinase 1	P49903	3			-0.404841	0.388848
SEPTIN11	SEP11_HUMAN	Septin-11;Isoform 2 of Septin-11	Q9NVA2;Q9NVA2-2	5	-0.0410304	0.880132	0.0561349	0.873076	0.0399878	0.881325
SEPTIN2	SEPT2_HUMAN	Septin-2;Isoform 2 of Septin-2;Isoform 3 of Septin-2	Q15019;Q15019-2;Q15019-3	10	0.0588623	0.885809	0.108096	0.817405	0.16296	0.783499
SERBP1	PAIRB_HUMAN	Plasminogen activator inhibitor 1 RNA-binding protein	Q8NC51	10	-0.196243	0.66521	-0.114704	0.845623	-0.163199	0.776698
SERPINB2	PAI2_HUMAN	Plasminogen activator inhibitor 2	P05120	2	0.283178	0.624999	0.20906	0.777952	0.131761	0.814454
SERPINB6	SPB6_HUMAN	Serpin B6	P35237	10	0.160214	0.772034	-0.0179829	0.892736	-0.146728	0.753117
SERPINB8	SPB8_HUMAN	Serpin B8	P50452	7	-0.160471	0.767942	-0.106523	0.840353	-0.200313	0.712859
SERPINB9	SPB9_HUMAN	Serpin B9	P50453	10	0.188736	0.79286	0.107114	0.876837	0.0352969	0.889331
SERPINE1	PAI1_HUMAN	Plasminogen activator inhibitor 1	P05121	3	0.257386	0.78095	-0.0942742	0.864385	0.33917	0.707188
SERPINH1	SERPH_HUMAN	Serpin H1	P50454	10	0.718391	0.209953	0.639407	0.361154	0.649527	0.430122
SET	SET_HUMAN	Protein SET	Q01105	6	-0.0979594	0.878775	-0.275197	0.799115	-0.0596925	0.88483
SF3A1	SF3A1_HUMAN	Splicing factor 3A subunit 1	Q15459	10	0.079038	0.880945	-0.0423843	0.884472	0.0251374	0.88622
SF3A3	SF3A3_HUMAN	Splicing factor 3A subunit 3	Q12874	4	0.544295	0.568117	0.540282	0.574024	0.37562	0.782756
SF3B1	SF3B1_HUMAN	Splicing factor 3B subunit 1	O75533	10	0.0645301	0.885953	0.0989235	0.865825	0.149154	0.810103
SF3B2	SF3B2_HUMAN	Splicing factor 3B subunit 2	Q13435	10	0.106282	0.856954	0.122569	0.817669	0.146654	0.784238
SF3B3	SF3B3_HUMAN	Splicing factor 3B subunit 3	Q15393	10	0.0293905	0.893063	0.00420335	0.893389	0.0898088	0.84406
SF3B6	SF3B6_HUMAN	Splicing factor 3B subunit 6	Q9Y3B4	3			0.467925	0.71247
SFPQ	SFPQ_HUMAN	Splicing factor. proline- and glutamine-rich	P23246	10	0.325049	0.464454	0.390931	0.305291	0.351424	0.381976
SFXN1	SFXN1_HUMAN	Sideroflexin-1	Q9H9B4	8	0.188747	0.77896	0.127018	0.861137	0.256135	0.785554
SFXN3	SFXN3_HUMAN	Sideroflexin-3	Q9BWM7	10	0.219204	0.772689	0.154537	0.831399	0.249001	0.728992
SGTA	SGTA_HUMAN	Small glutamine-rich tetratricopeptide repeat-containing protein alpha	O43765	4	-0.170541	0.822935	-0.166279	0.792656	-0.28413	0.816769
SH3BGRL	SH3L1_HUMAN	SH3 domain-binding glutamic acid-rich-like protein	O75368	8	-0.0882982	0.880381	-0.192486	0.802382	-0.202974	0.792996
SH3BGRL3	SH3L3_HUMAN	SH3 domain-binding glutamic acid-rich-like protein 3	Q9H299	4	-0.487234	0.853401	-0.339639	0.852786	-0.431603	0.836719
SH3BP4	SH3B4_HUMAN	SH3 domain-binding protein 4	Q9P0V3	9	-0.10661	0.825962	-0.0931265	0.836126	-0.215511	0.764666
SH3GL1	SH3G1_HUMAN	Endophilin-A2	Q99961	8	-0.119069	0.844864	-0.0570154	0.885643	-0.133229	0.81629
SH3GLB1	SHLB1_HUMAN	Endophilin-B1;Isoform 2 of Endophilin-B1	Q9Y371;Q9Y371-2	9	-0.0590303	0.885394	-0.154251	0.817827	-0.267335	0.688476
SH3GLB2	SHLB2_HUMAN	Endophilin-B2	Q9NR46	5	-0.0862938	0.836804	-0.119344	0.818507	-0.0895232	0.839541
SH3PXD2B	SPD2B_HUMAN	SH3 and PX domain-containing protein 2B	A1X283	5	-0.349216	0.491454	-0.152075	0.766917	0.00385771	0.883449
SHMT2	GLYM_HUMAN	Serine hydroxymethyltransferase. mitochondrial;Isoform 3 of Serine hydroxymethyltransferase. mitochondrial	P34897;P34897-3	9	-0.180065	0.810899	-0.0888668	0.8492	-0.0977865	0.880041
SHPK	SHPK_HUMAN	Sedoheptulokinase	Q9UHJ6	3	0.0852961	0.853775	0.150244	0.831309	0.195389	0.815376
SIPA1	SIPA1_HUMAN	Signal-induced proliferation-associated protein 1	Q96FS4	5			-0.0217154	0.874688
SIRT2	SIR2_HUMAN	NAD-dependent protein deacetylase sirtuin-2;Isoform 2 of NAD-dependent protein deacetylase sirtuin-2;Isoform 3 of NAD-dependent protein deacetylase sirtuin-2	Q8IXJ6;Q8IXJ6-2;Q8IXJ6-3	3	0.267041	0.695886
SKIV2L	SKIV2_HUMAN	Helicase SKI2W	Q15477	5	-0.147582	0.791974	-0.170662	0.748915	-0.0447622	0.856041
SKIV2L2	SK2L2_HUMAN	Superkiller viralicidic activity 2-like 2	P42285	4	0.208771	0.772608	0.13899	0.837893	0.244181	0.737714
SKP1	SKP1_HUMAN	S-phase kinase-associated protein 1	P63208	4	0.146858	0.847561	0.0771683	0.875772	0.0034209	0.883835
SLAIN2	SLAI2_HUMAN	SLAIN motif-containing protein 2	Q9P270	2	-0.480246	0.0645376
SLC12A2	S12A2_HUMAN	Solute carrier family 12 member 2;Isoform 2 of Solute carrier family 12 member 2	P55011;P55011-3	9	0.149192	0.794209	0.179762	0.768789	0.124547	0.85154
SLC16A1	MOT1_HUMAN	Monocarboxylate transporter 1	P53985	5	0.144164	0.734758	0.0577949	0.873255	0.0084839	0.887417
SLC25A1	TXTP_HUMAN	Tricarboxylate transport protein. mitochondrial	P53007	5	0.339256	0.698043	0.357497	0.681817	0.330677	0.719434
SLC25A11	M2OM_HUMAN	Mitochondrial 2-oxoglutarate/malate carrier protein	Q02978	7	0.509079	0.218378	0.385321	0.634158	0.609227	0.193628
SLC25A12	CMC1_HUMAN	Calcium-binding mitochondrial carrier protein Aralar1	O75746	9	0.105448	0.864035	0.127832	0.864211	0.191707	0.798282
SLC25A13	CMC2_HUMAN	Calcium-binding mitochondrial carrier protein Aralar2;Isoform 2 of Calcium-binding mitochondrial carrier protein Aralar2	Q9UJS0;Q9UJS0-2	6	0.767278	0.330406	0.718422	0.353848	0.833534	0.264698
SLC25A22	GHC1_HUMAN	Mitochondrial glutamate carrier 1	Q9H936	3	0.0627339	0.848221			0.102128	0.82577
SLC25A3	MPCP_HUMAN	Phosphate carrier protein. mitochondrial;Isoform B of Phosphate carrier protein. mitochondrial	Q00325;Q00325-2	7	0.403757	0.832562	0.635557	0.484437	0.371428	0.828047
SLC25A5	ADT2_HUMAN	ADP/ATP translocase 2	P05141	10	0.548576	0.616979	0.414131	0.760123	0.587114	0.603359
SLC27A4	S27A4_HUMAN	Long-chain fatty acid transport protein 4	Q6P1M0	3					0.380021	0.734536
SLC30A7	ZNT7_HUMAN	Zinc transporter 7	Q8NEW0	2	-0.232234	0.711429
SLC35A4	S35U4_HUMAN	SLC35A4 upstream open reading frame protein	L0R6Q1	2	-0.183047	0.831264	-0.0542586	0.85676	-0.2857	0.775032
SLC35B2	S35B2_HUMAN	Adenosine 3'-phospho 5'-phosphosulfate transporter 1;Isoform 2 of Adenosine 3'-phospho 5'-phosphosulfate transporter 1;Isoform 3 of Adenosine 3'-phospho 5'-phosphosulfate transporter 1	Q8TB61;Q8TB61-2;Q8TB61-3	5	-0.0879175	0.857728	-0.196623	0.76963	0.112135	0.841952
SLC3A2	4F2_HUMAN	4F2 cell-surface antigen heavy chain;Isoform 2 of 4F2 cell-surface antigen heavy chain;Isoform 3 of 4F2 cell-surface antigen heavy chain;Isoform 4 of 4F2 cell-surface antigen heavy chain	P08195;P08195-2;P08195-3;P08195-4	9	0.268231	0.453285	0.267509	0.11696	0.623565	0.000873567
SLC44A1	CTL1_HUMAN	Choline transporter-like protein 1;Isoform 2 of Choline transporter-like protein 1;Isoform 3 of Choline transporter-like protein 1	Q8WWI5;Q8WWI5-2;Q8WWI5-3	3	0.464466	0.633742	0.216399	0.785627	0.64007	0.393025
SLC9A3R1	NHRF1_HUMAN	Na(+)/H(+) exchange regulatory cofactor NHE-RF1	O14745	5	0.00520997	0.875991	0.0166335	0.874836	-0.182284	0.846374
SLK	SLK_HUMAN	STE20-like serine/threonine-protein kinase;Isoform 2 of STE20-like serine/threonine-protein kinase	Q9H2G2;Q9H2G2-2	7	-0.43896	0.266712	-0.303087	0.14652	-0.190195	0.775908
SMAD1	SMAD1_HUMAN	Mothers against decapentaplegic homolog 1	Q15797	3	-0.0781659	0.862017	-0.0283044	0.872846	0.204216	0.780874
SMARCA4	SMCA4_HUMAN	Transcription activator BRG1;Isoform 2 of Transcription activator BRG1;Isoform 3 of Transcription activator BRG1;Isoform 4 of Transcription activator BRG1;Isoform 5 of Transcription activator BRG1	P51532;P51532-2;P51532-3;P51532-4;P51532-5	3	0.277061	0.784532			0.384341	0.694432
SMARCA5	SMCA5_HUMAN	SWI/SNF-related matrix-associated actin-dependent regulator of chromatin subfamily A member 5	O60264	10	-0.17272	0.774792	-0.145214	0.805244	-0.212255	0.635195
SMC1A	SMC1A_HUMAN	Structural maintenance of chromosomes protein 1A	Q14683	8	0.771214	0.653656	0.679255	0.573746	0.47632	0.760937
SMC2	SMC2_HUMAN	Structural maintenance of chromosomes protein 2	O95347	10	-0.414555	0.686952	-0.169172	0.674713	-0.187019	0.729108
SMC3	SMC3_HUMAN	Structural maintenance of chromosomes protein 3	Q9UQE7	9	-0.16463	0.820315	-0.08374	0.845699	-0.140268	0.785481
SMPD1	ASM_HUMAN	Sphingomyelin phosphodiesterase;Isoform 4 of Sphingomyelin phosphodiesterase	P17405;P17405-4	3	0.33414	0.548177	0.159642	0.813302	0.272211	0.696609
SMS	SPSY_HUMAN	Spermine synthase	P52788	3	-0.308989	0.420123	-0.322441	0.423491
SMU1	SMU1_HUMAN	WD40 repeat-containing protein SMU1	Q2TAY7	5	0.0059521	0.88332	-0.00958055	0.883082	0.0245925	0.881902
SNAP23	SNP23_HUMAN	Synaptosomal-associated protein 23	O00161	8	0.0346571	0.884048	-0.0411879	0.880018	0.0547048	0.882735
SNAP29	SNP29_HUMAN	Synaptosomal-associated protein 29	O95721	5	0.140761	0.848839	0.0868588	0.871082	0.204573	0.80614
SNAPIN	SNAPN_HUMAN	SNARE-associated protein Snapin	O95295	3	-0.15734	0.755873			-0.182387	0.762549
SND1	SND1_HUMAN	Staphylococcal nuclease domain-containing protein 1	Q7KZF4	10	-0.276354	0.602873	-0.305189	0.448427	-0.237207	0.74187
SNRNP200	U520_HUMAN	U5 small nuclear ribonucleoprotein 200 kDa helicase	O75643	10	0.248308	0.725247	0.143714	0.841116	0.214378	0.800005
SNRNP40	SNR40_HUMAN	U5 small nuclear ribonucleoprotein 40 kDa protein	Q96DI7	4	0.0396107	0.872744	0.0571995	0.87066	0.0529346	0.87095
SNRNP70	RU17_HUMAN	U1 small nuclear ribonucleoprotein 70 kDa	P08621	10	0.228923	0.795209	0.30656	0.738362	0.211305	0.818351
SNRPA1	RU2A_HUMAN	U2 small nuclear ribonucleoprotein A'	P09661	10	0.244429	0.79783	0.288656	0.751277	0.484412	0.645445
SNRPB;SNRPB;SNRPB;SNRPN;SNRPN	RSMB_HUMAN;RSMB_HUMAN;RSMB_HUMAN;RSMN_HUMAN;RSMN_HUMAN	Small nuclear ribonucleoprotein-associated proteins B and B';Isoform SM-B of Small nuclear ribonucleoprotein-associated proteins B and B';Isoform SM-B1 of Small nuclear ribonucleoprotein-associated proteins B and B';Small nuclear ribonucleoprotein-associated protein N;Isoform 2 of Small nuclear ribonucleoprotein-associated protein N	P14678;P14678-2;P14678-3;P63162;P63162-2	5	0.434112	0.71169	0.636585	0.630167	0.548819	0.678464
SNRPD1	SMD1_HUMAN	Small nuclear ribonucleoprotein Sm D1	P62314	2	0.956933	0.120875	0.951598	0.112405	0.981906	0.0928309
SNRPD2	SMD2_HUMAN	Small nuclear ribonucleoprotein Sm D2	P62316	6	0.181778	0.822786	0.265916	0.785917	0.00143593	0.883963
SNRPD3	SMD3_HUMAN	Small nuclear ribonucleoprotein Sm D3;Isoform 2 of Small nuclear ribonucleoprotein Sm D3	P62318;P62318-2	4	0.758643	0.0769279	0.753184	0.0398648	0.81073	0.0269548
SNRPE	RUXE_HUMAN	Small nuclear ribonucleoprotein E	P62304	3	0.390898	0.785263	0.492721	0.714914	0.374136	0.788707
SNRPF	RUXF_HUMAN	Small nuclear ribonucleoprotein F	P62306	2	-0.0129996	0.861926	0.0458132	0.857084	-0.262676	0.803304
SNTB2	SNTB2_HUMAN	Beta-2-syntrophin	Q13425	5	-0.12022	0.808491	-0.168155	0.765363	-0.12658	0.807146
SNU13	NH2L1_HUMAN	NHP2-like protein 1	P55769	7	0.098568	0.8514	-0.0509599	0.878635	-0.0335459	0.88054
SNW1	SNW1_HUMAN	SNW domain-containing protein 1	Q13573	5	-0.269645	0.730028	-0.374156	0.610517	-0.219713	0.790249
SNX12	SNX12_HUMAN	Sorting nexin-12;Isoform 2 of Sorting nexin-12	Q9UMY4;Q9UMY4-2	5	0.0971457	0.856922	0.061132	0.876909	0.187152	0.771788
SNX2	SNX2_HUMAN	Sorting nexin-2	O60749	7	-0.127377	0.80051	-0.173255	0.776856	-0.129704	0.838018
SNX3	SNX3_HUMAN	Sorting nexin-3	O60493	7	0.0339291	0.888785	-0.0226904	0.889525	0.00517699	0.887697
SNX5	SNX5_HUMAN	Sorting nexin-5	Q9Y5X3	2	-0.378869	0.482855	-0.420149	0.304663
SNX6	SNX6_HUMAN	Sorting nexin-6	Q9UNH7	9	-0.15521	0.700873	-0.209235	0.493753	-0.203509	0.609577
SNX9	SNX9_HUMAN	Sorting nexin-9	Q9Y5X1	4	-0.199758	0.775351	-0.226165	0.745695	-0.0987167	0.838267
SOD1	SODC_HUMAN	Superoxide dismutase [Cu-Zn]	P00441	5	0.0534299	0.879123	0.168462	0.837392	0.124152	0.864269
SORBS2	SRBS2_HUMAN	Sorbin and SH3 domain-containing protein 2;Isoform 11 of Sorbin and SH3 domain-containing protein 2;Isoform 9 of Sorbin and SH3 domain-containing protein 2	O94875;O94875-11;O94875-9	5	-0.0574825	0.865052	0.119777	0.825191	-0.139432	0.829349
SORBS3	VINEX_HUMAN	Vinexin;Isoform Beta of Vinexin	O60504;O60504-2	3	-0.0669863	0.843828	-0.20807	0.721398	-0.164862	0.784605
SORD	DHSO_HUMAN	Sorbitol dehydrogenase	Q00796	5	-0.260711	0.647775	-0.237956	0.701433	-0.300066	0.642886
SPAG9	JIP4_HUMAN	C-Jun-amino-terminal kinase-interacting protein 4;Isoform 4 of C-Jun-amino-terminal kinase-interacting protein 4	O60271;O60271-4	9	-0.204747	0.371678	-0.222293	0.677493	-0.156666	0.732975
SPARC	SPRC_HUMAN	SPARC	P09486	9	0.627804	0.236991	0.404342	0.591118	0.613006	0.161423
SPATS2	SPAS2_HUMAN	Spermatogenesis-associated serine-rich protein 2	Q86XZ4	2	-0.264373	0.573468	-0.247088	0.684016	-0.317053	0.469467
SPCS2	SPCS2_HUMAN	Signal peptidase complex subunit 2	Q15005	3	0.0487722	0.85258			0.0077978	0.862527
SPCS3	SPCS3_HUMAN	Signal peptidase complex subunit 3	P61009	3	-0.000708363	0.863683	-0.118156	0.829072	-0.016307	0.860892
SPG20	SPG20_HUMAN	Spartin	Q8N0X7	8	-0.205624	0.820723	-0.218903	0.586441	-0.344093	0.585916
SPR	SPRE_HUMAN	Sepiapterin reductase	P35270	4	-0.000441704	0.883984
SPRYD4	SPRY4_HUMAN	SPRY domain-containing protein 4	Q8WW59	2	-0.166739	0.791769	-0.290625	0.676027
SPTAN1	SPTN1_HUMAN	Spectrin alpha chain. non-erythrocytic 1	Q13813	10	0.212838	0.724891	0.149722	0.810842	0.172509	0.765624
SPTBN1	SPTB2_HUMAN	Spectrin beta chain. non-erythrocytic 1	Q01082	10	0.00939863	0.893335	0.0165823	0.892809	0.036111	0.892754
SPTLC1	SPTC1_HUMAN	Serine palmitoyltransferase 1	O15269	5	-0.0810483	0.874289	-0.012231	0.87533	-0.0723957	0.850308
SPTLC2	SPTC2_HUMAN	Serine palmitoyltransferase 2	O15270	6	-0.0300128	0.888293	-0.137918	0.781026	-0.257117	0.788069
SQOR	SQOR_HUMAN	Sulfide:quinone oxidoreductase. mitochondrial	Q9Y6N5	10	0.451245	0.279899	0.521306	0.315246	0.413931	0.395618
SQSTM1	SQSTM_HUMAN	Sequestosome-1	Q13501	3	-0.0193385	0.874414	0.173074	0.811576	0.444848	0.435247
SRC	SRC_HUMAN	Proto-oncogene tyrosine-protein kinase Src;Isoform 2 of Proto-oncogene tyrosine-protein kinase Src	P12931;P12931-2	3			-0.263611	0.63602	-0.0227834	0.859469
SRM	SPEE_HUMAN	Spermidine synthase	P19623	6	0.265189	0.64912	0.281095	0.679589	0.293697	0.654587
SRP14	SRP14_HUMAN	Signal recognition particle 14 kDa protein	P37108	6	0.173878	0.831219	0.166434	0.834363	0.0979301	0.878284
SRP68	SRP68_HUMAN	Signal recognition particle subunit SRP68	Q9UHB9	10	-0.280443	1.99506e-06	-0.271291	0.000274682	-0.218538	0.0257431
SRP72	SRP72_HUMAN	Signal recognition particle subunit SRP72	O76094	8	0.0171199	0.89163	0.00441378	0.892094	0.148731	0.831039
SRP9	SRP09_HUMAN	Signal recognition particle 9 kDa protein	P49458	3	-0.084295	0.854213	-0.111532	0.849595	-0.167152	0.822288
SRPRB	SRPRB_HUMAN	Signal recognition particle receptor subunit beta	Q9Y5M8	9	-0.0858776	0.877743	-0.0557262	0.889078	-0.0575824	0.888628
SRRM2	SRRM2_HUMAN	Serine/arginine repetitive matrix protein 2	Q9UQ35	10	-0.0844988	0.866053	-0.362332	0.0639905	-0.227044	0.552486
SRRT	SRRT_HUMAN	Serrate RNA effector molecule homolog;Isoform 2 of Serrate RNA effector molecule homolog;Isoform 3 of Serrate RNA effector molecule homolog;Isoform 4 of Serrate RNA effector molecule homolog	Q9BXP5;Q9BXP5-2;Q9BXP5-3;Q9BXP5-4	10	-0.301687	0.151409	-0.202697	0.372226	-0.347095	0.00468266
SRSF1	SRSF1_HUMAN	Serine/arginine-rich splicing factor 1	Q07955	10	-0.00281607	0.892131	-0.0422487	0.88855	-0.0680333	0.879537
SRSF11	SRS11_HUMAN	Serine/arginine-rich splicing factor 11;Isoform 2 of Serine/arginine-rich splicing factor 11	Q05519;Q05519-2	6	0.376867	0.705838	0.15565	0.849092	0.490297	0.620137
SRSF3	SRSF3_HUMAN	Serine/arginine-rich splicing factor 3;Isoform 2 of Serine/arginine-rich splicing factor 3	P84103;P84103-2	7	0.418934	0.431994	-0.145804	0.868479	-0.22654	0.876693
SRSF6	SRSF6_HUMAN	Serine/arginine-rich splicing factor 6;Isoform SRP55-3 of Serine/arginine-rich splicing factor 6	Q13247;Q13247-3	3	-0.0659216	0.849952	-0.181929	0.73728	-0.24835	0.648928
SRSF7	SRSF7_HUMAN	Serine/arginine-rich splicing factor 7;Isoform 2 of Serine/arginine-rich splicing factor 7;Isoform 3 of Serine/arginine-rich splicing factor 7;Isoform 4 of Serine/arginine-rich splicing factor 7	Q16629;Q16629-2;Q16629-3;Q16629-4	6	0.331971	0.575683	0.219121	0.752828	0.395156	0.461485
SRSF9	SRSF9_HUMAN	Serine/arginine-rich splicing factor 9	Q13242	8	0.219525	0.760395	0.136666	0.866899	0.192664	0.812192
SSB	LA_HUMAN	Lupus La protein	P05455	7	0.196822	0.821079	0.0336903	0.886118	-0.00521193	0.883557
SSBP1	SSBP_HUMAN	Single-stranded DNA-binding protein. mitochondrial	Q04837	5	-0.328129	0.633325	-0.692346	0.401772	-0.346164	0.546619
SSFA2	SSFA2_HUMAN	Sperm-specific antigen 2	P28290	5	-0.256724	0.801886	-0.115744	0.845548	0.105084	0.841833
SSR1	SSRA_HUMAN	Translocon-associated protein subunit alpha	P43307	2	0.0157467	0.861045	-0.0126999	0.861563	-0.0147806	0.86132
SSR3	SSRG_HUMAN	Translocon-associated protein subunit gamma;Isoform 2 of Translocon-associated protein subunit gamma	Q9UNL2;Q9UNL2-2	2	-0.100034	0.840232	0.0175369	0.860708	0.0831081	0.843208
SSR4	SSRD_HUMAN	Translocon-associated protein subunit delta	P51571	4	-0.0112523	0.875796	-0.380388	0.814944	0.351695	0.826058
SSRP1	SSRP1_HUMAN	FACT complex subunit SSRP1	Q08945	8	0.0927971	0.878331	0.0272242	0.890824	0.0628348	0.889292
ST13	F10A1_HUMAN	Hsc70-interacting protein	P50502	6	-0.162625	0.793941	-0.16652	0.796986	-0.382561	0.369479
STAT1	STAT1_HUMAN	Signal transducer and activator of transcription 1-alpha/beta	P42224	10	0.20448	0.756809	0.236542	0.688628	-0.0400621	0.884872
STAT2	STAT2_HUMAN	Signal transducer and activator of transcription 2;Isoform 2 of Signal transducer and activator of transcription 2	P52630;P52630-4	2	0.275789	0.694869	0.171357	0.779807	-0.10904	0.83587
STAU1	STAU1_HUMAN	Double-stranded RNA-binding protein Staufen homolog 1;Isoform Short of Double-stranded RNA-binding protein Staufen homolog 1	O95793;O95793-2	6	-0.303394	0.0430281	-0.187583	0.688779	-0.165792	0.740605
STIM1	STIM1_HUMAN	Stromal interaction molecule 1	Q13586	3	-0.0411485	0.857278	-0.0403405	0.856303	0.0115545	0.862257
STIP1	STIP1_HUMAN	Stress-induced-phosphoprotein 1;Isoform 2 of Stress-induced-phosphoprotein 1	P31948;P31948-2	10	-0.0221943	0.893027	-0.0238892	0.893443	-0.0853907	0.859812
STK24	STK24_HUMAN	Serine/threonine-protein kinase 24;Isoform A of Serine/threonine-protein kinase 24	Q9Y6E0;Q9Y6E0-2	2			-0.203534	0.767516
STK39	STK39_HUMAN	STE20/SPS1-related proline-alanine-rich protein kinase;Isoform 2 of STE20/SPS1-related proline-alanine-rich protein kinase	Q9UEW8;Q9UEW8-2	2	-0.521436	0.529822	-0.521297	0.438012	-0.549963	0.559696
STMN1	STMN1_HUMAN	Stathmin;Isoform 2 of Stathmin	P16949;P16949-2	10	0.237422	0.770797	0.0433403	0.893497	0.128132	0.877148
STOM	STOM_HUMAN	Erythrocyte band 7 integral membrane protein	P27105	9	-0.0457031	0.892315	0.0530011	0.885498	0.0371242	0.892553
STOML2	STML2_HUMAN	Stomatin-like protein 2. mitochondrial	Q9UJZ1	8	-0.0964441	0.87896	-0.357405	0.710774	-0.0211561	0.890083
STRAP	STRAP_HUMAN	Serine-threonine kinase receptor-associated protein;Isoform 2 of Serine-threonine kinase receptor-associated protein	Q9Y3F4;Q9Y3F4-2	10	0.037267	0.892351	-0.113006	0.880109	0.0355792	0.891107
STRN	STRN_HUMAN	Striatin	O43815	6	-0.22848	0.269384	-0.203392	0.27925	-0.125984	0.757275
STRN3	STRN3_HUMAN	Striatin-3;Isoform Alpha of Striatin-3	Q13033;Q13033-2	5	-0.257854	0.213468	-0.205937	0.698471
STRN4	STRN4_HUMAN	Striatin-4;Isoform 3 of Striatin-4	Q9NRL3;Q9NRL3-3	5	-0.0206104	0.873963	-0.200668	0.74457	-0.261999	0.636225
STT3A	STT3A_HUMAN	Dolichyl-diphosphooligosaccharide--protein glycosyltransferase subunit STT3A	P46977	7	0.102552	0.838598	0.0365481	0.886994	0.0511891	0.885478
STUB1	CHIP_HUMAN	E3 ubiquitin-protein ligase CHIP	Q9UNE7	3	-0.097134	0.819493	-0.117198	0.815538	-0.116614	0.815807
STX12	STX12_HUMAN	Syntaxin-12	Q86Y82	5	-0.0717434	0.859843	0.00219437	0.876258	0.0438353	0.870101
STX7	STX7_HUMAN	Syntaxin-7;Isoform 2 of Syntaxin-7	O15400;O15400-2	4	-0.160461	0.768366	-0.201997	0.671044	0.00782709	0.875478
STX8	STX8_HUMAN	Syntaxin-8	Q9UNK0	3	0.186397	0.810388	-0.0159894	0.861745	0.0687889	0.86986
STXBP2	STXB2_HUMAN	Syntaxin-binding protein 2;Isoform 2 of Syntaxin-binding protein 2;Isoform 3 of Syntaxin-binding protein 2	Q15833;Q15833-2;Q15833-3	4	-0.273517	0.41082	-0.367882	0.408829
STXBP3	STXB3_HUMAN	Syntaxin-binding protein 3	O00186	5	-0.19203	0.657898	-0.252754	0.50276	-0.323534	0.361713
SUB1	TCP4_HUMAN	Activated RNA polymerase II transcriptional coactivator p15	P53999	4	-0.0752362	0.864356	-0.407149	0.349855	-0.510338	0.182235
SUCLA2	SUCB1_HUMAN	Succinate--CoA ligase [ADP-forming] subunit beta. mitochondrial;Isoform 2 of Succinate--CoA ligase [ADP-forming] subunit beta. mitochondrial	Q9P2R7;Q9P2R7-2	9	-0.211349	0.0804434	-0.25919	0.00307399	-0.238158	0.154897
SUCLG1	SUCA_HUMAN	Succinate--CoA ligase [ADP/GDP-forming] subunit alpha. mitochondrial	P53597	4	-0.0958729	0.852511	-0.122653	0.828561	-0.223737	0.734979
SUCLG2	SUCB2_HUMAN	Succinate--CoA ligase [GDP-forming] subunit beta. mitochondrial	Q96I99	7	-0.0151865	0.87501	-0.137892	0.835443	-0.11315	0.84671
SUMF1	SUMF1_HUMAN	Sulfatase-modifying factor 1;Isoform 5 of Sulfatase-modifying factor 1	Q8NBK3;Q8NBK3-5	3	-0.295367	0.488748	-0.311258	0.507886	-0.345933	0.449759
SUMF2	SUMF2_HUMAN	Sulfatase-modifying factor 2	Q8NBJ7	4	0.0737364	0.849308	-0.027326	0.860184
SUMO1	SUMO1_HUMAN	Small ubiquitin-related modifier 1	P63165	2	0.125959	0.788565	0.132902	0.78814	0.0905395	0.827247
SUN2	SUN2_HUMAN	SUN domain-containing protein 2	Q9UH99	5	-0.0416878	0.87241	-0.0450098	0.871996	-0.000899214	0.876428
SUPT16H	SP16H_HUMAN	FACT complex subunit SPT16	Q9Y5B9	8	-0.210391	0.556719	-0.212399	0.696176	-0.257213	0.410323
SURF4	SURF4_HUMAN	Surfeit locus protein 4;Isoform 2 of Surfeit locus protein 4	O15260;O15260-2	2	0.976033	0.425399
SVIP	SVIP_HUMAN	Small VCP/p97-interacting protein	Q8NHG7	2			-0.219371	0.727015
SWAP70	SWP70_HUMAN	Switch-associated protein 70	Q9UH65	10	-0.247862	0.0157078	-0.266274	0.0377179	-0.30946	0.000932049
SYMPK	SYMPK_HUMAN	Symplekin	Q92797	2	-0.207616	0.705973
SYNCRIP	HNRPQ_HUMAN	Heterogeneous nuclear ribonucleoprotein Q	O60506	10	0.328455	0.67619	0.0924139	0.887937	0.214238	0.853094
SYNE2	SYNE2_HUMAN	Nesprin-2;Isoform 2 of Nesprin-2	Q8WXH0;Q8WXH0-2	2	-0.121892	0.806497	-0.177382	0.782382	-0.0913585	0.843169
SYNE3	SYNE3_HUMAN	Nesprin-3;Isoform 2 of Nesprin-3	Q6ZMZ3;Q6ZMZ3-2	2	-0.211106	0.809645
SYNGR2	SNG2_HUMAN	Synaptogyrin-2;Isoform 2 of Synaptogyrin-2	O43760;O43760-2	2	-0.2195	0.69904	-0.325754	0.545053	-0.380132	0.470708
SYNPO	SYNPO_HUMAN	Synaptopodin;Isoform 2 of Synaptopodin;Isoform 3 of Synaptopodin	Q8N3V7;Q8N3V7-2;Q8N3V7-3	8	-0.273125	0.00255049	-0.29172	0.412799	-0.461238	0.0254445
TACC1	TACC1_HUMAN	Transforming acidic coiled-coil-containing protein 1;Isoform 2 of Transforming acidic coiled-coil-containing protein 1	O75410;O75410-2	4	0.0107251	0.862317	0.13465	0.8272	0.126526	0.829671
TAGLN2	TAGL2_HUMAN	Transgelin-2;Isoform 2 of Transgelin-2	P37802;P37802-2	10	0.0223917	0.889737	0.204959	0.798667	-0.0406181	0.889
TALDO1	TALDO_HUMAN	Transaldolase	P37837	10	0.244657	0.791563	0.237694	0.795474	0.32162	0.718815
TANC1	TANC1_HUMAN	Protein TANC1	Q9C0D5	4	0.256959	0.80095	0.244724	0.794477	0.209162	0.828793
TARDBP	TADBP_HUMAN	TAR DNA-binding protein 43	Q13148	6	0.213971	0.749213	0.0433122	0.879652	0.168832	0.832206
TARS	SYTC_HUMAN	Threonine--tRNA ligase. cytoplasmic	P26639	10	-0.117744	0.835571	-0.00634694	0.887578	-0.0980938	0.867624
TBC1D13	TBC13_HUMAN	TBC1 domain family member 13	Q9NVG8	5	0.0571247	0.869322			0.275452	0.757739
TBC1D4	TBCD4_HUMAN	TBC1 domain family member 4;Isoform 2 of TBC1 domain family member 4;Isoform 3 of TBC1 domain family member 4	O60343;O60343-2;O60343-3	5			0.41127	0.779346	-0.195226	0.818403
TBC1D5	TBCD5_HUMAN	TBC1 domain family member 5;Isoform 2 of TBC1 domain family member 5	Q92609;Q92609-2	2	-0.259804	0.665558	-0.219223	0.71555	-0.162956	0.797441
TBC1D9B	TBC9B_HUMAN	TBC1 domain family member 9B;Isoform 2 of TBC1 domain family member 9B	Q66K14;Q66K14-2	5	-0.0998498	0.847892	-0.0447421	0.854449	-0.154385	0.850059
TBCA	TBCA_HUMAN	Tubulin-specific chaperone A	O75347	6	0.567542	0.616296	0.247979	0.834146	0.0446261	0.882495
TBCB	TBCB_HUMAN	Tubulin-folding cofactor B	Q99426	7	-0.277395	0.26537	-0.29802	0.10916	-0.395722	0.00169607
TBCC	TBCC_HUMAN	Tubulin-specific chaperone C	Q15814	4	-0.217637	0.623025	-0.149773	0.772362	-0.124949	0.796331
TBCD	TBCD_HUMAN	Tubulin-specific chaperone D	Q9BTW9	6	0.027831	0.881303	-0.08032	0.86386	-0.0472384	0.884683
TBL2	TBL2_HUMAN	Transducin beta-like protein 2	Q9Y4P3	7	-0.186737	0.664334	-0.234678	0.716689	0.179996	0.82921
TBL3	TBL3_HUMAN	Transducin beta-like protein 3	Q12788	4	0.136861	0.831983	0.128693	0.835142	0.132233	0.835956
TCEA1	TCEA1_HUMAN	Transcription elongation factor A protein 1	P23193	6	-0.133475	0.782681	-0.302135	0.447535	-0.275275	0.379294
TCEAL3	TCAL3_HUMAN	Transcription elongation factor A protein-like 3	Q969E4	3			-0.445292	0.209246
TCERG1	TCRG1_HUMAN	Transcription elongation regulator 1;Isoform 2 of Transcription elongation regulator 1	O14776;O14776-2	10	-0.0945953	0.745082	-0.192103	0.323172	-0.0651951	0.85013
TCIRG1	VPP3_HUMAN	V-type proton ATPase 116 kDa subunit a isoform 3	Q13488	4	0.284394	0.755779	0.29918	0.747416	0.336669	0.700733
TCP1	TCPA_HUMAN	T-complex protein 1 subunit alpha	P17987	10	-0.330113	0.168643	-0.166856	0.682133	-0.262186	0.647388
TELO2	TELO2_HUMAN	Telomere length regulation protein TEL2 homolog	Q9Y4R8	5	-0.159095	0.83054	-0.116442	0.824948
TEX264	TX264_HUMAN	Testis-expressed protein 264	Q9Y6I9	3	-0.281687	0.374413	-0.224607	0.555217	-0.0214548	0.872898
TFAM	TFAM_HUMAN	Transcription factor A. mitochondrial	Q00059	5	-0.0848065	0.870897
TFG	TFG_HUMAN	Protein TFG;Isoform 2 of Protein TFG	Q92734;Q92734-2	6	-0.113065	0.836296	-0.132049	0.808259	0.0311999	0.880291
TFRC	TFR1_HUMAN	Transferrin receptor protein 1	P02786	7	0.17025	0.827105	0.141894	0.857503	0.15811	0.852235
TGFB1I1	TGFI1_HUMAN	Transforming growth factor beta-1-induced transcript 1 protein;Isoform 2 of Transforming growth factor beta-1-induced transcript 1 protein	O43294;O43294-2	6	-0.238956	0.761477	-0.0390103	0.85975	0.0761065	0.852338
TGFBR2	TGFR2_HUMAN	TGF-beta receptor type-2;Isoform 2 of TGF-beta receptor type-2	P37173;P37173-2	2			0.164645	0.827531
TGFBRAP1	TGFA1_HUMAN	Transforming growth factor-beta receptor-associated protein 1	Q8WUH2	3	0.0733117	0.867319	-0.29028	0.607446	-0.459904	0.731396
TGM2	TGM2_HUMAN	Protein-glutamine gamma-glutamyltransferase 2	P21980	10	-0.251163	0.0983081	-0.241865	0.128159	-0.441592	0.00831823
THBS1	TSP1_HUMAN	Thrombospondin-1	P07996	10	-0.28766	4.45934e-05	-0.687182	0	-0.799506	0
THEM6	THEM6_HUMAN	Protein THEM6	Q8WUY1	4	0.276376	0.665035	0.198229	0.780342	0.407038	0.666428
THOC6	THOC6_HUMAN	THO complex subunit 6 homolog	Q86W42	4	-0.0689284	0.855547	0.0432916	0.872513	0.0350956	0.873887
THOP1	THOP1_HUMAN	Thimet oligopeptidase	P52888	7	0.0960577	0.87741	0.0940211	0.877955	0.0692798	0.885123
THRAP3	TR150_HUMAN	Thyroid hormone receptor-associated protein 3	Q9Y2W1	10	-0.0981516	0.828328	-0.280352	0.234939	-0.123374	0.830129
THYN1	THYN1_HUMAN	Thymocyte nuclear protein 1	Q9P016	2	-0.0020945	0.863595	0.0442155	0.852957	0.064145	0.843402
TIA1	TIA1_HUMAN	Nucleolysin TIA-1 isoform p40	P31483	5	0.117746	0.852683	-0.0950384	0.869807	0.182255	0.806021
TIAL1	TIAR_HUMAN	Nucleolysin TIAR	Q01085	3	0.192017	0.813413	0.0942746	0.848549
TIGAR	TIGAR_HUMAN	Fructose-2.6-bisphosphatase TIGAR	Q9NQ88	5	-0.153955	0.747817	-0.122625	0.814236	-0.109274	0.829855
TIMM13	TIM13_HUMAN	Mitochondrial import inner membrane translocase subunit Tim13	Q9Y5L4	3	-0.0203023	0.859312			-0.161761	0.77439
TIMM44	TIM44_HUMAN	Mitochondrial import inner membrane translocase subunit TIM44	O43615	7	-0.0299495	0.88902	-0.124047	0.870712	0.0240251	0.889621
TIMM50	TIM50_HUMAN	Mitochondrial import inner membrane translocase subunit TIM50;Isoform 2 of Mitochondrial import inner membrane translocase subunit TIM50	Q3ZCQ8;Q3ZCQ8-2	4	0.0484524	0.87933	-0.00321011	0.883707	-0.0103166	0.875747
TIMM8A	TIM8A_HUMAN	Mitochondrial import inner membrane translocase subunit Tim8 A	O60220	2	-0.0970094	0.835742	-0.0482107	0.853808
TIPRL	TIPRL_HUMAN	TIP41-like protein	O75663	5	-0.195575	0.615839	-0.325508	0.342319	-0.255623	0.608159
TJAP1	TJAP1_HUMAN	Tight junction-associated protein 1;Isoform 2 of Tight junction-associated protein 1	Q5JTD0;Q5JTD0-2	3					0.132411	0.81152
TJP1	ZO1_HUMAN	Tight junction protein ZO-1	Q07157	10	-0.310194	7.96673e-08	-0.35294	1.57576e-09	-0.372906	0.000154234
TJP2	ZO2_HUMAN	Tight junction protein ZO-2	Q9UDY2	10	-0.538423	0.584332	-0.333685	0.263355	-0.482642	0.56496
TKFC	TKFC_HUMAN	Triokinase/FMN cyclase	Q3LXA3	3	-0.290279	0.56726
TKT	TKT_HUMAN	Transketolase;Isoform 2 of Transketolase	P29401;P29401-2	10	0.406442	0.0667312	0.372067	0.182948	0.448473	0.0307012
TLN1	TLN1_HUMAN	Talin-1	Q9Y490	10	-0.11314	0.816183	-0.120881	0.784458	-0.165348	0.67668
TM9SF2	TM9S2_HUMAN	Transmembrane 9 superfamily member 2	Q99805	6	0.460953	0.586966	0.492705	0.621919	0.560682	0.54189
TM9SF3	TM9S3_HUMAN	Transmembrane 9 superfamily member 3	Q9HD45	4	0.0400256	0.869914	-0.000277514	0.876476	0.119091	0.82601
TM9SF4	TM9S4_HUMAN	Transmembrane 9 superfamily member 4	Q92544	4			-0.133665	0.794744
TMCO1	TMCO1_HUMAN	Calcium load-activated calcium channel;Isoform 2 of Calcium load-activated calcium channel	Q9UM00;Q9UM00-2	3	0.0499532	0.854683	0.0136226	0.86135
TMED10	TMEDA_HUMAN	Transmembrane emp24 domain-containing protein 10	P49755	6	0.423618	0.400755	0.440616	0.32075	0.471815	0.298997
TMED3	TMED3_HUMAN	Transmembrane emp24 domain-containing protein 3	Q9Y3Q3	2			0.225532	0.738684	0.141828	0.806319
TMED9	TMED9_HUMAN	Transmembrane emp24 domain-containing protein 9	Q9BVK6	4	-0.015323	0.874787	-0.103936	0.850556	-0.0456426	0.87184
TMEM106B	T106B_HUMAN	Transmembrane protein 106B	Q9NUM4	4	-0.0383234	0.877719	-0.0777503	0.860339	-0.0322467	0.879812
TMEM109	TM109_HUMAN	Transmembrane protein 109	Q9BVC6	3			-0.248999	0.622141
TMEM11	TMM11_HUMAN	Transmembrane protein 11. mitochondrial	P17152	2	0.374529	0.726193	0.392865	0.716058	0.481023	0.646808
TMEM2	TMEM2_HUMAN	Cell surface hyaluronidase;Isoform 2 of Cell surface hyaluronidase	Q9UHN6;Q9UHN6-2	2			0.022875	0.8608
TMEM33	TMM33_HUMAN	Transmembrane protein 33	P57088	4	0.229658	0.721032	0.236667	0.736736	0.177075	0.810274
TMEM43	TMM43_HUMAN	Transmembrane protein 43	Q9BTV4	10	0.133144	0.859936	0.0939441	0.864994	0.209978	0.823579
TMOD3	TMOD3_HUMAN	Tropomodulin-3	Q9NYL9	10	-0.0685782	0.875158	-0.0708413	0.878984	-0.11973	0.802875
TMPO	LAP2A_HUMAN	Lamina-associated polypeptide 2. isoform alpha	P42166	10	-0.237836	0.000732211	-0.23481	0.00142699	-0.378843	0.000160269
TMSB10	TYB10_HUMAN	Thymosin beta-10	P63313	5	0.0992999	0.865195	0.13119	0.833577	0.188486	0.825336
TMSB4X	TYB4_HUMAN	Thymosin beta-4	P62328	8	0.0327648	0.888707	-0.155156	0.847451	-0.365394	0.756623
TMTC3	TMTC3_HUMAN	Transmembrane and TPR repeat-containing protein 3;Isoform 2 of Transmembrane and TPR repeat-containing protein 3	Q6ZXV5;Q6ZXV5-2	2					0.167387	0.800132
TMX1	TMX1_HUMAN	Thioredoxin-related transmembrane protein 1	Q9H3N1	8	-0.0324877	0.891013	-0.0888151	0.880472	0.0164424	0.891761
TMX3	TMX3_HUMAN	Protein disulfide-isomerase TMX3	Q96JJ7	6	-0.138359	0.761207	-0.284811	0.506796	-0.127734	0.8017
TNFRSF10B	TR10B_HUMAN	Tumor necrosis factor receptor superfamily member 10B;Isoform Short of Tumor necrosis factor receptor superfamily member 10B	O14763;O14763-2	2	-0.0870624	0.836466			-0.010327	0.862137
TNKS1BP1	TB182_HUMAN	182 kDa tankyrase-1-binding protein	Q9C0C2	10	-0.354224	3.09611e-08	-0.376024	9.75426e-08	-0.368112	1.38975e-06
TNPO1	TNPO1_HUMAN	Transportin-1;Isoform 2 of Transportin-1	Q92973;Q92973-2	10	0.348347	0.752055	0.465204	0.236308	0.512369	0.177953
TOM1	TOM1_HUMAN	Target of Myb protein 1	O60784	3	-0.134748	0.823282	-0.0648777	0.846785
TOMM34	TOM34_HUMAN	Mitochondrial import receptor subunit TOM34	Q15785	6	-0.20239	0.634988	-0.0596005	0.877861	-0.132603	0.829118
TOMM40	TOM40_HUMAN	Mitochondrial import receptor subunit TOM40 homolog	O96008	4	0.122025	0.846561	-0.0387706	0.873102	0.100844	0.859438
TOMM70	TOM70_HUMAN	Mitochondrial import receptor subunit TOM70	O94826	8	-0.0197397	0.886077	0.0195875	0.88583	0.0218381	0.885891
TOP1	TOP1_HUMAN	DNA topoisomerase 1	P11387	7	0.0217339	0.886731	0.0131985	0.882866	-0.00431382	0.883642
TOP2A	TOP2A_HUMAN	DNA topoisomerase 2-alpha;Isoform 2 of DNA topoisomerase 2-alpha;Isoform 3 of DNA topoisomerase 2-alpha;Isoform 4 of DNA topoisomerase 2-alpha	P11388;P11388-2;P11388-3;P11388-4	3	0.237448	0.796528	0.223573	0.785336	0.347955	0.704612
TOP2B	TOP2B_HUMAN	DNA topoisomerase 2-beta;Isoform Beta-1 of DNA topoisomerase 2-beta	Q02880;Q02880-2	4	-0.00792508	0.875894	-0.00365642	0.883749	0.186873	0.825529
TOR1A	TOR1A_HUMAN	Torsin-1A	O14656	3	0.866067	0.414274	0.326045	0.810559
TOR1AIP1	TOIP1_HUMAN	Torsin-1A-interacting protein 1	Q5JTV8	7	0.0850875	0.880607	0.0199701	0.887216	0.0700384	0.884493
TOR1AIP2	TOIP2_HUMAN	Torsin-1A-interacting protein 2	Q8NFQ8	5	-0.164752	0.78283	-0.149722	0.801762	-0.0922226	0.837852
TOR4A	TOR4A_HUMAN	Torsin-4A	Q9NXH8	2	0.524903	0.646614
TP53BP1	TP53B_HUMAN	TP53-binding protein 1;Isoform 2 of TP53-binding protein 1	Q12888;Q12888-2	10	-0.0449269	0.889679	-0.0522844	0.888096	-0.0553045	0.886933
TP53I11	P5I11_HUMAN	Tumor protein p53-inducible protein 11	O14683	2	0.0469752	0.854983			0.118514	0.832695
TP53I3	QORX_HUMAN	Quinone oxidoreductase PIG3	Q53FA7	7	0.0126451	0.890044	0.0332683	0.888412	-0.0695947	0.878728
TP53RK	PRPK_HUMAN	TP53-regulating kinase	Q96S44	3	0.0961139	0.844712
TPD52L2	TPD54_HUMAN	Tumor protein D54;Isoform 5 of Tumor protein D54;Isoform 7 of Tumor protein D54	O43399;O43399-5;O43399-7	10	-0.0631833	0.872538	-0.0395645	0.882122	-0.0137083	0.886832
TPI1	TPIS_HUMAN	Triosephosphate isomerase;Isoform 2 of Triosephosphate isomerase	P60174;P60174-1	10	0.393185	0.639283	0.3047	0.759303	0.396454	0.703926
TPM2	TPM2_HUMAN	Tropomyosin beta chain	P07951	10	1.22212	1.73354e-07	1.12158	1.06059e-06	1.18431	3.90091e-07
TPM3	TPM3_HUMAN	Tropomyosin alpha-3 chain	P06753	10	1.2621	0.00134956	1.14917	0.00522795	1.03113	0.0373111
TPM4	TPM4_HUMAN	Tropomyosin alpha-4 chain	P67936	10	0.600793	0.440762	0.60843	0.381442	0.690018	0.275986
TPP1	TPP1_HUMAN	Tripeptidyl-peptidase 1	O14773	7	0.349037	0.807029	0.238433	0.778496	0.303957	0.826297
TPP2	TPP2_HUMAN	Tripeptidyl-peptidase 2	P29144	10	-0.245025	0.011346	-0.272873	0.0439482	-0.251894	0.297731
TPR	TPR_HUMAN	Nucleoprotein TPR	P12270	10	0.0263899	0.888727	-0.076097	0.869349	0.0820918	0.858588
TPT1	TCTP_HUMAN	Translationally-controlled tumor protein	P13693	4	0.340503	0.785409	0.209554	0.83327
TRA2B	TRA2B_HUMAN	Transformer-2 protein homolog beta;Isoform 3 of Transformer-2 protein homolog beta	P62995;P62995-3	4	-0.00254759	0.883899	-0.174419	0.831444	-0.122622	0.864327
TRAP1	TRAP1_HUMAN	Heat shock protein 75 kDa. mitochondrial;Isoform 2 of Heat shock protein 75 kDa. mitochondrial	Q12931;Q12931-2	10	-0.243329	6.01017e-05	-0.189265	0.0623498	-0.202822	0.0412015
TRAPPC1	TPPC1_HUMAN	Trafficking protein particle complex subunit 1	Q9Y5R8	2	-0.0850129	0.840151	-0.0552699	0.853571	-0.10296	0.845055
TRIM16	TRI16_HUMAN	Tripartite motif-containing protein 16	O95361	3					0.25959	0.733646
TRIM21	RO52_HUMAN	E3 ubiquitin-protein ligase TRIM21	P19474	4	-0.178103	0.768027	-0.217456	0.642092
TRIM25	TRI25_HUMAN	E3 ubiquitin/ISG15 ligase TRIM25	Q14258	10	-0.177343	0.744055	-0.0867549	0.856662	-0.200496	0.729568
TRIM28	TIF1B_HUMAN	Transcription intermediary factor 1-beta	Q13263	10	0.816465	0.00276638	0.66964	0.0444055	0.678057	0.0534371
TRIM47	TRI47_HUMAN	Tripartite motif-containing protein 47	Q96LD4	5	-0.10304	0.825673	0.0617423	0.848075	-0.139425	0.796266
TRIOBP	TARA_HUMAN	TRIO and F-actin-binding protein;Isoform 3 of TRIO and F-actin-binding protein;Isoform 4 of TRIO and F-actin-binding protein;Isoform 1 of TRIO and F-actin-binding protein;Isoform 7 of TRIO and F-actin-binding protein	Q9H2D6;Q9H2D6-2;Q9H2D6-3;Q9H2D6-5;Q9H2D6-7	10	-0.086581	0.84938	-0.144652	0.690136	-0.124557	0.795076
TRIP12	TRIPC_HUMAN	E3 ubiquitin-protein ligase TRIP12;Isoform 2 of E3 ubiquitin-protein ligase TRIP12;Isoform 3 of E3 ubiquitin-protein ligase TRIP12	Q14669;Q14669-2;Q14669-3	7	-0.281675	0.608869	-0.12482	0.793199	0.19926	0.804218
TRIP13	PCH2_HUMAN	Pachytene checkpoint protein 2 homolog	Q15645	6	-0.0947488	0.84007	-0.104844	0.828421	-0.0799637	0.845321
TRIP6	TRIP6_HUMAN	Thyroid receptor-interacting protein 6	Q15654	8	-0.209381	0.664685	-0.340875	0.404308	-0.309697	0.688931
TRMT1	TRM1_HUMAN	tRNA (guanine(26)-N(2))-dimethyltransferase;Isoform 2 of tRNA (guanine(26)-N(2))-dimethyltransferase	Q9NXH9;Q9NXH9-2	5	-0.101632	0.825577	-0.0517477	0.875649	-0.116394	0.813468
TRMT10C	MRRP1_HUMAN	Mitochondrial ribonuclease P protein 1	Q7L0Y3	3	-0.157273	0.795607	-0.238899	0.752346
TRMT112	TR112_HUMAN	Multifunctional methyltransferase subunit TRM112-like protein	Q9UI30	2	-0.0454645	0.857471	0.0182414	0.861198	-0.190206	0.826963
TRNT1	TRNT1_HUMAN	CCA tRNA nucleotidyltransferase 1. mitochondrial;Isoform 2 of CCA tRNA nucleotidyltransferase 1. mitochondrial	Q96Q11;Q96Q11-2	5	0.609604	0.613311
TSC22D4	T22D4_HUMAN	TSC22 domain family protein 4	Q9Y3Q8	4	0.316094	0.812693	0.385696	0.805064	0.851786	0.608396
TSFM	EFTS_HUMAN	Elongation factor Ts. mitochondrial	P43897	3	-0.14239	0.800888	-0.313901	0.358356	-0.297682	0.644072
TSG101	TS101_HUMAN	Tumor susceptibility gene 101 protein	Q99816	5	-0.0545962	0.873305	-0.101469	0.844406	-0.0721684	0.868888
TSN	TSN_HUMAN	Translin	Q15631	6	0.144399	0.841236	0.146448	0.844788	0.0311721	0.873988
TSPO	TSPO_HUMAN	Translocator protein	P30536	3	-1.94568	0.609105
TST	THTR_HUMAN	Thiosulfate sulfurtransferase	Q16762	6	-0.0198911	0.886261	-0.127148	0.831759	0.035424	0.872281
TSTA3	FCL_HUMAN	GDP-L-fucose synthase	Q13630	5	-0.242034	0.173659	-0.291358	0.143026	-0.0877232	0.835485
TTC1	TTC1_HUMAN	Tetratricopeptide repeat protein 1	Q99614	4	-0.128754	0.796855	-0.213733	0.721154	-0.349357	0.665907
TTC37	TTC37_HUMAN	Tetratricopeptide repeat protein 37	Q6PGP7	5	-0.151752	0.783202	-0.128116	0.825481	-0.0327218	0.87158
TTC38	TTC38_HUMAN	Tetratricopeptide repeat protein 38	Q5R3I4	4	-0.245144	0.642688	-0.309506	0.354981
TTI1	TTI1_HUMAN	TELO2-interacting protein 1 homolog	O43156	2	-0.409389	0.429183
TTLL12	TTL12_HUMAN	Tubulin--tyrosine ligase-like protein 12	Q14166	8	0.0878127	0.868724	0.0865572	0.868615	0.259662	0.605293
TUBA1C	TBA1C_HUMAN	Tubulin alpha-1C chain	Q9BQE3	3	0.109013	0.839214	-0.00653979	0.862796	0.120994	0.829395
TUBA4A	TBA4A_HUMAN	Tubulin alpha-4A chain;Isoform 2 of Tubulin alpha-4A chain	P68366;P68366-2	2	-0.296571	0.59944	-0.283163	0.64348	-0.322196	0.640492
TUBA4B	TBA4B_HUMAN	Putative tubulin-like protein alpha-4B	Q9H853	2	0.773913	0.00788142	0.592277	0.072899	0.55245	0.170081
TUBB	TBB5_HUMAN	Tubulin beta chain	P07437	3	-0.297202	0.634366	-0.0341715	0.873025	-0.326233	0.704201
TUBB3	TBB3_HUMAN	Tubulin beta-3 chain	Q13509	9	-0.149758	0.856532	-0.135654	0.85282	-0.0754083	0.887176
TUBB4B	TBB4B_HUMAN	Tubulin beta-4B chain	P68371	10	1.55646	0.0170774	1.53691	0.0524566	1.52041	0.047191
TUBB6	TBB6_HUMAN	Tubulin beta-6 chain	Q9BUF5	10	0.0767147	0.890881	0.182398	0.836211	-0.0563662	0.892882
TUFM	EFTU_HUMAN	Elongation factor Tu. mitochondrial	P49411	10	-0.269685	0.0159159	-0.324485	0.045783	-0.288931	0.00890953
TWF1	TWF1_HUMAN	Twinfilin-1	Q12792	7	-0.0948754	0.864181	-0.0215459	0.891276	-0.0767474	0.877315
TWF2	TWF2_HUMAN	Twinfilin-2	Q6IBS0	10	0.0778509	0.887457	0.126931	0.848512	0.135467	0.871423
TXLNA	TXLNA_HUMAN	Alpha-taxilin	P40222	5	-0.262255	0.177238	-0.252087	0.479665	-0.229332	0.349281
TXN	THIO_HUMAN	Thioredoxin	P10599	4	-0.0389998	0.881236	-0.0321271	0.882056	0.0112784	0.883126
TXNDC12	TXD12_HUMAN	Thioredoxin domain-containing protein 12	O95881	2	0.304976	0.73586	0.283831	0.734868	0.260813	0.779115
TXNDC17	TXD17_HUMAN	Thioredoxin domain-containing protein 17	Q9BRA2	5	0.0420765	0.873786	0.11306	0.865711	0.0902404	0.867458
TXNDC5	TXND5_HUMAN	Thioredoxin domain-containing protein 5	Q8NBS9	10	0.108326	0.867735	0.0456856	0.892278	-0.0311973	0.893009
TXNL1	TXNL1_HUMAN	Thioredoxin-like protein 1	O43396	9	-0.103296	0.844444	-0.0488605	0.877695	-0.0676565	0.872974
TXNRD1	TRXR1_HUMAN	Thioredoxin reductase 1. cytoplasmic;Isoform 3 of Thioredoxin reductase 1. cytoplasmic;Isoform 4 of Thioredoxin reductase 1. cytoplasmic	Q16881;Q16881-3;Q16881-4	10	0.419812	0.405318	0.524736	0.241758	0.887824	1.68526e-05
TYMS	TYSY_HUMAN	Thymidylate synthase	P04818	3			-0.233967	0.769546
U2AF1L5;U2AF1	U2AF5_HUMAN;U2AF1_HUMAN	Splicing factor U2AF 35 kDa subunit-like protein;Splicing factor U2AF 35 kDa subunit	P0DN76;Q01081	4	-0.0538775	0.854247	-0.0977304	0.840836	-0.229322	0.82118
U2AF2	U2AF2_HUMAN	Splicing factor U2AF 65 kDa subunit;Isoform 2 of Splicing factor U2AF 65 kDa subunit	P26368;P26368-2	6	0.44181	0.490683	0.4107	0.468638	0.329234	0.7031
U2SURP	SR140_HUMAN	U2 snRNP-associated SURP motif-containing protein;Isoform 2 of U2 snRNP-associated SURP motif-containing protein	O15042;O15042-2	3	-0.905402	0.817141	-0.242554	0.855349
UAP1	UAP1_HUMAN	UDP-N-acetylhexosamine pyrophosphorylase;Isoform 3 of UDP-N-acetylhexosamine pyrophosphorylase	Q16222;Q16222-3	3	-0.199694	0.744878	-0.0753991	0.842464	-0.206381	0.747516
UAP1L1	UAP1L_HUMAN	UDP-N-acetylhexosamine pyrophosphorylase-like protein 1	Q3KQV9	6	0.833416	0.584067	0.399818	0.77717	0.760498	0.557018
UBA1	UBA1_HUMAN	Ubiquitin-like modifier-activating enzyme 1;Isoform 2 of Ubiquitin-like modifier-activating enzyme 1	P22314;P22314-2	10	-0.0797294	0.880086	-0.0865479	0.877931	-0.192749	0.80201
UBA2	SAE2_HUMAN	SUMO-activating enzyme subunit 2	Q9UBT2	6	-0.26175	0.0275688	-0.197279	0.505701	-0.312695	0.011175
UBA3	UBA3_HUMAN	NEDD8-activating enzyme E1 catalytic subunit	Q8TBC4	7	0.0974289	0.864473	0.0837897	0.877077	0.043426	0.884977
UBA6	UBA6_HUMAN	Ubiquitin-like modifier-activating enzyme 6	A0AVT1	10	-0.11092	0.752924	-0.12972	0.730142	-0.123914	0.77088
UBE2I	UBC9_HUMAN	SUMO-conjugating enzyme UBC9	P63279	5	-0.119084	0.820417	-0.150433	0.797311
UBE2K	UBE2K_HUMAN	Ubiquitin-conjugating enzyme E2 K	P61086	5	-0.0915519	0.846225	-0.138444	0.788211	-0.124373	0.817511
UBE2L3	UB2L3_HUMAN	Ubiquitin-conjugating enzyme E2 L3;Isoform 3 of Ubiquitin-conjugating enzyme E2 L3	P68036;P68036-3	7	-0.0885673	0.884176	0.00249631	0.890426	-0.155114	0.85391
UBE2M	UBC12_HUMAN	NEDD8-conjugating enzyme Ubc12	P61081	6	-0.326676	0.188656	-0.519344	0.119569	-0.300835	0.108511
UBE2N	UBE2N_HUMAN	Ubiquitin-conjugating enzyme E2 N	P61088	9	0.182368	0.783869	0.0780081	0.88529	0.122147	0.867485
UBE2R2	UB2R2_HUMAN	Ubiquitin-conjugating enzyme E2 R2	Q712K3	2	-0.133942	0.813578			0.00359477	0.863418
UBE2V1	UB2V1_HUMAN	Ubiquitin-conjugating enzyme E2 variant 1;Isoform 1 of Ubiquitin-conjugating enzyme E2 variant 1;Isoform 2 of Ubiquitin-conjugating enzyme E2 variant 1;Isoform 5 of Ubiquitin-conjugating enzyme E2 variant 1	Q13404;Q13404-1;Q13404-2;Q13404-7	5	-0.0262952	0.886159	-0.0819693	0.877577	-0.14235	0.850662
UBE2Z	UBE2Z_HUMAN	Ubiquitin-conjugating enzyme E2 Z	Q9H832	4	-0.0476963	0.85591	-0.144307	0.800573
UBE3C	UBE3C_HUMAN	Ubiquitin-protein ligase E3C	Q15386	4	-0.105265	0.840715	-0.129475	0.831489	0.0154016	0.861442
UBE4B	UBE4B_HUMAN	Ubiquitin conjugation factor E4 B;Isoform 2 of Ubiquitin conjugation factor E4 B;Isoform 4 of Ubiquitin conjugation factor E4 B	O95155;O95155-2;O95155-4	4	-0.358218	0.583535	-0.33649	0.587489
UBL4A	UBL4A_HUMAN	Ubiquitin-like protein 4A	P11441	4	-0.215085	0.508972	-0.275386	0.547243	-0.149856	0.750003
UBLCP1	UBCP1_HUMAN	Ubiquitin-like domain-containing CTD phosphatase 1	Q8WVY7	2	-0.332142	0.397681			-0.179528	0.745899
[truncated: 111 more rows]

## Sheet: Peptide Sequence and Charge
List of quantified proteins after dose-dependent 48h exposure to morphine (for at least one condition)
Protein	Peptide
AAAS	_FAVALLDDSVR_.2
AAAS	_LLSASPVDAAIR_.2
AACS	_FSGIVFSR_.2
AACS	_VVVIPYVSSR_.2
AACS	_VALYIAR_.2
AACS	_VYDEVVDTSK_.2
AACS	_AQSYEYVYR_.2
AACS	_VTFEELR_.2
AACS	_GIADVPEWFK_.2
AAMDC	_EYNALVAQGVR_.2
AAMDC	_GVQTLVIGR_.2
AAMDC	_VPSSTVEYLK_.2
AAMDC	_VLQTEQAVK_.2
AAMDC	_VGGVFHSTC[Carbamidomethyl]_.2
AAMDC	_ETGTEHSPGVQPADVK_.3
AAMP	_TFQGPNC[Carbamidomethyl]PATC[Carbamidomethyl]GR_.2
AAMP	_DASLVVTTSGDHK_.2
AAMP	_AVVGYEDGTIR_.2
AAMP	_GHTAEILDFALSK_.3
AARS	_AVFDETYPDPVR_.2
AARS	_AVYTQDC[Carbamidomethyl]PLAAAK_.2
AARS	_EADGILKPLPK_.2
AARS	_IVAVTGAEAQK_.2
AARS	_SVLGEADQK_.2
AARS	_DELRETLK_.2
AARS	_RIVAVTGAEAQK_.2
AARS	_VDDSSEDKTEFTVK_.3
AARS	_ITC[Carbamidomethyl]LC[Carbamidomethyl]QVPQNAANR_.2
AARS	_VGAEDADGIDMAYR_.2
AARS2	_LLAVTGEQAQQAR_.2
AARS2	_AAFLNFFR_.2
AARSD1	_TNLIFLSGNR_.2
AARSD1	_GTINDISVLR_.2
AARSD1	_GGGLFLLAGPPASVETLGPR_.2
AARSD1	_ELSLDDPEVEQVSGR_.2
AASDHPPT	_IGQFVFAR_.2
AASDHPPT	_AEWLLAVR_.2
AASDHPPT	_WAFSC[Carbamidomethyl]GTWLPSR_.2
ABCD3	_VLGELWPLFGGR_.2
ABCD3	_EYLDNVQLGHILER_.3
ABCD3	_DQVIYPDGREDQKR_.3
ABCD3	_STHSELLEDYYQSGR_.3
ABCE1	_NVEDLSGGELQR_.2
ABCE1	_LC[Carbamidomethyl]IEVTPQSK_.2
ABCE1	_GSELQNYFTK_.2
ABCE1	_VIVFDGVPSK_.2
ABCE1	_GTVGSILDR_.2
ABCE1	_FAC[Carbamidomethyl]AVVC[Carbamidomethyl]IQK_.2
ABCE1	_TQAIVC[Carbamidomethyl]QQLDLTHLK_.3
ABCE1	_AIIKPQYVDQIPK_.3
ABCE1	_KC[Carbamidomethyl]PFGALSIVNLPSNLEK_.3
ABCE1	_C[Carbamidomethyl]PFGALSIVNLPSNLEK_.2
ABCF3	_LLLGDLAPVR_.2
ABCF3	_ALLQEQFR_.2
ABCF3	_GGVILVSHDER_.2
ABCF3	_EYEAQQQYR_.2
ABCF3	_ASVILAGLGFTPK_.2
ABCF3	_VEGGFDQYR_.2
ABHD10	_ALAIEEFC[Carbamidomethyl]K_.2
ABHD10	_EAEHHC[Carbamidomethyl]LLHSPIPVNC[Carbamidomethyl]PIR_.4
ABHD12	_LTGPAAAEPR_.2
ABHD12	_GWGDSVGTPSER_.2
ABHD12	_VQFVPFHSDLGYR_.3
ABHD14B	_EALPGSGQAR_.2
ABHD14B	_AVAIDLPGLGHSK_.3
ABHD14B	_FSSETWQNLGTLHR_.3
ABHD16A	_YQGPVLLIR_.2
ABHD16A	_QLALFLAR_.2
ABLIM1	_STSQGSINSPVYSR_.2
ABLIM1	_ETTFSSNC[Carbamidomethyl]AGC[Carbamidomethyl]GR_.2
ABLIM1	_FPAAQAPDPSETPK_.2
ABLIM1	_TASLPGYGR_.2
ABLIM1	_HLAPEVFR_.2
ABLIM1	_TLSPTPSAEGYQDVR_.2
ABLIM3	_DFITGEVISALGR_.2
ABLIM3	_GSSNVIQC[Carbamidomethyl]YR_.2
ABRACL	_DDKC[Carbamidomethyl]ANLFEALVGTLK_.3
ABRACL	_C[Carbamidomethyl]ANLFEALVGTLK_.2
ABRAXAS2	_VSSVPNTSQSYAK_.2
ABRAXAS2	_VNEESLDR_.2
ACAA1	_AEELGLPILGVLR_.2
ACAA1	_IAQFLSDIPETVPLSTVNR_.3
ACAA1	_IAQFLSDIPETVPLSTVNR_.2
ACAA1	_DGSTTAGNSSQVSDGAAAILLAR_.3
ACAA2	_ETPALTINR_.2
ACAA2	_DFTATDLSEFAAK_.2
ACAA2	_TPFGAYGGLLK_.2
ACAA2	_HNFTPLAR_.2
ACAA2	_SLDLDISK_.2
ACAA2	_EEC[Carbamidomethyl]DKYALQSQQR_.3
ACAD9	_GIILAGTEEQK_.2
ACAD9	_ITAFIVER_.2
ACAD9	_FFTEEVDSR_.2
ACAD9	_TVETLLLR_.2
ACAD9	_TEVVDSDGSVK_.2
ACADM	_TRPVVAAGAVGLAQR_.3
ACADM	_TGEYPVPLIR_.2
ACADM	_ENVLIGDGAGFK_.2
ACADM	_EEIIPVAAEYDKTGEYPVPLIR_.3
ACADM	_EEIIPVAAEYDK_.2
ACADM	_IYQIYEGTSQIQR_.2
ACADSB	_YYASEIAGQTTSK_.2
ACADSB	_ATYLPQLTTEK_.2
ACADSB	_LLTYNAAR_.2
ACADSB	_YAIGSLNEGR_.2
ACADVL	_TPVTDPATGAVK_.2
ACADVL	_ELVEPVSR_.2
ACADVL	_ASNTAEVFFDGVR_.2
ACADVL	_ITAFVVER_.2
ACADVL	_ALEQFATVVEAK_.2
ACADVL	_ELSGLGSALK_.2
ACADVL	_TSAVPSPC[Carbamidomethyl]GK_.2
ACADVL	_NPFGNAGLLLGEAGK_.2
ACADVL	_VPSENVLGEVGSGFK_.2
ACADVL	_LASGETVAAFC[Carbamidomethyl]LTEPSSGSDAASIR_.3
ACAP1	_RAQEAEEAGAALRTAR_.3
ACAP1	_RAQEAEEAGAALRTAR_.4
ACAP2	_AVQTSIATAYR_.2
ACAP2	_FGPGDQVR_.2
ACAP2	_SLTLDTWEPELLK_.2
ACAT1	_EVVIVSATR_.2
ACAT1	_NEQDAYAINSYTR_.2
ACAT1	_LNVTPLAR_.2
ACAT1	_LGSIAIQGAIEK_.2
ACAT1	_LEDLIVK_.2
ACAT1	_DGLTDVYNK_.2
ACAT1	_TPIGSFLGSLSLLPATK_.2
ACAT1	_TPIGSFLGSLSLLPATK_.3
ACAT1	_FGNEVIPVTVTVK_.2
ACAT1	_GSTPYGGVKLEDLIVK_.3
ACAT2	_ELGLNPEK_.2
ACAT2	_EDQDKVAVLSQNR_.2
ACAT2	_EDQDKVAVLSQNR_.3
ACAT2	_EIVPVLVSTR_.2
ACAT2	_VNIEGGAIALGHPLGASGC[Carbamidomethyl]R_.3
ACAT2	_ATVAPEDVSEVIFGHVLAAGC[Carbamidomethyl]GQNPVR_.3
ACAT2	_TIIGSFNGALAAVPVQDLGSTVIK_.3
ACAT2	_TIIGSFNGALAAVPVQDLGSTVIK_.2
ACAT2	_ILVTLLHTLER_.3
ACAT2	_IVSWSQVGVEPSIMGIGPIPAIK_.3
ACBD3	_IQQDADSVITVGR_.2
ACBD3	_GPGASGEQPEPGEAAAGGAAEEAR_.2
ACBD3	_GPGASGEQPEPGEAAAGGAAEEAR_.3
ACBD3	_NANKPLLDEIVPVYR_.3
ACBD3	_FDNSYSLWR_.2
ACBD3	_DC[Carbamidomethyl]HEEVYAGSHQYPGR_.3
ACBD3	_DC[Carbamidomethyl]HEEVYAGSHQYPGR_.4
ACBD3	_QQEVVVAGSSLPTSSK_.2
ACIN1	_SQEQEVLER_.2
ACIN1	_VTLGDTLTR_.2
ACIN1	_KPSISITTESLK_.2
ACIN1	_KPSISITTESLK_.3
ACIN1	_GVPAGNSDTEGGQPGR_.2
ACIN1	_LSEGSQPAEEEEDQETPSR_.2
ACIN1	_AAPC[Carbamidomethyl]IYWLPLTDSQIVQK_.3
ACIN1	_KC[Carbamidomethyl]EAEEAEPPAATQPQTSETQTSHLPESER_.4
ACIN1	_ASLVALPEQTASEEETPPPLLTK_.2
ACIN1	_GLLVDRPSETK_.2
ACLY	_LYRPGSVAYVSR_.3
ACLY	_FGGALDAAAK_.2
ACLY	_WGDIEFPPPFGR_.2
ACLY	_EAYPEEAYIADLDAK_.3
ACLY	_GVTIIGPATVGGIKPGC[Carbamidomethyl]FK_.3
ACLY	_VKWGDIEFPPPFGR_.3
ACLY	_DEPSVAAMVYPFTGDHK_.3
ACLY	_TILSLMTR_.2
ACLY	_AVQGMLDFDYVC[Carbamidomethyl]SR_.2
ACLY	_AKPAMPQDSVPSPR_.3
ACO1	_AVLAESYER_.2
ACO1	_NQDLEFER_.2
ACO1	_VLLEAAIR_.2
ACO1	_DFESC[Carbamidomethyl]LGAK_.2
ACO1	_NC[Carbamidomethyl]DEFLVK_.2
ACO1	_QAPQTIHLPSGEILDVFDAAER_.3
ACO1	_IETVNESWNALATPSDK_.2
ACO1	_LFFWNSK_.2
ACO1	_EFNSYGSR_.2
ACO1	_YQQAGLPLIVLAGK_.2
ACO2	_SQFTITPGSEQIR_.2
ACO2	_DGYAQILR_.2
ACO2	_LTGSLSGWSSPK_.2
ACO2	_DSSGQHVDVSPTSQR_.2
ACO2	_DSSGQHVDVSPTSQR_.3
ACO2	_FNPETDYLTGTDGK_.2
ACO2	_FNPETDYLTGTDGKK_.3
ACO2	_NAVTQEFGPVPDTAR_.2
ACO2	_QGLLPLTFADPADYNK_.2
ACO2	_VGLIGSC[Carbamidomethyl]TNSSYEDMGR_.2
ACOT1	_AATLILEPAGR_.2
ACOT1	_SFIPVER_.2
ACOT1	_GLAPEQPVTLR_.2
ACOT1	_ASLHALVGSPIIWGGEPR_.3
ACOT13	_ITLVSAAPGK_.2
ACOT13	_TLAFTSVDLTNK_.2
ACOT9	_YLTVQNTVR_.2
ACOT9	_SLEIC[Carbamidomethyl]HPQER_.3
ACOT9	_SLEIC[Carbamidomethyl]HPQER_.2
ACOT9	_EIVGASTNWR_.2
ACOT9	_SLSPEQDIK_.2
ACOT9	_EVPLVFPK_.2
ACOT9	_IAFSSTSLLK_.2
ACOT9	_DSENKGPAFVNPLIPESPEEEELFR_.3
ACOT9	_IFGGFLMR_.2
ACOT9	_TTIHEMFLSTLDPK_.3
ACP1	_SPIAEAVFR_.2
ACP1	_VDSAATSGYEIGNPPDYR_.2
ACP1	_IELLGSYDPQK_.2
ACP1	_LVTDQNISENWR_.2
ACP1	_KLVTDQNISENWR_.3
ACP2	_FPLGPC[Carbamidomethyl]PR_.2
ACP2	_LQGGVLLAQIR_.2
ACP2	_FVTLLYR_.2
ACP2	_C[Carbamidomethyl]PLQDFLR_.2
ACP2	_LTEPVVPK_.2
ACP2	_FLFGIYQQAEK_.2
ACSF3	_LPGSVGTPLPGVQVR_.2
ACSF3	_LSQEIC[Carbamidomethyl]R_.2
ACSF3	_LGVPLLPLTPAIYTGAVEEPAEVPVPEQGWR_.3
ACSL3	_LLLC[Carbamidomethyl]GGAPLSATTQR_.2
ACSL3	_TNIAIFC[Carbamidomethyl]ETR_.2
ACSL3	_NTPLC[Carbamidomethyl]DSFVFR_.2
ACSL3	_VGAPLVC[Carbamidomethyl]C[Carbamidomethyl]EIK_.2
ACSL3	_IGYSSPQTLADQSSK_.2
ACSL3	_LQAGEYVSLGK_.2
ACSL3	_VLSEAAISASLEK_.2
ACSL3	_ELTELAR_.2
ACSL3	_SVNSLDGLASVLYPGC[Carbamidomethyl]DTLDK_.2
ACSL4	_NTIAIFC[Carbamidomethyl]ETR_.2
ACSL4	_LTLLAQQK_.2
ACSL4	_IGYSSPLTLSDQSSK_.2
ACSL4	_TAEDYSVDENGQR_.2
ACSL4	_LILGNYK_.2
ACSL4	_TALLDISC[Carbamidomethyl]VK_.2
ACSL4	_GYDAPLC[Carbamidomethyl]NLLLFK_.2
ACSL4	_SDQSYVISFVVPNQK_.3
ACSL4	_NC[Carbamidomethyl]PLIDNIC[Carbamidomethyl]AFAK_.2
ACSS2	_DQDGYYWITGR_.2
ACSS2	_TPC[Carbamidomethyl]PGPFLR_.2
ACSS2	_FYTAPTAIR_.2
ACSS2	_GATTNIC[Carbamidomethyl]YNVLDR_.2
ACSS2	_EFWGDIAK_.2
ACSS2	_IGPIATPDYIQNAPGLPK_.2
ACTBL2	_VAPDEHPILLTEAPLNPK_.3
ACTBL2	_VAPDEHPILLTEAPLNPK_.4
ACTBL2	_KDLYANTVLSGGSTMYPGIADR_.3
ACTBL2	_KDLYANTVLSGGSTM[Oxidation]YPGIADR_.2
ACTBL2	_IWYHTFYNELR_.3
ACTBL2	_TTGIVM[Oxidation]DSGDGVTHIVPIYEGYALPHAILR_.4
ACTC1	_EITALAPSTM[Oxidation]K_.2
ACTC1	_DLTDYLM[Oxidation]K_.2
ACTC1	_GYSFVTTAER_.2
ACTC1	_IWHHTFYNELR_.3
ACTC1	_IWHHTFYNELR_.2
ACTC1	_YPIEHGIITNWDDMEK_.3
ACTC1	_YPIEHGIITNWDDM[Oxidation]EK_.3
ACTC1	_HQGVMVGMGQK_.2
ACTC1	_HQGVM[Oxidation]VGMGQK_.2
ACTC1	_KDLYANNVLSGGTTMYPGIADR_.2
ACTL6A	_LIANNTTVER_.2
ACTL6A	_LKIPEGLFDPSNVK_.3
ACTL6A	_SEASLHPVLMSEAPWNTR_.3
ACTN1	_TIPWLENR_.2
ACTN1	_LAILGIHNEVSK_.3
ACTN1	_DGLGFC[Carbamidomethyl]ALIHR_.3
ACTN1	_DGLGFC[Carbamidomethyl]ALIHR_.2
ACTN1	_KDDPLTNLNTAFDVAEK_.2
ACTN1	_NVNIQNFHISWK_.3
ACTN1	_ASFNHFDRDHSGTLGPEEFK_.4
ACTN1	_IDQLEGDHQLIQEALIFDNK_.3
ACTN1	_LRKDDPLTNLNTAFDVAEK_.3
ACTN1	_ILAGDKNYITMDELR_.3
ACTN2	_ISNRPAFMPSEGK_.3
ACTN2	_ISNRPAFMPSEGK_.2
ACTN4	_HRDYETATLSDIK_.3
ACTN4	_IC[Carbamidomethyl]DQWDALGSLTHSR_.3
ACTN4	_QLEAIDQLHLEYAK_.3
ACTN4	_TIPWLEDRVPQK_.3
ACTN4	_KAGTQIENIDEDFRDGLK_.4
ACTN4	_AGTQIENIDEDFRDGLK_.3
ACTN4	_RQFASQANVVGPWIQTK_.3
ACTN4	_AC[Carbamidomethyl]LISLGYDVENDRQGEAEFNR_.3
ACTN4	_NFITAEELRR_.3
ACTN4	_ASFNHFDKDHGGALGPEEFK_.4
ACTR10	_PLYEGLGSGGEK_.2
ACTR10	_C[Carbamidomethyl]GFAGETGPR_.2
ACTR1A	_AC[Carbamidomethyl]YLSINPQKDETLETEK_.3
ACTR1A	_AC[Carbamidomethyl]YLSINPQKDETLETEK_.2
ACTR1A	_AQYYLPDGSTIEIGPSR_.2
ACTR1A	_AQYYLPDGSTIEIGPSR_.3
ACTR1A	_DQLQTFSEEHPVLLTEAPLNPR_.3
ACTR2	_QLYLER_.2
ACTR2	_GYAFNHSADFETVR_.3
ACTR2	_GYAFNHSADFETVR_.2
ACTR2	_HLWDYTFGPEK_.2
ACTR2	_LC[Carbamidomethyl]YVGYNIEQEQK_.2
ACTR2	_DLMVGDEASELR_.2
ACTR2	_ILLTEPPMNPTK_.2
ACTR2	_C[Carbamidomethyl]GYAGSNFPEHIFPALVGR_.3
ACTR2	_HIVLSGGSTMYPGLPSR_.3
ACTR3	_LPAC[Carbamidomethyl]VVDC[Carbamidomethyl]GTGYTK_.2
ACTR3	_YSYVC[Carbamidomethyl]PDLVK_.2
ACTR3	_KDYEEIGPSIC[Carbamidomethyl]R_.2
ACTR3	_QYTGINAISK_.2
ACTR3	_LSEELSGGR_.2
ACTR3	_DREVGIPPEQSLETAK_.2
ACTR3	_LGYAGNTEPQFIIPSC[Carbamidomethyl]IAIK_.3
ACTR3	_QYTGINAISKK_.2
ACTR3	_NIVLSGGSTMFR_.2
ACTR3	_FMEQVIFK_.2
ACYP1	_GTVQGQLQGPISK_.2
ACYP1	_VQGVFFR_.2
ACYP1	_LDYSDFQIVK_.2
ACYP1	_LGLVGWVQNTDR_.2
ADAM10	_FSLC[Carbamidomethyl]SIR_.2
ADAM10	_TITLQPGSPC[Carbamidomethyl]NDFR_.2
ADAM10	_EAVIAQISSHVK_.3
ADAM10	_EAVIAQISSHVK_.2
ADAM10	_GGTFYVEPAER_.2
ADAM10	_LVDADGPLAR_.2
ADAM15	_NPSGSYVSC[Carbamidomethyl]TPR_.2
ADAM15	_DAIC[Carbamidomethyl]GQLQC[Carbamidomethyl]QTGR_.2
ADAM15	_VALVGLEAWTQR_.2
ADAM15	_VLQTSLPEPLR_.2
ADAM15	_GLVVLTPER_.2
ADAM9	_EC[Carbamidomethyl]ELDPC[Carbamidomethyl]C[Carbamidomethyl]EGSTC[Carbamidomethyl]K_.2
ADAM9	_LVDAGEEC[Carbamidomethyl]DC[Carbamidomethyl]GTPK_.2
ADAM9	_LQC[Carbamidomethyl]ENVQEIPVFGIVPAIIQTPSR_.3
ADAM9	_SFAEC[Carbamidomethyl]AYGDC[Carbamidomethyl]C[Carbamidomethyl]K_.2
ADAM9	_FAVPTYAAK_.2
ADAM9	_FLPGGTLC[Carbamidomethyl]R_.2
ADAM9	_VSSQGNLIPARPAPAPPLYSSLT_.2
ADD1	_INLQGDIVDR_.2
ADD1	_SPGSPVGEGTGSPPK_.2
ADD1	_SLVQGELVTASK_.2
ADD1	_TLASAGGPDNLVLLNPEK_.2
ADD1	_AAVVTSPPPTTAPHK_.3
ADD1	_VDENNPEYLR_.2
ADD1	_YFDRVDENNPEYLR_.3
ADD1	_IREQNLQDIK_.2
ADD3	_GLSFSEATASNLVK_.2
ADD3	_VNIIGEVVDQGSTNLK_.3
ADD3	_VNIIGEVVDQGSTNLK_.2
ADD3	_VGEIEFEGLMR_.2
ADD3	_EQDHIIIIPR_.3
ADGRL4	_NVPC[Carbamidomethyl]C[Carbamidomethyl]FGC[Carbamidomethyl]LR_.2
ADGRL4	_SIKEPVALLQEVYR_.3
ADGRL4	_DYNILTR_.2
ADGRL4	_TVNNFVQR_.2
ADH5	_IDPLAPLDK_.2
ADH5	_GTAFGGWK_.2
ADH5	_IIGVDINKDK_.2
ADH5	_GLMPDGTSR_.2
ADH5	_VC[Carbamidomethyl]LLGC[Carbamidomethyl]GISTGYGAAVNTAK_.3
ADH5	_AGDTVIPLYIPQC[Carbamidomethyl]GEC[Carbamidomethyl]K_.2
ADH5	_AAVAWEAGKPLSIEEIEVAPPK_.3
ADH5	_LKAGDTVIPLYIPQC[Carbamidomethyl]GEC[Carbamidomethyl]K_.3
ADH5	_LVSEYMSK_.2
ADI1	_DKLPNYEEK_.2
ADI1	_LDADKYENDPELEK_.3
ADK	_IVIFTQGR_.2
ADK	_AATFFGC[Carbamidomethyl]IGIDK_.2
ADK	_TGC[Carbamidomethyl]TFPEKPDFH_.3
ADO	_AEDLNIAPR_.2
ADO	_EASSSAC[Carbamidomethyl]DLPR_.2
ADPGK	_VAGTQAC[Carbamidomethyl]ATETIDTSR_.2
ADPGK	_LAAAWDALIVRPVR_.3
ADPGK	_IVLNPNKPVVEWHR_.4
ADPRHL2	_ALVQSLLAK_.2
ADPRHL2	_IGELLDQASVTR_.2
ADRM1	_YLVEFR_.2
ADRM1	_TSGNVEDDLIIFPDDC[Carbamidomethyl]EFK_.2
ADRM1	_TSGNVEDDLIIFPDDC[Carbamidomethyl]EFKR_.3
ADSL	_AFIITGQTYTR_.2
ADSL	_VLSQQAASVVK_.2
ADSL	_QEGGDNDLIER_.2
ADSS	_ELPVNAQNYVR_.2
ADSS	_TLPGWNTDISNAR_.2
ADSS	_FIEDELQIPVK_.2
ADSS	_VGIGAFPTEQDNEIGELLQTR_.3
ADSS	_VGIGAFPTEQDNEIGELLQTR_.2
ADSS	_MC[Carbamidomethyl]DLVSDFDGFSER_.2
ADSS	_LDGEIIPHIPANQEVLNK_.3
ADSS	_GLEGWEK_.2
ADSS	_VVDLLAQDADIVC[Carbamidomethyl]R_.2
ADSS	_VVDLLAQDADIVC[Carbamidomethyl]R_.3
AFAP1	_AVITNILLR_.2
AFAP1	_THIVSIPLR_.2
AFAP1	_GC[Carbamidomethyl]EVIPGLDSK_.2
AFDN	_SLVGLSQER_.2
AFDN	_LLEPEAPGLC[Carbamidomethyl]RPPLPR_.3
AFDN	_YVLSNQYRPDISPTER_.3
AFDN	_TPAAIPATPVAVSQPIR_.2
AFDN	_LAAGDQLLSVDGR_.2
AFDN	_GILVFQLK_.2
AFDN	_SQDADSPGSSGAPENLTFK_.2
AFDN	_QGLELAADC[Carbamidomethyl]HLSR_.3
AFDN	_EIQELQSKPDR_.2
AFG3L2	_VGQISFDLPR_.2
AFG3L2	_GAILTGPPGTGK_.2
AFG3L2	_VSEEIFFGR_.2
AFG3L2	_DLFALAR_.2
AFG3L2	_LIDDEVR_.2
AGFG1	_APVGSVVSVPSQSSASSDK_.2
AGFG1	_SSAIPDFRDPQK_.3
AGK	_GDFITIGSR_.2
AGK	_GETVPLDVLQIK_.2
AGK	_VQHITDATLAIVK_.3
AGPS	_ETNISYSQEADDR_.2
AGPS	_GVQFAPFSTC[Carbamidomethyl]R_.2
AGPS	_ASLNPSDTPPSVVNEDFLHDLK_.3
AGPS	_IRPVPEYQK_.2
AGPS	_ESGYC[Carbamidomethyl]TGHEPDSLEFSTVGGWVSTR_.3
AGPS	_YGSVAFPNFEQGVAC[Carbamidomethyl]LR_.2
AGPS	_RAASAATAAPTATPAAQESGTIPK_.3
AGPS	_GISDPLTVFEQTEAAAR_.2
AGPS	_IPDIVLWPTC[Carbamidomethyl]HDDVVK_.3
AGPS	_TIISLDTSQMNR_.2
AHCY	_VADIGLAAWGR_.2
AHCY	_IILLAEGR_.2
AHCY	_VPAINVNDSVTK_.2
AHCY	_VAVVAGYGDVGK_.2
AHCY	_AGIPVYAWK_.2
AHCY	_FDNLYGC[Carbamidomethyl]R_.2
AHCY	_SKFDNLYGC[Carbamidomethyl]R_.3
AHCY	_WLNENAVEK_.2
AHCY	_VNIKPQVDR_.2
AHCY	_GISEETTTGVHNLYK_.3
AHNAK	_VGVEVPDVNIEGPEGK_.2
AHNAK	_VTAYTVDVTGR_.2
AHNAK	_GGVDVTLPR_.2
AHNAK	_SSGC[Carbamidomethyl]DVNLPGVNVK_.2
AHNAK	_FGTFGGLGSK_.2
AHNAK	_ISAPNVDFNLEGPK_.2
AHNAK	_VKGGVDVTLPR_.2
AHNAK	_FNFSKPK_.2
AHNAK	_MDVNVGDIDIEGPEGK_.2
AHNAK	_LEGDLKGPEVDIK_.3
AHNAK2	_LC[Carbamidomethyl]EGTPQEGGLR_.2
AHNAK2	_LPEGPVPEGAGPK_.2
AHNAK2	_LPEGPVPEGAGLK_.2
AHNAK2	_LPEGQVPEGAGLK_.2
AHNAK2	_ILQYSEPYK_.2
AHNAK2	_TTDLSIQPLSADVK_.2
AHNAK2	_MPSFGVSAPGK_.2
AHNAK2	_LLEGPVPEEVGLK_.2
AHNAK2	_LEGDLSLADKDVTAK_.3
AHNAK2	_AGAGVPGEQPVDLNLPLEAPPISK_.3
AHSA1	_ETFLTSPEELYR_.2
AHSA1	_GIPAPEEER_.2
AHSA1	_WIVEER_.2
AHSA1	_LDGEASINNR_.2
AHSA1	_YYFEGIK_.2
AHSA1	_LNWTGTSK_.2
AHSA1	_QTFGYGAR_.2
AHSA1	_ADATNVNNWHWTER_.3
AHSA1	_VFTTQELVQAFTHAPATLEADR_.3
AHSG	_C[Carbamidomethyl]DSSPDSAEDVR_.2
AHSG	_C[Carbamidomethyl]NLLAEK_.2
AIDA	_VPGTLLPR_.2
AIDA	_EFPFDVQPVPLRR_.3
AIFM1	_LNDGSQITYEK_.2
AIFM1	_TGGLEIDSDFGGFR_.2
AIFM1	_ALGTEVIQLFPEK_.2
AIFM1	_ISGLGLTPEQK_.2
AIFM1	_ELWFSDDPNVTK_.2
AIFM1	_KVVQLDVR_.2
AIFM1	_GVIFYLR_.2
AIFM1	_KVETDHIVAAVGLEPNVELAK_.4
AIMP1	_IGC[Carbamidomethyl]IITAR_.2
AIMP1	_GAEADQIIEYLK_.2
AIMP1	_AILQATLREEK_.2
AIMP1	_KQQSIAGSADSKPIDVSR_.3
AIMP1	_QQVSLLK_.2
AIMP1	_ITFDAFPGEPDKELNPK_.3
AIMP1	_KHPDADSLYVEEVDVGEIAPR_.4
AIMP2	_SC[Carbamidomethyl]ENLAPFNTALK_.2
AIMP2	_SVPENLLK_.2
AIMP2	_SYGPAPGAGHVQEESNLSLQALESR_.3
AIMP2	_FLFSLFGQK_.2
AIMP2	_DIVINANPASPPLSLLVLHR_.3
AIMP2	_FSIQTMC[Carbamidomethyl]PIEGEGNIAR_.2
AIP	_VLELDPALAPVVSR_.2
AIP	_YYDAIAC[Carbamidomethyl]LK_.2
AIP	_GELPDFQDGTK_.2
AIP	_AVPLIHQEGNR_.3
AIP	_TLHSDDEGTVLDDSR_.3
AIP	_NIAVGKDPLEGQR_.3
AK1	_GFLIDGYPR_.2
AK1	_IIFVVGGPGSGK_.2
AK1	_ATEPVIAFYEK_.2
AK1	_EVQQGEEFER_.2
AK1	_EVQQGEEFERR_.3
AK1	_YGYTHLSTGDLLR_.3
AK1	_ATEPVIAFYEKR_.3
AK2	_AVLLGPPGAGK_.2
AK2	_APSVPAAEPEYPK_.2
AK2	_NLETPLC[Carbamidomethyl]K_.2
AK2	_NGFLLDGFPR_.2
AK2	_LQAYHTQTTPLIEYYR_.3
AK3	_TLPQAEALDR_.2
AK3	_HLSSGDLLR_.2
AK3	_GTEIGVLAK_.2
AK3	_NLTQYSWLLDGFPR_.2
AK3	_NLTQYSWLLDGFPR_.3
AK3	_VYNIEFNPPK_.2
AK3	_TVGIDDLTGEPLIQR_.2
AKAP12	_TEGTQEADQYADEK_.2
AKAP12	_SDEVDEQVAC[Carbamidomethyl]QEVK_.2
AKAP12	_EVSSLEGSPPPC[Carbamidomethyl]LGQEEAVC[Carbamidomethyl]TK_.3
AKAP12	_EVSSLEGSPPPC[Carbamidomethyl]LGQEEAVC[Carbamidomethyl]TK_.2
AKAP12	_RTQEVLQAVAEK_.2
AKAP12	_VKEESQLPGTGGPEDVLQPVQR_.3
AKAP12	_SVPEDDGHALLAER_.3
AKAP12	_EVIAEEEPPTVTEPLPENR_.2
AKAP12	_QEQAPVEDAGPTGANEDDSDVPAVVPLSEYDAVER_.3
AKAP12	_SAESPTSPVTSETGSTFKK_.3
AKR1A1	_GLEVTAYSPLGSSDR_.2
AKR1A1	_DAGHPLYPFNDPY_.2
AKR1A1	_ALEALVAK_.2
AKR1A1	_NADGTIC[Carbamidomethyl]YDSTHYK_.3
AKR1A1	_NADGTIC[Carbamidomethyl]YDSTHYK_.2
AKR1A1	_EELFVTSK_.2
AKR1A1	_KVIC[Carbamidomethyl]IPK_.2
AKR1A1	_AVPREELFVTSK_.3
AKR1A1	_AWRDPDEPVLLEEPVVLALAEK_.3
AKR1A1	_VFDFTFSPEEMK_.2
AKR1B1	_TTAQVLIR_.2
AKR1B1	_SPPGQVTEAVK_.2
AKR1B1	_VAIDVGYR_.2
AKR1B1	_REELFIVSK_.2
AKR1B1	_VC[Carbamidomethyl]ALLSC[Carbamidomethyl]TSHK_.3
AKR1B1	_VC[Carbamidomethyl]ALLSC[Carbamidomethyl]TSHK_.2
AKR1B1	_LIQYC[Carbamidomethyl]QSK_.2
AKR1B1	_EELFIVSK_.2
AKR1B1	_YKPAVNQIEC[Carbamidomethyl]HPYLTQEK_.3
AKR1B1	_MPILGLGTWK_.2
AKR7A2	_QVETELFPC[Carbamidomethyl]LR_.2
AKR7A2	_ALQAAYGASAPSVTSAALR_.2
AKR7A2	_ALQAAYGASAPSVTSAALR_.3
AKR7A2	_FYAYNPLAGGLLTGK_.2
AKT1	_SLLSGLLK_.2
AKT1	_TFC[Carbamidomethyl]GTPEYLAPEVLEDNDYGR_.3
ALAD	_LAEVALAYAK_.2
ALAD	_FASC[Carbamidomethyl]FYGPFR_.2
ALAD	_GSAADSEESPAIEAIHLLR_.3
ALB	_YLYEIAR_.2
ALB	_YIC[Carbamidomethyl]ENQDSISSK_.2
ALB	_C[Carbamidomethyl]C[Carbamidomethyl]TESLVNR_.2
ALB	_KVPQVSTPTLVEVSR_.3
ALB	_KVPQVSTPTLVEVSR_.2
ALCAM	_SSNTYTLTDVR_.2
ALCAM	_ALFLETEQLK_.2
ALCAM	_ESLTLIVEGKPQIK_.3
ALCAM	_QIGDALPVSC[Carbamidomethyl]TISASR_.2
ALDH16A1	_GAAAC[Carbamidomethyl]DLVQR_.2
ALDH16A1	_VAFC[Carbamidomethyl]GAPEEGR_.2
ALDH16A1	_VQAQGHTLQVAGLR_.3
ALDH16A1	_AWDQEAEGAGPELGLR_.2
ALDH16A1	_GGSASVWSER_.2
ALDH1A1	_TIPIDGNFFTYTR_.2
ALDH1A1	_QAFQIGSPWR_.2
ALDH1B1	_YGLAAAVFTR_.2
ALDH1B1	_VLGYIQLGQK_.2
ALDH1B1	_VAEQTPLSALYLASLIK_.2
ALDH1B1	_IAKEEIFGPVQPLFK_.3
ALDH2	_LLC[Carbamidomethyl]GGGIAADR_.2
ALDH2	_VTLELGGK_.2
ALDH2	_LADLIER_.2
ALDH2	_VIQVAAGSSNLKR_.3
ALDH2	_VVGNPFDSK_.2
ALDH2	_TIEEVVGR_.2
ALDH2	_TEQGPQVDETQFK_.2
ALDH2	_ILGYINTGK_.2
ALDH2	_VIQVAAGSSNLK_.2
ALDH2	_ELGEYGLQAYTEVK_.2
ALDH3A2	_IAFGGETDEATR_.2
ALDH3A2	_ILSLLEGQK_.2
ALDH3A2	_YIAPTVLTDVDPK_.2
ALDH4A1	_STGSIVGQQPFGGAR_.2
ALDH4A1	_VANEPVLAFTQGSPER_.2
ALDH4A1	_AIEAALAAR_.2
ALDH4A1	_SSPSLTILAGGK_.2
ALDH4A1	_WTSPQVIK_.2
ALDH6A1	_TLADAEGDVFR_.2
ALDH6A1	_LITLEQGK_.2
ALDH6A1	_AGEYIFER_.2
ALDH6A1	_VC[Carbamidomethyl]NLIDSGTK_.2
ALDH6A1	_AFPAWADTSVLSR_.2
ALDH7A1	_DLPLAQGIK_.2
ALDH7A1	_GAPTTSLISVAVTK_.2
ALDH7A1	_IWADIPAPK_.2
ALDH7A1	_VNLLSFTGSTQVGK_.2
ALDH7A1	_QGLSSSIFTK_.2
ALDH7A1	_STC[Carbamidomethyl]TINYSK_.2
ALDH7A1	_GEVITTYC[Carbamidomethyl]PANNEPIAR_.2
ALDH7A1	_VGNPWDPNVLYGPLHTK_.3
ALDH7A1	_QASVADYEETVKK_.3
ALDH9A1	_IGDPLLEDTR_.2
ALDH9A1	_VLC[Carbamidomethyl]GGDIYVPEDPK_.2
ALDH9A1	_VIATFTC[Carbamidomethyl]SGEK_.2
ALDH9A1	_EVNLAVQNAK_.2
ALDH9A1	_VTIEYYSQLK_.2
ALDH9A1	_GIKPVTLELGGK_.3
ALDH9A1	_AFEPATGR_.2
ALDH9A1	_EILDKFTEEVVK_.3
ALDH9A1	_ANDTTFGLAAGVFTR_.2
ALDH9A1	_VLC[Carbamidomethyl]GGDIYVPEDPKLK_.3
ALDOA	_ADDGRPFPQVIK_.3
ALDOA	_ADDGRPFPQVIK_.2
ALDOA	_YTPSGQAGAAASESLFVSNHAY_.2
ALDOA	_GVVPLAGTNGETTTQGLDGLSER_.2
ALDOA	_GVVPLAGTNGETTTQGLDGLSER_.3
ALDOA	_RLQSIGTENTEENRR_.3
ALDOA	_RLQSIGTENTEENRR_.2
ALDOA	_C[Carbamidomethyl]PLLKPWALTFSYGR_.3
ALDOA	_FSHEEIAMATVTALRR_.4
ALDOA	_ALSDHHIYLEGTLLKPNMVTPGHAC[Carbamidomethyl]TQK_.5
ALDOC	_GVVPLAGTDGETTTQGLDGLSER_.3
ALDOC	_GVVPLAGTDGETTTQGLDGLSER_.2
ALDOC	_VDKGVVPLAGTDGETTTQGLDGLSER_.3
ALDOC	_VDKGVVPLAGTDGETTTQGLDGLSER_.4
ALDOC	_ELSDIALR_.2
ALG2	_FSPEAFTEQLYR_.2
ALG2	_LTSQDWER_.2
ALYREF	_SLGTADVHFER_.3
ALYREF	_SLGTADVHFER_.2
ALYREF	_QQLSAEELDAQLDAYNAR_.3
ALYREF	_QQLSAEELDAQLDAYNAR_.2
ALYREF	_QLPDKWQHDLFDSGFGGGAGVETGGK_.4
AMPD2	_WLVQVPR_.2
AMPD2	_GGLGAPPLQSAR_.2
AMPD2	_YNPIGESVLR_.2
AMPD2	_ASLQASTAAPEAR_.2
AMPD2	_NPLPEYLSR_.2
AMPD2	_EIAEELFTR_.2
AMPD2	_LFDVYR_.2
ANKFY1	_FQLQLLR_.2
ANKFY1	_ESSSESFISR_.2
ANKFY1	_NQLPLVVDAIC[Carbamidomethyl]TR_.2
ANKFY1	_GSHTDAPDTATGNC[Carbamidomethyl]LLQR_.3
ANKHD1	_AEVVSLLLDR_.2
ANKHD1	_SLAEAC[Carbamidomethyl]SDGDVNAVR_.2
ANO10	_LEFESLEALK_.2
ANO10	_YQPIDSIR_.2
ANO10	_DGGAQLLFR_.2
ANP32A	_ELVLDNSR_.2
ANP32A	_VSGGLEVLAEK_.2
ANP32A	_IKDLSTIEPLK_.2
ANP32A	_IKDLSTIEPLK_.3
ANP32A	_LELSDNR_.2
ANP32A	_SLDLFNC[Carbamidomethyl]EVTNLNDYR_.2
ANP32A	_C[Carbamidomethyl]PNLTHLNLSGNK_.3
ANP32A	_IKDLSTIEPLKK_.3
ANP32B	_ELVLDNC[Carbamidomethyl]K_.2
ANP32B	_DISTLEPLK_.2
ANP32B	_DISTLEPLKK_.2
ANP32B	_LELSENR_.2
ANP32B	_LPNLTHLNLSGNK_.3
ANP32B	_IFGGLDMLAEK_.2
ANP32E	_DLSTVEALQNLK_.2
ANP32E	_IKDLSTVEALQNLK_.3
ANP32E	_C[Carbamidomethyl]PNLTYLNLSGNK_.2
ANPEP	_VTLRPYLTPNDR_.3
ANPEP	_ELWILNR_.2
ANPEP	_EATDVIIIHSK_.3
ANPEP	_LPNTLKPDSYR_.3
ANPEP	_QVTPLFIHFR_.3
ANPEP	_EVVLQWFTENSK_.2
ANPEP	_DLMVLNDVYR_.2
ANPEP	_VNYDEENWRK_.3
ANPEP	_RFSTEYELQQLEQFKK_.3
ANPEP	_AQIINDAFNLASAHK_.3
ANXA1	_GDRSEDFGVNEDLADSDAR_.2
ANXA1	_SEDFGVNEDLADSDAR_.2
ANXA1	_NALLSLAK_.2
ANXA1	_VLDLELK_.2
ANXA1	_GVDEATIIDILTK_.2
ANXA1	_QAWFIENEEQEYVQTVK_.3
ANXA1	_AAYLQETGKPLDETLKK_.2
ANXA1	_KGTDVNVFNTILTTR_.2
ANXA1	_GTDVNVFNTILTTR_.2
ANXA1	_MYGISLC[Carbamidomethyl]QAILDETKGDYEK_.3
ANXA11	_FNAVLC[Carbamidomethyl]SR_.2
ANXA11	_QQILLSFK_.2
ANXA11	_GTITDAPGFDPLRDAEVLR_.3
ANXA11	_TPVLFDIYEIK_.2
ANXA11	_GVGTDEAC[Carbamidomethyl]LIEILASR_.2
ANXA11	_GFGTDEQAIIDC[Carbamidomethyl]LGSR_.2
ANXA11	_AHLVAVFNEYQR_.3
ANXA11	_SLYHDISGDTSGDYRK_.4
ANXA11	_SLYHDISGDTSGDYRK_.3
ANXA11	_GTITDAPGFDPLRDAEVLRK_.4
ANXA2	_RAEDGSVIDYELIDQDAR_.2
ANXA2	_TDLEKDIISDTSGDFR_.3
ANXA2	_TDLEKDIISDTSGDFR_.2
ANXA2	_TDLEKDIISDTSGDFRK_.3
ANXA2	_TDLEKDIISDTSGDFRK_.4
ANXA2	_TDLEKDIISDTSGDFRK_.2
ANXA2	_GLGTDEDSLIEIIC[Carbamidomethyl]SR_.2
ANXA2	_AYTNFDAERDALNIETAIK_.3
ANXA2	_SYSPYDMLESIRK_.3
ANXA2	_SYSPYDMLESIR_.2
ANXA3	_NTPAFLAER_.2
ANXA3	_GIGTDEFTLNR_.2
ANXA3	_ALLTLADGR_.2
ANXA3	_LTFDEYR_.2
ANXA3	_SLGDDISSETSGDFRK_.3
ANXA3	_QDAQILYK_.2
ANXA3	_SDTSGDYEITLLK_.2
ANXA3	_SLGDDISSETSGDFR_.2
ANXA3	_DISQAYYTVYKK_.3
ANXA3	_DYPDFSPSVDAEAIQK_.2
ANXA4	_FLTVLC[Carbamidomethyl]SR_.2
ANXA4	_SLEDDIR_.2
ANXA4	_DEGNYLDDALVR_.2
ANXA4	_QDAQDLYEAGEKK_.3
ANXA4	_SLYSFIK_.2
ANXA4	_DLIDDLK_.2
ANXA4	_GAGTDEGC[Carbamidomethyl]LIEILASR_.3
ANXA4	_GLGTDEDAIISVLAYR_.3
ANXA4	_AEIDMLDIR_.2
ANXA4	_AASGFNAMEDAQTLR_.2
ANXA5	_VLTEIIASR_.2
ANXA5	_SEIDLFNIR_.2
ANXA5	_GTVTDFPGFDER_.2
ANXA5	_QVYEEEYGSSLEDDVVGDTSGYYQR_.3
ANXA5	_GAGTDDHTLIR_.2
ANXA5	_DPDAGIDEAQVEQDAQALFQAGELK_.3
ANXA5	_KALLLLC[Carbamidomethyl]GEDD_.2
ANXA5	_ETSGNLEQLLLAVVK_.2
ANXA5	_GTVTDFPGFDERADAETLR_.3
ANXA5	_SNAQRQEISAAFK_.2
ANXA6	_ALIEILATR_.2
ANXA6	_SLEDALSSDTSGHFR_.2
ANXA6	_NKPLFFADK_.2
ANXA6	_RVFQEFIK_.2
ANXA6	_ILISLATGHREEGGENLDQAR_.4
ANXA6	_ILISLATGHREEGGENLDQAR_.3
ANXA6	_WGTDEAQFIYILGNR_.2
ANXA6	_WGTDEAQFIYILGNR_.3
ANXA6	_LIVGLMRPPAYC[Carbamidomethyl]DAK_.3
ANXA6	_LILGLMMPPAHYDAK_.3
ANXA7	_SEIDLVQIK_.2
ANXA7	_EFSGYVESGLK_.2
ANXA7	_C[Carbamidomethyl]YQSEFGR_.2
ANXA7	_GFGTDEQAIVDVVANR_.2
ANXA7	_GFGTDEQAIVDVVANR_.3
ANXA7	_DLLSSVSR_.2
ANXA7	_GAGTDDSTLVR_.2
ANXA7	_VLIEILC[Carbamidomethyl]TR_.2
ANXA7	_LGTDESC[Carbamidomethyl]FNMILATR_.2
ANXA7	_TILQC[Carbamidomethyl]ALNRPAFFAER_.3
AP1B1	_DC[Carbamidomethyl]EDPNPLIR_.2
AP1B1	_LLSTDPVAAK_.2
AP1B1	_DIPNENEAQFQIR_.2
AP1B1	_DC[Carbamidomethyl]PLNAEAASSK_.2
AP1B1	_LQSSNIFTVAK_.2
AP1B1	_NINLIVQK_.2
AP1B1	_ITEYLC[Carbamidomethyl]EPLRK_.3
AP1B1	_YNDPIYVK_.2
AP1B1	_DDREAQSIC[Carbamidomethyl]ER_.2
AP1B1	_VDKITEYLC[Carbamidomethyl]EPLRK_.3
AP1G1	_YVALTSLLK_.2
AP1G1	_VLAINILGR_.2
AP1G1	_IEFTFER_.2
AP1G1	_AVEYNALFK_.2
AP1G1	_STIVDC[Carbamidomethyl]LK_.2
AP1G1	_DLAGEVEK_.2
AP1G1	_ADC[Carbamidomethyl]ASGIFLAAEK_.2
AP1G1	_AALC[Carbamidomethyl]AVHVIR_.2
AP1G1	_SSFREEDNTYR_.3
AP1M1	_SGYQALPWVR_.2
AP1M1	_VLFDNTGR_.2
AP1M1	_SVELEDVK_.2
AP1M1	_LETGAPRPPATVTNAVSWR_.3
AP1M1	_HNNLYLVATSK_.2
AP1M1	_FEIPYFTTSGIQVR_.2
AP1M1	_SEIVGSIK_.2
AP1M1	_STANNVEIHIPVPNDADSPK_.3
AP1M1	_ILQEYITQEGHK_.3
AP1M1	_VFLSGMPELR_.2
AP1S1	_AIEQADLLQEEDESPR_.2
AP1S1	_ELMQVVLAR_.2
AP1S2	_ELVQTVLAR_.2
AP1S2	_AIEQADLLQEEAETPR_.2
AP2A1	_ALQVGC[Carbamidomethyl]LLR_.2
AP2A1	_ATIQGVLR_.2
AP2A1	_YGGAPQALTLK_.2
AP2A1	_DFLTPPLLSVR_.2
AP2A1	_LVEC[Carbamidomethyl]LETVLNK_.2
AP2A1	_AADLLYAMC[Carbamidomethyl]DR_.2
AP2A1	_ILVAGDSMDSVK_.2
AP2A1	_TC[Carbamidomethyl]VSLAVSR_.2
AP2A1	_SSPPVQFSLLHSK_.3
AP2A1	_FFQPTEMAAQDFFQR_.2
AP2A2	_QSAALC[Carbamidomethyl]LLR_.2
AP2A2	_TTQIGC[Carbamidomethyl]LLR_.2
AP2A2	_ALLLSTYIK_.2
AP2A2	_LTEC[Carbamidomethyl]LETILNK_.2
AP2A2	_GLAVFISDIR_.2
AP2A2	_KGPSTVTDLEDTKR_.3
AP2A2	_NADVELQQR_.2
AP2A2	_VLVAGDTMDSVK_.2
AP2A2	_AC[Carbamidomethyl]NQLGQFLQHR_.3
AP2A2	_VGGYILGEFGNLIAGDPR_.2
AP2B1	_LLSTDPVTAK_.2
AP2B1	_IQPGNPNYTLSLK_.2
AP2B1	_AVWLPAVK_.2
AP2B1	_LQNNNVYTIAK_.2
AP2B1	_QVFLATWK_.2
AP2B1	_DIPNENELQFQIK_.2
AP2B1	_GLEISGTFTHR_.3
AP2B1	_GLEISGTFTHR_.2
AP2B1	_RPEILKQEIK_.3
AP2B1	_ALQHMTDFAIQFNK_.3
AP2S1	_FILIQNR_.2
AP2S1	_HTNFVEFR_.2
AP3B1	_LLDSITVPVAR_.2
AP3B1	_LQILNLGAK_.2
AP3B1	_YDQNYDIR_.2
AP3B1	_EASADLSPYVR_.2
AP3B1	_ATGYLELSNWPEVAPDPSVR_.3
AP3B1	_ATGYLELSNWPEVAPDPSVR_.2
AP3B1	_EGSTAQLIINTEK_.2
AP3B1	_QFAAATIQTIGR_.2
AP3B1	_NVEVIELAK_.2
AP3B1	_VVNVANVGAVPSGQDNIHR_.3
AP3D1	_NLQDLVR_.2
AP3D1	_ASC[Carbamidomethyl]ILQLVK_.2
AP3D1	_DVPVAEEVSALFAGELNPVAPK_.3
AP3D1	_DVPVAEEVSALFAGELNPVAPK_.2
AP3M1	_LLDDVSFHPC[Carbamidomethyl]IR_.3
AP3M1	_FDITIGPK_.2
AP3M1	_VLTWDVGK_.2
AP3M1	_VSSQNLVAIPVYVK_.2
AP3M1	_SVVSQSVC[Carbamidomethyl]DYFFEAQEK_.3
AP3S1	_SEAGLAGAPAR_.2
AP3S1	_NMNLPEIPR_.2
AP3S1	_FYQPYSEDTQQQIIR_.2
APEH	_ALDVSASDDEIAR_.2
APEH	_VTSVVVDVVPR_.2
APEH	_SFNLSALEK_.2
APEH	_VVFDSAQR_.2
APEH	_QVLLSEPEEAAALYR_.2
APEH	_SALYYVDLIGGK_.2
APEH	_AESFFQTK_.2
APEH	_QFLEVWEK_.2
APEH	_VGFLPSAGK_.2
APEH	_QPALSAAC[Carbamidomethyl]LGPEVTTQYGGQYR_.3
APEX1	_VSYGIGDEEHDQEGR_.3
APEX1	_VSYGIGDEEHDQEGR_.2
APEX1	_EGYSGVGLLSR_.2
APEX1	_GAVAEDGDELRTEPEAK_.3
APEX1	_GAVAEDGDELR_.2
APEX1	_NAGFTPQER_.2
APEX1	_LDYFLLSHSLLPALC[Carbamidomethyl]DSK_.3
APEX1	_EAAGEGPALYEDPPDQK_.2
APEX1	_KNDKEAAGEGPALYEDPPDQK_.4
APEX1	_KGAVAEDGDELRTEPEAK_.3
API5	_PTVEELYR_.2
API5	_DAYQVILDGVK_.2
API5	_TLPDEVLTK_.2
API5	_QAVPLFSK_.2
API5	_LAAQFIPK_.2
API5	_ITNNINVLIK_.2
API5	_ELPQFATGENLPR_.2
APIP	_YLIPELC[Carbamidomethyl]K_.2
APIP	_HGDEIYIAPSGVQK_.3
APLP2	_VSIDNWC[Carbamidomethyl]R_.2
APLP2	_FIYGGC[Carbamidomethyl]GGNR_.2
APLP2	_EWEEAELQAK_.2
APLP2	_HYQHVLAVDPEK_.3
APMAP	_VLLDQLR_.2
APMAP	_TRDDEPVC[Carbamidomethyl]GRPLGIR_.4
APMAP	_TRDDEPVC[Carbamidomethyl]GRPLGIR_.3
APMAP	_LLLSSETPIEGK_.2
APMAP	_RPLRPQVVTDDDGQAPEAK_.4
APMAP	_RPLRPQVVTDDDGQAPEAK_.3
APMAP	_GLFEVNPWK_.2
APMAP	_KIYFTDSSSK_.2
APMAP	_GLFEVNPWKR_.3
APMAP	_DDEPVC[Carbamidomethyl]GRPLGIR_.3
APOL2	_ISAEGGEQVER_.2
APOL2	_ALAEEVEQVHR_.3
APP	_EVC[Carbamidomethyl]SEQAETGPC[Carbamidomethyl]R_.2
APP	_VESLEQEAANER_.2
APP	_C[Carbamidomethyl]APFFYGGC[Carbamidomethyl]GGNR_.2
APP	_WYFDVTEGK_.2
APP	_EWEEAER_.2
APP	_LALENYITALQAVPPRPR_.3
APP	_THPHFVIPYR_.3
APPL1	_LIDPQTQVTR_.2
APPL1	_TGLVSSTWDR_.2
APPL1	_TNPFGESGGSTK_.2
APPL1	_SSILQAESK_.2
APPL1	_QIYLSENPEETAAR_.2
APRT	_IDYIAGLDSR_.2
APRT	_AELEIQKDALEPGQR_.3
APRT	_AELEIQKDALEPGQR_.2
APRT	_SFPDFPTPGVVFR_.2
APRT	_DISPVLKDPASFR_.3
ARAP3	_AQHDDQQPVVLR_.3
ARAP3	_LTPLLSGWLDK_.2
ARCN1	_ENVNLAQIR_.2
ARCN1	_VTQVDGNSPVR_.2
ARCN1	_SFPVNSDVGVLK_.2
ARCN1	_VIPEYC[Carbamidomethyl]R_.2
ARCN1	_QHTFVETESVR_.3
ARCN1	_NYC[Carbamidomethyl]NIQVTK_.2
ARCN1	_NTLEWC[Carbamidomethyl]LPVIDAK_.2
ARCN1	_TRIEGLLAAFPK_.2
ARCN1	_GKEVDNFVDK_.2
ARCN1	_GKEVDNFVDKLK_.3
ARF4	_IQEVADELQK_.2
ARF4	_KQMRILMVGLDAAGK_.3
ARF4	_DAVLLLFANK_.2
ARF4	_NIC[Carbamidomethyl]FTVWDVGGQDR_.2
ARF6	_FNVWDVGGQDK_.2
ARF6	_ILMLGLDAAGK_.2
ARF6	_LGQSVTTIPTVGFNVETVTYK_.3
ARFGAP1	_DKVVALAEGR_.2
ARFGAP1	_DVTTFFSGK_.2
ARFGAP1	_KSPSSDSWTC[Carbamidomethyl]ADTSTER_.3
ARFGAP1	_IFDDVSSGVSQLASK_.2
ARFGAP2	_VSSQSFSEIER_.2
ARFGAP2	_LAYQELQIDR_.2
ARFGAP2	_QLGSAALAR_.2
ARFGAP2	_SQLDLFDDVGTFASGPPK_.3
ARFGAP2	_SQLDLFDDVGTFASGPPK_.2
ARFGAP2	_STELDSNWNWFQLR_.2
ARFGAP2	_YKDNPFSLGESFGSR_.3
ARFGEF1	_SVDNRPQAPLVSASAVNEEVSK_.3
ARFGEF1	_DAVDFDVR_.2
ARFGEF1	_LLDC[Carbamidomethyl]LLESHR_.3
ARFGEF2	_DAYVQALAR_.2
ARFGEF2	_DAFLVFR_.2
ARFGEF2	_EFVSALR_.2
ARFGEF2	_LDGNAIVDFVR_.2
ARFIP1	_TDLEELNLGPR_.2
ARFIP1	_LAQQGSDLIVPAGGQR_.2
ARFIP1	_IEYDAYR_.2
ARFIP1	_QLGDAFADLSLK_.2
ARHGAP1	_LEQLGIPR_.2
ARHGAP1	_AINPINTFTK_.2
ARHGAP1	_NPEQEPIPIVLR_.2
ARHGAP1	_WDDPYYDIAR_.2
ARHGAP1	_HQIVEVAGDDKYGR_.3
ARHGAP1	_IIVFSAC[Carbamidomethyl]R_.2
ARHGAP1	_VPATLQVLQTLPEENYQVLR_.3
ARHGAP1	_VPATLQVLQTLPEENYQVLR_.2
ARHGAP1	_SSSPELVTHLK_.2
ARHGAP1	_FLLDHQGELFPSPDPSGL_.2
ARHGAP29	_ELVNDIR_.2
ARHGAP29	_GNFSPLELDNVLLK_.2
ARHGAP29	_LLLASPPNER_.2
ARHGAP29	_QLPEPFILFR_.2
ARHGAP29	_AQLLLDQEAESASQK_.2
ARHGAP31	_SIFNLGR_.2
ARHGAP31	_LETSTSC[Carbamidomethyl]FYQPQR_.2
ARHGDIA	_SIQEIQELDKDDESLR_.3
ARHGDIA	_SIQEIQELDKDDESLR_.2
ARHGDIA	_YKEALLGR_.2
ARHGDIA	_SIQEIQELDKDDESLRK_.3
ARHGDIA	_TDYMVGSYGPR_.2
ARHGDIA	_AEEYEFLTPVEEAPK_.3
ARHGDIA	_IDKTDYMVGSYGPR_.3
ARHGDIA	_IDKTDYMVGSYGPR_.2
ARHGDIB	_TLLGDGPVVTDPK_.2
ARHGDIB	_APEPHVEEDDDDELDSKLNYKPPPQK_.5
ARHGDIB	_ATFMVGSYGPRPEEYEFLTPVEEAPK_.3
ARHGDIB	_APEPHVEEDDDDELDSK_.3
ARHGEF12	_TGTGDIATC[Carbamidomethyl]YSPR_.2
ARHGEF12	_WALDALR_.2
ARHGEF12	_LQLLQEDYNR_.2
ARHGEF12	_QVGETSAPGDTLDGTPR_.2
ARHGEF2	_FQQFIR_.2
ARHGEF2	_NNTALQSVSLR_.2
ARHGEF2	_LLQDAIR_.2
ARHGEF2	_YPLLISR_.2
ARHGEF2	_LQEIYNR_.2
ARHGEF2	_SPQEEALQR_.2
ARHGEF2	_TYSEFC[Carbamidomethyl]SR_.2
ARHGEF2	_ERPSSAIYPSDSFR_.3
ARHGEF2	_GTDRLDLPVTTR_.3
ARHGEF2	_EALIC[Carbamidomethyl]PTC[Carbamidomethyl]NVTIHNR_.3
ARIH1	_EVNEVIQNPATITR_.2
ARIH1	_YLFYC[Carbamidomethyl]NR_.2
ARIH1	_DISQDSLQDIK_.2
ARL1	_ILILGLDGAGK_.2
ARL1	_AILVVFANK_.2
ARL2	_QDLPGALSSNAIR_.2
ARL2	_ELQSLLVEER_.2
ARL2	_LNIWDVGGQK_.2
ARL2	_EVLELDSIR_.2
ARL2	_LAGATLLIFANK_.2
ARL2BP	_SSSLPASQNNLR_.2
ARL2BP	_SSSLPASQNNLRH_.2
ARL3	_LNVWDIGGQR_.2
ARL3	_ILLLGLDNAGK_.2
ARL6IP5	_AWDDFFPGSDR_.2
ARL6IP5	_LTDYISK_.2
ARL6IP5	_TPMGIVLDALEQQEEGINR_.3
ARL8B	_IWDIGGQPR_.2
ARL8B	_DLPNALDEK_.2
ARL8B	_EIC[Carbamidomethyl]C[Carbamidomethyl]YSISC[Carbamidomethyl]K_.2
ARL8B	_MNLSAIQDR_.2
ARMC6	_IAQETFDAAVR_.2
ARMC6	_GAYPIIFTAWK_.2
ARMCX3	_LNSSVQLAGLR_.2
ARMCX3	_DLGGLPIVAK_.2
ARPC1A	_TLESSIQGLR_.2
ARPC1A	_DGVWKPTLVILR_.3
ARPC1A	_VFSAYIK_.2
ARPC1B	_ASSEGGTAAGAGLDSLHK_.3
ARPC1B	_ASSEGGTAAGAGLDSLHK_.2
ARPC1B	_NSVSQISVLSGGK_.2
ARPC1B	_EVEERPAPTPWGSK_.3
ARPC1B	_EVEERPAPTPWGSK_.2
ARPC1B	_NAYVWTLK_.2
ARPC1B	_TWKPTLVILR_.3
ARPC1B	_IFSAYIK_.2
ARPC1B	_VAWVSHDSTVC[Carbamidomethyl]LADADKK_.4
ARPC2	_DNTINLIHTFR_.3
ARPC2	_DNTINLIHTFR_.2
ARPC2	_YFQFQEEGKEGENR_.2
ARPC2	_YFQFQEEGKEGENR_.3
ARPC2	_ELQAHGADELLKR_.3
ARPC2	_ELQAHGADELLKR_.2
ARPC2	_DYLHYHIK_.2
ARPC2	_ASHTAPQVLFSHR_.3
ARPC2	_ELQAHGADELLK_.3
ARPC2	_ELQAHGADELLK_.2
ARPC3	_AYLQQLR_.2
ARPC3	_WWTC[Carbamidomethyl]FVK_.2
ARPC3	_LIGNMALLPIR_.2
ARPC3	_LIGNM[Oxidation]ALLPIR_.2
ARPC3	_VFDPQNDKPSK_.3
ARPC3	_VFDPQNDKPSK_.2
ARPC3	_DTDIVDEAIYYFK_.2
ARPC3	_ETKDTDIVDEAIYYFK_.3
ARPC4	_AENFFILR_.2
ARPC4	_ELLLQPVTISR_.2
ARPC4	_VLIEGSINSVR_.2
ARPC4	_IVAEEFLK_.2
ARPC5	_ALAAGGVGSIVR_.2
ARPC5	_KVDVDEYDENKFVDEEDGGDGQAGPDEGEVDSC[Carbamidomethyl]LR_.4
ARPC5	_QGNMTAALQAALK_.2
ARPC5	_GFESPSDNSSAMLLQWHEK_.3
ARPC5L	_ALAVGGLGSIIR_.2
ARPC5L	_SSEIEQAVQSLDR_.2
ARPC5L	_GFEKPTENSSAVLLQWHEK_.4
ARPP19	_PGGSDFLR_.2
ARPP19	_QLPTAAPDKTEVTGDHIPTPQDLPQR_.4
ARSB	_GVGFVASPLLK_.2
ARSB	_IELLHNIDPNFVDSSPC[Carbamidomethyl]PR_.3
ARVCF	_DC[Carbamidomethyl]GGVPALVR_.2
ARVCF	_AYLSSGGGFPEGPEPR_.2
ASCC2	_LAPTLSQLDR_.2
ASCC2	_SVFLTFLR_.2
ASCC2	_RPFTIPQVLR_.3
ASCC3	_AVYIAPLK_.2
ASCC3	_SIEPLTYGR_.2
ASCC3	_RLEPLGIIVK_.2
ASCC3	_VSDSLTDLALK_.2
ASCC3	_TVAAELAIFR_.2
ASCC3	_FRPVPLGQTFLGIK_.3
ASL	_SSVDWQIR_.2
ASL	_NPDSLELIR_.2
ASL	_VAEEWAQGTFK_.2
ASL	_FNASIAYDR_.2
ASL	_INVLPLGSGAIAGNPLGVDR_.3
ASL	_INVLPLGSGAIAGNPLGVDR_.2
ASL	_SRNDQVVTDLR_.3
ASL	_DVLFPGYTHLQR_.3
ASNA1	_LLNFPTIVER_.2
ASNA1	_LEETLPVIR_.2
ASNA1	_LIQELAK_.2
ASNA1	_WIFVGGK_.2
ASNA1	_TTC[Carbamidomethyl]SC[Carbamidomethyl]SLAVQLSK_.2
ASNA1	_LPLLPHEVR_.2
ASNA1	_IDTHNIIVNQLVFPDPEKPC[Carbamidomethyl]K_.4
ASNS	_WINATDPSAR_.2
ASNS	_ELYLFDVLR_.2
ASNS	_EAFSDGITSVK_.2
ASPH	_IAESIPYLK_.2
ASPH	_ETGYTELVK_.2
ASPH	_EGIESGDPGTDDGR_.2
ASPH	_FPETTGC[Carbamidomethyl]R_.2
ASPH	_LGIYDADGDGDFDVDDAK_.2
ASPH	_GDWSQFTLWQQGR_.2
ASPH	_GAIETYQEVASLPDVPADLLK_.3
ASPH	_GLFLPEDENLREK_.3
ASPSCR1	_SEPAAEEGALVPPEPIPGTAQPVKR_.3
ASPSCR1	_AAGSPSPLPAPDPAPK_.2
ASPSCR1	_GTTLQSLGLTGGSATIR_.2
ATAD3A	_ITVLEALR_.2
ATAD3A	_LAQFDYGR_.2
ATAD3A	_LFDWANTSR_.2
ATAD3A	_TAGTLFGEGFR_.2
ATAD3A	_ATLNAFLYR_.2
ATAD3A	_QQQLLNEENLR_.2
ATAD3A	_QTVLESIR_.2
ATAD3A	_GEGAGPPPPLPPAQPGAEGGGDR_.2
ATAD3A	_DKWSNFDPTGLER_.3
ATAD3A	_LLSRPQDALEGVVLSPSLEAR_.3
ATG3	_TDAGGEDAILQTR_.2
ATG3	_LWLFGYDEQR_.2
ATG3	_AKTDAGGEDAILQTR_.3
ATG3	_ALEVAEYLTPVLK_.2
ATG4B	_LWFTYR_.2
ATG4B	_TSVPC[Carbamidomethyl]AGATAFPADSDR_.2
ATG5	_IPTC[Carbamidomethyl]FTLYQDEITER_.2
ATG5	_EAEPYYLLLPR_.2
ATG7	_ISYSNPVR_.2
ATG7	_FDNVLPVSLAFDK_.2
ATG7	_WLPAVIAASK_.2
ATG7	_EGFNFLAK_.2
ATIC	_TLTPISAAYAR_.2
ATIC	_TGLVEFAR_.2
ATIC	_SLFSNVVTK_.2
ATIC	_SGVAYIAAPSGSAADK_.2
ATIC	_NGQVIGIGAGQQSR_.2
ATIC	_EALGIPAAASFK_.2
ATIC	_HVSPAGAAVGIPLSEDEAK_.3
ATIC	_TLFGLHLSQK_.2
ATIC	_DVSELTGFPEMLGGR_.2
ATIC	_MSSFGDFVALSDVC[Carbamidomethyl]DVPTAK_.2
ATL3	_GLLEYFK_.2
ATL3	_NVFSTFR_.2
ATL3	_IYQGEDLPHPK_.2
ATL3	_IYQGEDLPHPK_.3
ATL3	_ALASILLQDHIR_.3
ATL3	_DQHSFELDEK_.3
ATL3	_ESGHSNWLGDPEEPLTGFSWR_.3
ATOX1	_YDIDLPNKK_.2
ATOX1	_YDIDLPNK_.2
ATOX1	_LGGVKYDIDLPNKK_.3
ATP1B3	_LFIYNPTTGEFLGR_.2
ATP1B3	_SDPTSYAGYIEDLKK_.3
ATP2A2	_EFDELNPSAQR_.2
ATP2A2	_EWGSGSDTLR_.2
ATP2A2	_VGEATETALTC[Carbamidomethyl]LVEK_.2
ATP2A2	_EFTLEFSR_.2
ATP2A2	_NYLEPGKEC[Carbamidomethyl]VQPATK_.2
ATP2A2	_IEVASSVK_.2
ATP2A2	_SMSVYC[Carbamidomethyl]TPNKPSR_.3
ATP2A2	_VDQSILTGESVSVIK_.2
ATP2A2	_TGTLTTNQMSVC[Carbamidomethyl]R_.2
ATP2A2	_SLPSVETLGC[Carbamidomethyl]TSVIC[Carbamidomethyl]SDK_.2
ATP2B4	_TSPVEGLSGNPADLEK_.2
ATP2B4	_GASEIILR_.2
ATP2B4	_NVFSGIYR_.2
ATP2B4	_GIIDSTVGEHR_.2
ATP2B4	_TIC[Carbamidomethyl]IAYR_.2
ATP2B4	_VLPANSMAESR_.2
ATP2B4	_QIPSPDVFLPK_.2
ATP5A1	_AVDSLVPIGR_.2
ATP5A1	_VLSIGDGIAR_.2
ATP5A1	_LELAQYR_.2
ATP5A1	_EAYPGDVFYLHSR_.3
ATP5A1	_ILGADTSVDLEETGR_.2
ATP5A1	_RTGAIVDVPVGEELLGR_.3
ATP5A1	_GIRPAINVGLSVSR_.3
ATP5A1	_GIRPAINVGLSVSR_.2
ATP5A1	_TSIAIDTIINQK_.2
ATP5A1	_NVQAEEMVEFSSGLK_.2
ATP5B	_AHGGYSVFAGVGER_.2
ATP5B	_VLDSGAPIKIPVGPETLGR_.3
ATP5B	_VLDSGAPIKIPVGPETLGR_.2
ATP5B	_FTQAGSEVSALLGR_.2
ATP5B	_FTQAGSEVSALLGR_.3
ATP5B	_VALTGLTVAEYFR_.2
ATP5B	_LVLEVAQHLGESTVR_.3
ATP5B	_EGNDLYHEMIESGVINLK_.3
ATP5B	_IMDPNIVGSEHYDVAR_.3
ATP5B	_FLSQPFQVAEVFTGHMGK_.3
ATP5C1	_HLLIGVSSDR_.2
ATP5C1	_SEVATLTAAGK_.2
ATP5C1	_LTLTFNR_.2
ATP5C1	_IYGLGSLALYEK_.2
ATP5C1	_THSDQFLVAFK_.3
ATP5C1	_THSDQFLVAFK_.2
ATP5C1	_GLC[Carbamidomethyl]GAIHSSIAK_.2
ATP5C1	_GLC[Carbamidomethyl]GAIHSSIAK_.3
ATP5C1	_EVMLVGIGDK_.2
ATP5D	_IEANEALVK_.2
ATP5D	_AQAELVGTADEATR_.2
ATP5E;ATP5EP2	_QAGLSYIR_.2
ATP5E;ATP5EP2	_DALKTEFK_.2
ATP5F1	_HYLFDVQR_.2
ATP5F1	_QASIQHIQNAIDTEK_.3
ATP5F1	_QASIQHIQNAIDTEK_.2
ATP5F1	_LAQLEEAK_.2
ATP5I	_ELAEDDSILK_.2
ATP5I	_VPPVQVSPLIK_.2
ATP5I	_YNYLKPR_.2
ATP5J	_FEVIEKPQA_.2
ATP5J	_ELDPIQK_.2
ATP5J	_QTSGGPVDASSEYQQELER_.2
ATP5J	_FEDPKFEVIEKPQA_.3
ATP5J	_RQTSGGPVDASSEYQQELER_.3
ATP5J2	_DFSPSGIFGAFQR_.2
ATP5J2	_LGELPSWILMR_.2
ATP5L	_IVNSAQTGSFK_.2
ATP5L	_LATFWYYAK_.2
ATP5L	_TPALVNAAVTYSKPR_.3
ATP5L	_TPALVNAAVTYSKPR_.2
ATP5L	_VELVPPTPAEIPR_.2
ATP5O	_VAASVLNPYVK_.2
ATP5O	_YATALYSAASK_.2
ATP5O	_SFLSQGQVLK_.2
ATP5O	_TDPSILGGMIVR_.2
ATP5O	_VAQILKEPK_.2
ATP5O	_SLNDITAK_.2
ATP5O	_LSNTQGVVSAFSTMMSVHR_.3
ATP5O	_GEVPC[Carbamidomethyl]TVTSASPLEEATLSELK_.2
ATP5O	_LVRPPVQVYGIEGR_.3
ATP5O	_FSPLTTNLINLLAENGR_.2
ATP6AP1	_LSLTYER_.2
ATP6AP1	_SEDVPYTAALTAVRPSR_.3
ATP6AP1	_DVAVVAGGLGR_.2
ATP6V0A1	_DLNPDVNVFQR_.2
ATP6V0A1	_LGFVAGVINR_.2
ATP6V0A1	_NFLELTELK_.2
ATP6V0D1	_LYPEGLAQLAR_.2
ATP6V0D1	_LLFEGAGSNPGDK_.2
ATP6V0D1	_NVADYYPEYK_.2
ATP6V0D1	_AYLESFYK_.2
ATP6V0D1	_SIAELVPK_.2
ATP6V1B2	_KTSC[Carbamidomethyl]EFTGDILR_.3
ATP6V1B2	_KTSC[Carbamidomethyl]EFTGDILR_.2
ATP6V1B2	_TSC[Carbamidomethyl]EFTGDILR_.2
ATP6V1B2	_AVVQVFEGTSGIDAK_.2
ATP6V1B2	_QIYPPINVLPSLSR_.2
ATP6V1B2	_YAEIVHLTLPDGTKR_.4
ATP6V1B2	_IPIFSAAGLPHNEIAAQIC[Carbamidomethyl]R_.3
ATP6V1B2	_TPVSEDMLGR_.2
ATP6V1B2	_RIPQSTLSEFYPR_.3
ATP6V1B2	_IPQSTLSEFYPR_.2
ATP6V1C1	_IDC[Carbamidomethyl]NLLEFK_.2
ATP6V1C1	_GNLQNLER_.2
ATP6V1D	_IEIFPSR_.2
ATP6V1D	_EAAFSLAEAK_.2
ATP6V1D	_RVNAIEHVIIPR_.3
ATP6V1E1	_KQDFPLVK_.2
ATP6V1E1	_GALFGANANR_.2
ATP6V1E1	_ARDDLITDLLNEAK_.3
ATP6V1G1	_EEAQAEIEQYR_.2
ATP6V1G1	_MTILQTYFR_.2
ATP6V1H	_QLQSEQPQTAAAR_.2
ATP6V1H	_YNALLAVQK_.2
ATP6V1H	_GAVDAAVPTNIIAAK_.2
ATP6V1H	_VSIFFDYAR_.2
ATXN10	_LASEEPPDDEEALATIR_.2
ATXN10	_NAC[Carbamidomethyl]IEC[Carbamidomethyl]SVNQNSIR_.2
ATXN10	_DDIPVFLR_.2
ATXN10	_NLTEDNSQNQDLIAK_.2
ATXN10	_ITSDEPLTKDDIPVFLR_.3
ATXN2L	_TLSSPSNRPSGETSVPPPPAVGR_.3
ATXN2L	_TLEPQELAR_.2
ATXN2L	_YIPLPQR_.2
ATXN2L	_ISLAPTDVK_.2
ATXN2L	_FNEENYGVK_.2
ATXN2L	_EIESSPQYR_.2
ATXN2L	_FQLEELR_.2
ATXN2L	_LQPSSSPENSLDPFPPR_.2
ATXN2L	_GAEGILAPQPPPPQQHQERPGAAAIGSAR_.4
ATXN2L	_AEGLQVGQDAR_.2
B4GALT7	_LAVLVPFR_.2
B4GALT7	_SGLLSGGLPR_.2
BABAM2	_VGLDATNC[Carbamidomethyl]LR_.2
BABAM2	_SGC[Carbamidomethyl]TSLTPGPNC[Carbamidomethyl]DR_.2
BAG2	_LLESLDQLELR_.2
BAG2	_FLDDLGNAK_.2
BAG3	_ELLALDSVDPEGR_.2
BAG3	_IQGDDWEPRPLR_.3
BAG3	_QC[Carbamidomethyl]GQVAAAAAAQPPASHGPER_.3
BAG3	_FRTEAAAAAPQR_.3
BAG3	_VQGLEQAVDNFEGK_.2
BAG3	_SSTPLHSPSPIR_.3
BAG3	_IDPQTGWPFFVDHNSR_.3
BAG3	_ETAPVSQPENKPESKPGPVGPELPPGHIPIQVIR_.5
BAG3	_EGHPVYPQLRPGYIPIPVLHEGAENR_.5
BAG6	_LINLVGESLR_.2
BAG6	_LQEDPNYSPQR_.2
BAG6	_DLEAPEVQESYR_.2
BAG6	_AGSSESIAAFIQR_.2
BAG6	_ESFSLVQVQPGVDIIR_.2
BAG6	_C[Carbamidomethyl]NLAC[Carbamidomethyl]TPPR_.2
BAG6	_DIQTLLSR_.2
BAG6	_LLGNTFVALSDLR_.2
BANF1	_DC[Carbamidomethyl]FGC[Carbamidomethyl]LR_.2
BANF1	_KDEDLFR_.2
BANF1	_DFVAEPMGEKPVGSLAGIGEVLGK_.3
BAP18	_KVASGVLSPPPAAPPPSSSSVPEAGGPPIKK_.4
BAP18	_VGEIFSAAGAAFTK_.2
BASP1	_ETPAATEAPSSTPK_.2
BASP1	_AEPPKAPEQEQAAPGPAAGGEAPK_.3
BASP1	_ESEPQAAAEPAEAK_.2
BASP1	_AAEAAAAPAESAAPAAGEEPSKEEGEPK_.3
BASP1	_AQGPAASAEEPKPVEAPAANSDQTVTVKE_.3
BASP1	_TEAPAAPAAQETK_.2
BAX	_TGALLLQGFIQDR_.2
BAX	_IGDELDSNMELQR_.2
BAX	_MIAAVDTDSPR_.2
BCAP31	_LDVGNAEVK_.2
BCAP31	_LDVGNAEVKLEEENR_.3
BCAP31	_LDVGNAEVKLEEENR_.2
BCAP31	_LQAAVDGPMDKKEE_.3
BCAP31	_LQAAVDGPMDKKEE_.2
BCAP31	_AENQVLAMR_.2
BCAS2	_EAAAALVEEETRR_.3
BCAS2	_EAAAALVEEETRR_.2
BCAT1	_LTDIQYGR_.2
BCAT1	_DLIVTPATILK_.2
BCAT1	_PTFIGTEPSLGVK_.2
BCAT1	_AKDLIVTPATILK_.3
BCAT1	_AKDLIVTPATILK_.2
BCAT1	_LFQPNLNMDR_.2
BCAT1	_YLTMDDLTTALEGNR_.2
BCCIP	_LLQQLFLK_.2
BCCIP	_KGTQC[Carbamidomethyl]VEQIQELVLR_.3
BCL10	_LLDYLQENPK_.2
BCL10	_GLDTLVESIR_.2
BCL10	_EDTEEISC[Carbamidomethyl]R_.2
BCL2L1	_EAGDEFELR_.2
BCL2L1	_ELVVDFLSYK_.2
BCLAF1	_SSFYPDGGDQETAK_.2
BCLAF1	_ETGYVVERPSTTK_.3
BCLAF1	_RPKEEEWDPEYTPK_.3
BCR	_LASQLGVYR_.2
BCR	_VSGVATDIQALK_.2
BCR	_DALVSGALESTK_.2
BCR	_HC[Carbamidomethyl]PVVVSEATIVGVR_.3
BCS1L	_RPLNSVVLQQGLADR_.3
BCS1L	_DVQEFIDNPK_.2
BCS1L	_DLAVENPVK_.2
BDH2	_SVAADFIQQGIR_.2
BDH2	_VIATDINESK_.2
BGN	_VVQC[Carbamidomethyl]SDLGLK_.2
BGN	_IQAIELEDLLR_.2
BGN	_LAIQFGNYK_.2
BIN1	_GVFPENFTER_.2
BIN1	_SPSPPDGSPAATPEIR_.2
BIN1	_VQAQHDYTATDTDELQLK_.3
BIN3	_LQQLEEQTR_.2
BIN3	_LDYFQPSFESLIR_.2
BLMH	_IGPITPLEFYR_.2
BLMH	_DGEAVWFGC[Carbamidomethyl]DVGK_.2
BLVRA	_GSLLFTAGPLEEER_.2
BLVRA	_FGFPAFSGISR_.2
BLVRA	_SGSLENVPNVGVNK_.2
BLVRA	_LLGQFSEK_.2
BLVRA	_FGVVVVGVGR_.2
BLVRA	_SPLSWIEEK_.2
BLVRA	_DQNIFVQK_.2
BLVRA	_NPHPSSAFLNLIGFVSR_.3
BLVRA	_ILHC[Carbamidomethyl]LGLAEEIQK_.3
BLVRB	_TVAGQDAVIVLLGTR_.2
BLVRB	_TVAGQDAVIVLLGTR_.3
BLVRB	_LQAVTDDHIR_.2
BOLA2	_TLTPDQWAR_.2
BOLA2	_DLEAEHVEVEDTTLNR_.3
BOLA2	_DLEAEHVEVEDTTLNR_.2
BOP1	_LTDEQVALVR_.2
BOP1	_LVAGSTDQLLSAFVPPEEPPLQPAR_.3
BOP1	_LALPGHAESYNPPPEYLLSEEER_.3
BOP1	_DLQPFPTC[Carbamidomethyl]QALVYR_.2
BOP1	_TTEEQVQASTPC[Carbamidomethyl]PR_.2
BPGM	_LLPYWNER_.2
BPGM	_VC[Carbamidomethyl]DVPLDQLPR_.2
BRK1	_RIEYIEAR_.2
BRK1	_EYIEIITSSIK_.2
BSG	_FFVSSSQGR_.2
BSG	_GSDQAIITLR_.2
BSG	_GGVVLKEDALPGQK_.3
BSG	_GGVVLKEDALPGQK_.2
BSG	_SESVPPVTDWAWYK_.2
BSG	_RKPEDVLDDDDAGSAPLK_.3
BSG	_RKPEDVLDDDDAGSAPLK_.4
BSG	_SELHIENLNMEADPGQYR_.3
BSG	_KPEDVLDDDDAGSAPLK_.3
BSG	_SSEHINEGETAMLVC[Carbamidomethyl]K_.3
BST1	_VADFLSWC[Carbamidomethyl]R_.2
BST1	_ALLSPEQR_.2
BTF3	_RLAEALPK_.2
BTF3	_APLATGEDDDDEVPDLVENFDEASKNEAN_.3
BTF3	_GGC[Carbamidomethyl]PGGEATLSQPPPR_.2
BTF3	_VQASLAANTFTITGHAETK_.3
BUB3	_LNQPPEDGISSVK_.2
BUB3	_VYTLSVSGDR_.2
BUB3	_QGYVLSSIEGR_.2
BUB3	_VLVWDLR_.2
BUB3	_TPC[Carbamidomethyl]NAGTFSQPEK_.2
BUB3	_VAVEYLDPSPEVQK_.2
BUD31	_DTNFGTNC[Carbamidomethyl]IC[Carbamidomethyl]R_.2
BUD31	_KVESLWPIFR_.3
BYSL	_GTGEAEEEYVGPR_.2
BYSL	_EALLELLR_.2
BYSL	_FYNLVLLPR_.2
BYSL	_EAIIVGSIITK_.2
BZW1	_ELSEYVR_.2
BZW1	_AEVLSEEPILK_.2
BZW1	_YFTEAGLK_.2
BZW1	_DINAVAASLR_.2
BZW1	_FLDASGAK_.2
BZW1	_FVEWLK_.2
BZW1	_EELVAEQAIK_.2
BZW1	_EGVSAAFAVK_.2
BZW1	_LMELFPANK_.2
BZW2	_LLELFPVNR_.2
BZW2	_ELSDFLR_.2
BZW2	_IVVLFYK_.2
BZW2	_ADVLSEEAILK_.2
BZW2	_FLDSTGSR_.2
C11orf54	_APLVC[Carbamidomethyl]LPVFVSR_.2
C11orf54	_IAEVGGVPYLLPLVNQK_.2
C11orf68	_LGVLEADSAIR_.2
C11orf68	_FQLGGSAR_.2
C11orf68	_WHLC[Carbamidomethyl]PTLYESR_.3
C12orf10	_LPLPEPWR_.2
C12orf10	_ALVEEALAQR_.2
C12orf10	_YALTTTLSAR_.2
C12orf10	_FQVDPSGEIVELAK_.2
C12orf10	_AMDLVQEEFLQR_.2
C12orf10	_LDFYQHSWLPAR_.3
C12orf57	_SYEAQDPEIASLSGK_.2
C12orf57	_VVLAEVIQAFSAPENAVR_.3
C12orf57	_VVLAEVIQAFSAPENAVR_.2
C14orf159	_AADGNYYNAR_.2
C14orf159	_SLAPAFER_.2
C14orf166	_EGLPVALDK_.2
C14orf166	_LLHIEELR_.2
C14orf166	_LEYGDNAEK_.2
C14orf166	_DVNC[Carbamidomethyl]PFK_.2
C14orf166	_INEAIVAVQAIIADPK_.3
C14orf166	_YKDLVPDNSK_.2
C14orf166	_AGVMALANLLQIQR_.2
C14orf166	_NAEPLINLDVNNPDFK_.2
C16orf62	_AAISLVPEVPK_.2
C16orf62	_EVNTVLADVIK_.2
C16orf62	_TGISEC[Carbamidomethyl]LPR_.2
C19orf43	_TEDEVLTSK_.2
C19orf43	_QRQEEPPPGPQRPDQSAAAAGPGDPK_.4
C1orf123	_TIVEFEC[Carbamidomethyl]R_.2
C1orf123	_ATLENITNLRPVGEDFR_.3
C1QBP	_EVSFQSTGESEWK_.2
C1QBP	_VEEQEPELTSTPNFVVEVIK_.2
C1QBP	_VEEQEPELTSTPNFVVEVIK_.3
C1QBP	_AFVDFLSDEIKEER_.3
C1QBP	_ALVLDC[Carbamidomethyl]HYPEDEVGQEDEAESDIFSIR_.3
C21orf33	_NLSTFAVDGK_.2
C21orf33	_NVLTESAR_.2
C21orf33	_ITDLANLSAANHDAAIFPGGFGAAK_.3
C21orf33	_EFHQAGKPIGLC[Carbamidomethyl]C[Carbamidomethyl]IAPVLAAK_.4
C3orf58	_DSGSFLLR_.2
C3orf58	_LLDFLNVK_.2
C3orf58	_EYLAQLSNNVR_.2
C7orf50	_ELDEEGSDPPLPGR_.2
C7orf50	_SGAELALDYLC[Carbamidomethyl]R_.2
C7orf50	_RSGAELALDYLC[Carbamidomethyl]R_.3
C7orf50	_GEAVLRPGLDAEPELSPEEQR_.3
C9orf142	_FVC[Carbamidomethyl]YC[Carbamidomethyl]EGEESGEGDR_.2
C9orf142	_VPGPEAAPR_.2
CACYBP	_TDTVLILC[Carbamidomethyl]R_.2
CACYBP	_WDYLTQVEK_.2
CACYBP	_SFDLLVK_.2
CACYBP	_ISNYGWDQSDK_.2
CACYBP	_KAELLDNEKPAAVVAPITTGYTVK_.4
CACYBP	_KAELLDNEKPAAVVAPITTGYTVK_.3
CACYBP	_VKTDTVLILC[Carbamidomethyl]R_.3
CACYBP	_VKTDTVLILC[Carbamidomethyl]R_.2
CAD	_VLGTSPEAIDSAENR_.2
CAD	_ELSDLESAR_.2
CAD	_YVAPPSLR_.2
CAD	_VPQFSFSR_.2
CAD	_SFPFVSK_.2
CAD	_ASDPGLPAEEPKEK_.3
CAD	_LC[Carbamidomethyl]PPGIPTPGSGLPPPR_.2
CAD	_FLSSAAAVSK_.2
CAD	_ASDPGLPAEEPK_.2
CAD	_NSVTGGTAAFEPSVDYC[Carbamidomethyl]VVK_.2
CALM1;CALM2;CALM3	_DTDSEEEIREAFR_.3
CALM1;CALM2;CALM3	_DTDSEEEIREAFR_.2
CALM1;CALM2;CALM3	_EAFSLFDKDGDGTITTK_.3
CALM1;CALM2;CALM3	_EAFSLFDKDGDGTITTK_.2
CALM1;CALM2;CALM3	_VFDKDGNGYISAAELR_.3
CALM1;CALM2;CALM3	_VFDKDGNGYISAAELR_.2
CALM1;CALM2;CALM3	_EAFSLFDK_.2
CALM1;CALM2;CALM3	_MKDTDSEEEIREAFR_.3
CALM1;CALM2;CALM3	_MKDTDSEEEIREAFR_.4
CALM1;CALM2;CALM3	_M[Oxidation]KDTDSEEEIR_.2
CALR	_IKDPDASKPEDWDER_.3
CALR	_IKDPDASKPEDWDER_.4
CALR	_IKDPDASKPEDWDER_.2
CALR	_HEQNIDC[Carbamidomethyl]GGGYVK_.3
CALR	_VHVIFNYK_.2
CALR	_FYALSASFEPFSNK_.3
CALR	_FYGDEEKDKGLQTSQDAR_.4
CALR	_IDDPTDSKPEDWDKPEHIPDPDAK_.5
CALR	_IDDPTDSKPEDWDKPEHIPDPDAK_.4
CALR	_FYGDEEK_.2
CALU	_TFDQLTPEESKER_.3
CALU	_TFDQLTPEESKER_.2
CALU	_EQFVEFR_.2
CALU	_WIYEDVER_.2
CALU	_TFDQLTPEESK_.2
CALU	_TEREQFVEFR_.3
CALU	_DWILPSDYDHAEAEAR_.3
CAMK2D	_ESTESSNTTIEDEDVK_.2
CAMK2D	_IPTGQEYAAK_.2
CAMK2D	_FYFENALSK_.2
CAMK2D	_SGSPTVPIK_.2
CAMK2D	_GAILTTMLATR_.2
CAMK2D	_DLKPENLLLASK_.3
CAND1	_ALTLIAGSPLK_.2
CAND1	_SVILEAFSSPSEEVK_.2
CAND1	_DSIKLDDDSER_.3
CAND1	_HTVDDGLDIR_.2
CAND1	_GYLISGSSYAR_.2
CAND1	_NVVAEC[Carbamidomethyl]LGK_.2
CAND1	_DLFTC[Carbamidomethyl]TIK_.2
CAND1	_LSTLC[Carbamidomethyl]PSAVLQR_.2
CAND1	_C[Carbamidomethyl]LGPLVSK_.2
CAND1	_DLLDTVLPHLYNETK_.3
CANX	_AEEDEILNR_.2
CANX	_IVDDWANDGWGLK_.2
CANX	_PVIDNPNYK_.2
CANX	_APVPTGEVYFADSFDR_.2
CANX	_LHFIFR_.2
CANX	_IPNPDFFEDLEPFR_.2
CANX	_C[Carbamidomethyl]ESAPGC[Carbamidomethyl]GVWQRPVIDNPNYK_.3
CANX	_IVDDWANDGWGLKK_.3
CANX	_IPDPEAVKPDDWDEDAPAK_.3
CANX	_WKPPMIDNPSYQGIWKPR_.4
CAP1	_NSLDC[Carbamidomethyl]EIVSAK_.2
CAP1	_ALLVTASQC[Carbamidomethyl]QQPAENK_.2
CAP1	_ALLVTASQC[Carbamidomethyl]QQPAENK_.3
CAP1	_INSITVDNC[Carbamidomethyl]K_.2
CAP1	_C[Carbamidomethyl]VNTTLQIK_.2
CAP1	_VENQENVSNLVIEDTELK_.2
CAP1	_VENQENVSNLVIEDTELK_.3
CAP1	_EPAVLELEGK_.2
CAP1	_GKINSITVDNC[Carbamidomethyl]K_.2
CAP1	_SSEMNVLIPTEGGDFNEFPVPEQFK_.3
CAPN1	_SEQFINLR_.2
CAPN1	_DFFLANASR_.2
CAPN1	_GQVVSLIR_.2
CAPN1	_GFSLESC[Carbamidomethyl]R_.2
CAPN1	_LEIC[Carbamidomethyl]NLTPDALK_.2
CAPN1	_C[Carbamidomethyl]LQSGTLFR_.2
CAPN1	_LPPGEYVVVPSTFEPNKEGDFVLR_.3
CAPN1	_LYELIITR_.2
CAPN1	_NYPATFWVNPQFK_.2
CAPN1	_IRLDETDDPDDYGDR_.3
CAPN2	_RPTEIC[Carbamidomethyl]ADPQFIIGGATR_.3
CAPN2	_RPTEIC[Carbamidomethyl]ADPQFIIGGATR_.2
CAPN2	_NFFLTNR_.2
CAPN2	_SDGFSIETC[Carbamidomethyl]K_.2
CAPN2	_YLNQDYEALR_.2
CAPN2	_ERSDTFINLR_.3
CAPN2	_LEEEDEDEEDGESGC[Carbamidomethyl]TFLVGLIQK_.3
CAPN2	_EFYILWTK_.2
CAPN2	_LEIC[Carbamidomethyl]NLTPDTLTSDTYKK_.3
CAPN2	_NYPNTFWMNPQYLIK_.2
CAPNS1	_TDGFGIDTC[Carbamidomethyl]R_.2
CAPNS1	_THYSNIEANESEEVR_.3
CAPNS1	_THYSNIEANESEEVR_.2
CAPNS1	_LGFEEFK_.2
CAPNS1	_YLWNNIK_.2
CAPNS1	_ILGGVISAISEAAAQYNPEPPPPR_.3
CAPNS1	_SMVAVMDSDTTGK_.2
CAPRIN1	_LNQDQLDAVSK_.2
CAPRIN1	_YQEVTNNLEFAK_.2
CAPRIN1	_QILGVIDKK_.2
CAPRIN1	_DGYQQNFK_.2
CAPRIN1	_QILGVIDK_.2
CAPRIN1	_SFMALSQDIQK_.2
CAPRIN1	_LVDPERDMSLR_.3
CAPZA1	_EASDPQPEEADGGLK_.2
CAPZA1	_KEASDPQPEEADGGLK_.3
CAPZA1	_KEASDPQPEEADGGLK_.2
CAPZA1	_DVQDSLTVSNEAQTAK_.2
CAPZA1	_TIDGQQTIIAC[Carbamidomethyl]IESHQFQPK_.3
CAPZA1	_FITHAPPGEFNEVFNDVR_.3
CAPZA1	_FTITPPTAQVVGVLK_.3
CAPZA1	_IEGYEDQVLITEHGDLGNSR_.3
CAPZA2	_LLLNNDNLLR_.2
CAPZA2	_EATDPRPC[Carbamidomethyl]EVENAVESWR_.3
CAPZA2	_TSVETALR_.2
CAPZA2	_FTITPSTTQVVGILK_.2
CAPZA2	_DIQDSLTVSNEVQTAK_.2
CAPZA2	_IQVHYYEDGNVQLVSHK_.4
CAPZA2	_IQVHYYEDGNVQLVSHK_.3
CAPZA2	_FIIHAPPGEFNEVFNDVR_.3
CAPZA2	_EGAAHAFAQYNLDQFTPVK_.3
CARHSP1	_HETWSGHVISS_.2
CARHSP1	_LQAVEVVITHLAPGTK_.3
CARM1	_GAAVDEYFR_.2
CARM1	_YTVNFLEAK_.2
CARM1	_SSNLLDLK_.2
CARM1	_QPVVDTFDIR_.2
CARM1	_ANFWYQPSFHGVDLSALR_.3
CARS2	_AALADDFDTPR_.2
CARS2	_LVGVVPGPVGEPADSDKR_.3
CASP3	_SGTDVDAANLR_.2
CASP3	_ELYFYH_.2
CASP6	_IFIIQAC[Carbamidomethyl]R_.2
CASP6	_GNQHDVPVIPLDVVDNQTEK_.3
CASP6	_FSDLGFEVK_.2
CASP7	_SSFVPSLFSK_.2
CASP7	_LFFIQAC[Carbamidomethyl]R_.2
CASP7	_GTELDDGIQADSGPINDTDANPR_.2
CAT	_NLSVEDAAR_.2
CAT	_FNTANDDNVTQVR_.2
CAT	_LNVITVGPR_.2
CAT	_DAQIFIQK_.2
CAT	_AFYVNVLNEEQR_.2
CAT	_ADVLTTGAGNPVGDK_.2
CAT	_FSTVAGESGSADTVR_.2
CAT	_LSQEDPDYGIR_.2
CAT	_DPILFPSFIHSQK_.3
CAT	_LGPNYLHIPVNC[Carbamidomethyl]PYR_.3
CAV1	_EIDLVNRDPK_.2
CAV1	_EIDLVNR_.2
CAV1	_IDFEDVIAEPEGTHSFDGIWK_.3
CAV1	_AMADELSEK_.2
CAV1	_YVDSEGHLYTVPIR_.3
CAVIN1	_SFTPDHVVYAR_.3
CAVIN1	_SFTPDHVVYAR_.2
CAVIN1	_KLEVNEAELLR_.3
CAVIN1	_KLEVNEAELLR_.2
CAVIN1	_KLEVNEAELLRR_.3
CAVIN1	_LEVNEAELLR_.2
CAVIN1	_IREGQVEVLK_.2
CAVIN1	_QAEMEGAVQSIQGELSK_.3
CAVIN1	_VMIYQDEVK_.2
CAVIN1	_ATEMVEVGADDDEGGAERGEAGDLR_.3
CAVIN2	_YEGSYALTSEEAER_.2
CAVIN2	_QISLEGSVK_.2
CAVIN2	_LVNMLDAVQENQHK_.3
CAVIN2	_VLIFQEENEIPASVFVK_.2
CAVIN3	_IQSGLGALSR_.2
CAVIN3	_SHDTTSNTLAQLLAK_.3
CAVIN3	_LASMLETLR_.2
CBFB	_EYVDLER_.2
CBFB	_AQQEDALAQQAFEEAR_.2
CBL	_VPVSAPSSSDPWTGR_.2
CBL	_LDLLPQR_.2
CBR1	_IGVTVLSR_.2
CBR1	_ILLNAC[Carbamidomethyl]C[Carbamidomethyl]PGWVR_.2
CBR1	_TNFFGTR_.2
CBR1	_LFSGDVVLTAR_.2
CBR1	_EGWPSSAYGVTK_.2
CBR1	_SPEEGAETPVYLALLPPDAEGPHGQFVSEK_.3
CBR1	_DVC[Carbamidomethyl]TELLPLIKPQGR_.3
CBR1	_FHQLDIDDLQSIR_.3
CBR1	_GQAAVQQLQAEGLSPR_.3
CBR1	_VVNVSSIMSVR_.2
CBR3	_AFENC[Carbamidomethyl]SEDLQER_.2
CBR3	_ILVNAC[Carbamidomethyl]C[Carbamidomethyl]PGPVK_.2
CBR3	_VVNISSLQC[Carbamidomethyl]LR_.2
CBR3	_TNFFATR_.2
CBR3	_QFSGDVVLTAR_.2
CBX1	_NSDEADLVPAK_.2
CBX1	_GKVEYLLK_.2
CBX3	_KVEEAEPEEFVVEK_.3
CBX3	_KVEEAEPEEFVVEK_.2
CBX3	_LTWHSC[Carbamidomethyl]PEDEAQ_.2
CBX3	_WKDSDEADLVLAK_.3
CBX3	_VEEAEPEEFVVEK_.2
CBX5	_GQVEYLLK_.2
CBX5	_SNFSNSADDIK_.2
CBX5	_WKDTDEADLVLAK_.3
CC2D1B	_EQLALLEAR_.2
CC2D1B	_TLESQLASVR_.2
CCAR1	_LLLPTPTVK_.2
CCAR1	_SC[Carbamidomethyl]ALAEDPQELR_.2
CCAR1	_DLSQLQENLK_.2
CCAR2	_FAEFQYLQPGPPR_.2
CCAR2	_VQTLSNQPLLK_.2
CCAR2	_FSATEVTNK_.2
CCAR2	_ADSWVEKEEPAPSN_.2
CCAR2	_INPLPGGR_.2
CCAR2	_AAEAAPPTQEAQGETEPTEQAPDALEQAADTSR_.3
CCAR2	_EAAPDAGAEPITADSDPAYSSK_.2
CCAR2	_NAETPEATTQQETDTDLPEAPPPPLEPAVIAR_.3
CCAR2	_VVTQNIC[Carbamidomethyl]QYR_.2
CCAR2	_NFSGTASTSLLGPPPGLLTPPVATELSQNAR_.3
CCDC124	_VLEEGSVEAR_.2
CCDC124	_AAFTAFEEAQLPR_.2
CCDC124	_SHLEVPLEENVNR_.3
CCDC22	_DLGELLQAWGAGAK_.2
CCDC22	_FTFHLEPQAQATQVSDVPATSR_.3
CCDC22	_TLGVSFVQAESEC[Carbamidomethyl]R_.2
CCDC22	_QSWGLLGAPIQAR_.2
CCDC22	_QENAGLLGR_.2
CCDC22	_DRPGDEDWVHR_.3
CCDC22	_EFQASPLLLPVPTQVPQPVGR_.3
CCDC22	_EFQASPLLLPVPTQVPQPVGR_.2
CCDC22	_LVVPELSSR_.2
CCDC47	_QDLLNVLAR_.2
CCDC47	_RQDLLNVLAR_.2
CCDC47	_VEENFLK_.2
CCDC47	_LAQAWFNTHR_.3
CCDC47	_LNQENEHIYNLWC[Carbamidomethyl]SGR_.3
CCDC50	_AAQVAQDEEIAR_.2
CCDC50	_HFPEFPATR_.2
CCDC50	_LVQHDLQVAK_.2
CCDC50	_DQEWYDAEIAR_.2
CCDC58	_NC[Carbamidomethyl]IAQTSAVVK_.2
CCDC58	_NLDDLTLLK_.2
CCDC58	_IVHELNTTVPTASFAGK_.3
CCDC6	_LDQPVSAPPSPR_.2
CCDC6	_IELETYK_.2
CCDC6	_QLTLEQLR_.2
CCDC93	_SYSVSQFQK_.2
CCDC93	_ADPSILQNLR_.2
CCDC93	_FIELYR_.2
CCDC93	_TVVDLSEVYKPR_.3
CCNY	_SLAEANNLSFPLEPLSR_.2
CCNY	_LESYRPDTDLSR_.3
CCNYL1	_ASTIFLSK_.2
CCNYL1	_SLDIFDER_.2
CCS	_FLQLTPER_.2
CCS	_VWDVIGR_.2
CCS	_SLIIDEGEDDLGR_.2
CCS	_SAGLFQNPK_.2
CCT2	_HGINC[Carbamidomethyl]FINR_.2
CCT2	_EAVAMESYAK_.2
CCT2	_GSGNLEAIHIIK_.3
CCT2	_IHPQTIIAGWR_.3
CCT2	_AAHSEGNTTAGLDMR_.3
CCT2	_KIHPQTIIAGWR_.3
CCT2	_LGGSLADSYLDEGFLLDKK_.3
CCT2	_KLGGSLADSYLDEGFLLDKK_.3
CCT2	_QDLMNIAGTTLSSK_.2
CCT2	_FRQDLMNIAGTTLSSK_.3
CCT3	_TAVETAVLLLR_.2
CCT3	_TIADIIR_.2
CCT3	_WSSLAC[Carbamidomethyl]NIALDAVK_.2
CCT3	_KGESQTDIEITR_.2
CCT3	_IVSRPEELREDDVGTGAGLLEIK_.4
CCT3	_IVSRPEELREDDVGTGAGLLEIK_.3
CCT3	_VEKIPGGIIEDSC[Carbamidomethyl]VLR_.3
CCT3	_NLQDAMQVC[Carbamidomethyl]R_.2
CCT3	_GISDLAQHYLMR_.3
CCT3	_ALDDMISTLKK_.3
CCT4	_AYILNLVK_.2
CCT4	_SIHDALC[Carbamidomethyl]VIR_.2
CCT4	_ALIAGGGAPEIELALR_.2
CCT4	_IGLIQFC[Carbamidomethyl]LSAPK_.2
CCT4	_DALSDLALHFLNK_.3
CCT4	_DALSDLALHFLNK_.2
CCT4	_GIHPTIISESFQK_.3
CCT4	_GIHPTIISESFQK_.2
CCT4	_GSNKLVIEEAER_.3
CCT4	_DIEREDIEFIC[Carbamidomethyl]K_.3
CCT5	_IADGYEQAAR_.2
CCT5	_AVTIFIR_.2
CCT5	_DVDFELIKVEGK_.2
CCT5	_QQHVIETLIGK_.3
CCT5	_QQHVIETLIGK_.2
CCT5	_HKLDVTSVEDYK_.3
CCT5	_IDDIRKPGESEE_.2
CCT5	_IAILTC[Carbamidomethyl]PFEPPKPK_.3
CCT5	_QQISLATQMVR_.2
CCT5	_EMNPALGIDC[Carbamidomethyl]LHK_.3
CCT6A	_GLQDVLR_.2
CCT6A	_IITEGFEAAK_.2
CCT6A	_ALQFLEEVK_.2
CCT6A	_GFVVINQK_.2
CCT6A	_TEVNSGFFYK_.2
CCT6A	_SETDTSLIR_.2
CCT6A	_ETLIDVAR_.2
CCT6A	_GLVLDHGAR_.2
CCT6A	_VC[Carbamidomethyl]GDSDKGFVVINQK_.3
CCT6A	_MLVSGAGDIK_.2
CCT7	_ALEIIPR_.2
CCT7	_ATISNDGATILK_.2
CCT7	_QQLLIGAYAK_.2
CCT7	_C[Carbamidomethyl]QVFEETQIGGER_.2
CCT7	_YNFFTGC[Carbamidomethyl]PK_.2
CCT7	_GKATISNDGATILK_.3
CCT7	_GKATISNDGATILK_.2
CCT7	_STVDAPTAAGR_.2
CCT7	_QLC[Carbamidomethyl]DNAGFDATNILNK_.2
CCT7	_GGAEQFMEETER_.2
CCT8	_DIDEVSSLLR_.2
CCT8	_LFVTNDAATILR_.2
CCT8	_FAEAFEAIPR_.2
CCT8	_QYGNEVFLAK_.2
CCT8	_KAHEILPNLVC[Carbamidomethyl]C[Carbamidomethyl]SAK_.3
CCT8	_KAHEILPNLVC[Carbamidomethyl]C[Carbamidomethyl]SAK_.4
CCT8	_HEKEDGAISTIVLR_.3
CCT8	_KFAEAFEAIPR_.3
CCT8	_GEENLMDAQVK_.2
CCT8	_ILGSGISSSSVLHGMVFK_.3
CD109	_IPVQLVFK_.2
CD109	_VGSPFELVVSGNKR_.3
CD109	_ALSEFAALMNTER_.2
CD109	_IVTLFSDFKPYK_.3
CD109	_NSLGGFASTQDTTVALK_.2
CD109	_TLTLPSLPLNSADEIYELR_.2
CD109	_EALNMLTWR_.2
CD151	_TVVALC[Carbamidomethyl]GQR_.2
CD151	_DSEWIR_.2
CD151	_LETFIQEHLR_.3
CD276	_VADEGSFTC[Carbamidomethyl]FVSIR_.2
CD276	_SPTGAVEVQVPEDPVVALVGTDATLR_.3
CD276	_NPVLQQDAHSSVTITPQR_.3
CD2AP	_LGLFPSNFVK_.2
CD2AP	_ANTTAFLTPLEIK_.2
CD2AP	_GIGFGDIFK_.2
CD2AP	_RPEKPVPPPPPIAK_.3
CD2AP	_SVDFDSLTVR_.2
CD2AP	_ISTYGLPAGGIQPHPQTK_.3
CD2BP2	_LVDPVAGSGGPGSR_.2
CD2BP2	_GNLGVYQETR_.2
CD2BP2	_DSWLDNIDWVK_.2
CD44	_ALSIGFETC[Carbamidomethyl]R_.2
CD44	_FAGVFHVEK_.2
CD44	_LVINSGNGAVEDR_.2
CD44	_YGFIEGHVVIPR_.3
CD44	_ESSETPDQFMTADETR_.2
CD47	_STVPTDFSSAK_.2
CD47	_IEVSQLLK_.2
CD47	_EGETIIELK_.2
CD59	_FEHC[Carbamidomethyl]NFNDVTTR_.3
CD59	_FEHC[Carbamidomethyl]NFNDVTTR_.2
CD59	_ENELTYYC[Carbamidomethyl]C[Carbamidomethyl]K_.2
CD59	_AGLQVYNK_.2
CD59	_LRENELTYYC[Carbamidomethyl]C[Carbamidomethyl]K_.3
CD59	_LRENELTYYC[Carbamidomethyl]C[Carbamidomethyl]KK_.3
CDC27	_DAVFLAER_.2
CDC27	_LDSSIISEGK_.2
CDC37	_LQAEAQQLR_.2
CDC37	_EGEEAGPGDPLLEAVPK_.2
CDC37	_LGPGGLDPVEVYESLPEELQK_.3
CDC37	_LGPGGLDPVEVYESLPEELQK_.2
CDC37	_SMPWNVDTLSK_.2
CDC37	_LKELEVAEGGK_.2
CDC37	_ELEVAEGGKAELER_.3
CDC37	_C[Carbamidomethyl]IDSGLWVPNSK_.2
CDC37	_TFVEKYEK_.2
CDC37	_ASEAKEGEEAGPGDPLLEAVPK_.3
CDC42	_YVEC[Carbamidomethyl]SALTQK_.2
CDC42	_NVFDEAILAALEPPEPK_.3
CDC42	_NVFDEAILAALEPPEPK_.2
CDC42	_WVPEITHHC[Carbamidomethyl]PK_.3
CDC42	_WVPEITHHC[Carbamidomethyl]PK_.2
CDC42BPA	_TLDNNLATEAYER_.2
CDC42BPA	_EAYDSTLPLIK_.2
CDC42BPA	_FQFPAQVTDVSENAK_.2
CDC42BPB	_DIPC[Carbamidomethyl]IFR_.2
CDC42BPB	_GAFGEVAVVK_.2
CDC42BPB	_GYLQALASK_.2
CDC42BPB	_NQVVHVPLEAYDSSLPLIK_.3
CDC42BPB	_VTASLLGAPSK_.2
CDC42BPB	_AILTAAIVDADR_.2
CDC42BPB	_SQLPLEGLEQPAC[Carbamidomethyl]DT_.2
CDC42BPB	_LADFGSC[Carbamidomethyl]LK_.2
CDC42BPB	_KFNEIVAPGSVQC[Carbamidomethyl]LAVLR_.3
CDC42BPB	_KLQESTQTVQSLHGSSR_.3
CDC42EP1	_VEVLPQAR_.2
CDC42EP1	_LSPVGWVSSSQGK_.2
CDC5L	_ILLGGYQSR_.2
CDC5L	_LGLLGLPAPK_.2
CDC5L	_TIAPIIGR_.2
CDC5L	_YADLLLEK_.2
CDC5L	_GGLNTPLHESDFSGVTPQR_.3
CDC5L	_QVVQTPNTVLSTPFR_.2
CDC73	_SAPLEIGLQR_.2
CDC73	_AATENIPVVR_.2
CDC73	_ENETLIQR_.2
CDC73	_DLLQDLK_.2
CDH13	_INENTGSVSVTR_.2
CDH13	_SIVVSPILIPENQR_.2
CDK1	_LESEEEGVPSTAIR_.2
CDK1	_SPEVLLGSAR_.2
CDK1	_IRLESEEEGVPSTAIR_.3
CDK17	_IHALPESVSIFSLK_.3
CDK17	_DLKPQNLLINEK_.3
CDK2	_APEILLGC[Carbamidomethyl]K_.2
CDK2	_ALFPGDSEIDQLFR_.2
CDK5	_IGEGTYGTVFK_.2
CDK5	_DLKPQNLLINR_.3
CDK5	_VRLDDDDEGVPSSALR_.3
CDK5RAP3	_LDLLLEK_.2
CDK5RAP3	_GELLALVK_.2
CDK5RAP3	_C[Carbamidomethyl]QQLQQEYSR_.2
CDK5RAP3	_QYGITGENVR_.2
CDK5RAP3	_QQEALEEQAALEPK_.2
CDK5RAP3	_GPDALTLLEYTETR_.2
CDK7	_APELLFGAR_.2
CDK7	_VPFLPGDSDLDQLTR_.2
CDK9	_LLVLDPAQR_.2
CDK9	_NPATTNQTEFER_.2
CDKN2AIP	_SSQESIVC[Carbamidomethyl]ELR_.2
CDKN2AIP	_VTDAPTYTTR_.2
CDV3	_EVDYSGLR_.2
CDV3	_KTPQGPPEIYSDTQFPSLQSTAK_.3
CDV3	_SLDNFFAK_.2
CDV3	_AASAAGAAGSAGGSSGAAGAAGGGAGAGTRPGDGGTASAGAAGPGAATK_.4
CDV3	_AASAAGAAGSAGGSSGAAGAAGGGAGAGTRPGDGGTASAGAAGPGAATK_.3
CDV3	_LQLDNQYAVLENQK_.2
CDV3	_TAPVQAPPAPVIVTETPEPAMTSGVYRPPGAR_.3
CDV3	_TAPVQAPPAPVIVTETPEPAMTSGVYRPPGAR_.4
CDV3	_AVTKDEDEWKELEQK_.3
CEBPZ	_EESQIPVDEVFFHR_.3
CEBPZ	_ELLITDLLPDNR_.2
CEP170	_IDLLAQPR_.2
CEP170	_QTSSTPSSLALTSASR_.2
CEP170	_TLPQLPNEEK_.2
CEP170	_ISQDLALIAR_.2
CEP170	_STGSATSLASQGER_.2
CEP170	_IPEQTYITLK_.2
CEP170	_SGDPRPQAAEPPDHLTITR_.4
CEP170	_LRAESEVPIVK_.3
CFAP20	_LYLPVQNK_.2
CFAP20	_LYSEDELPAEFK_.2
CFAP20	_AYGTNYIETLR_.2
CFL1	_AVLFC[Carbamidomethyl]LSEDKK_.3
CFL1	_HELQANC[Carbamidomethyl]YEEVKDR_.3
CFL1	_HELQANC[Carbamidomethyl]YEEVKDR_.4
CFL1	_HELQANC[Carbamidomethyl]YEEVKDR_.2
CFL1	_KAVLFC[Carbamidomethyl]LSEDK_.2
CFL1	_KAVLFC[Carbamidomethyl]LSEDK_.3
CFL1	_KAVLFC[Carbamidomethyl]LSEDKK_.3
CFL1	_LTGIKHELQANC[Carbamidomethyl]YEEVKDR_.3
CFL1	_LTGIKHELQANC[Carbamidomethyl]YEEVKDR_.5
CFL1	_LTGIKHELQANC[Carbamidomethyl]YEEVKDR_.4
CFL2	_YALYDATYETK_.2
CFL2	_LLPLNDC[Carbamidomethyl]R_.2
CFL2	_QIIVEEAK_.2
CFL2	_AVLFC[Carbamidomethyl]LSDDKR_.3
CFL2	_AVLFC[Carbamidomethyl]LSDDKR_.2
CFL2	_QILVGDIGDTVEDPYTSFVK_.2
CHAMP1	_ALFPEPR_.2
CHAMP1	_SSFFIEPQKPVFPETR_.3
CHCHD3	_LSENVIDR_.2
CHCHD3	_YSGAYGASVSDEELK_.2
CHCHD3	_VAEELALEQAK_.2
CHCHD3	_VAEELALEQAKK_.2
CHCHD3	_VAEELALEQAKK_.3
CHCHD3	_YESHPVC[Carbamidomethyl]ADLQAK_.2
CHCHD3	_YESHPVC[Carbamidomethyl]ADLQAK_.3
CHD1	_SSPSILAVQR_.2
CHD1	_ELEPFLLR_.2
CHD4	_IGVMSLIR_.2
CHD4	_NFEALNAR_.2
CHD4	_ENEFSFEDNAIR_.2
CHD4	_NDKDKPLPPLLAR_.3
CHID1	_FTQISPVWLQLK_.2
CHID1	_AC[Carbamidomethyl]VQVLDPK_.2
CHID1	_GLVVTDLK_.2
CHMP2A	_ANIQAVSLK_.2
CHMP2A	_TPEELLR_.2
CHMP2A	_KAEAAASALADADADLEER_.3
CHMP3	_DVC[Carbamidomethyl]IVLAK_.2
CHMP3	_NQLAVLR_.2
CHMP4A	_EAIENATTNAEVLR_.2
CHMP4A	_IQQELQTAK_.2
CHMP4B	_GGPTPQEAIQR_.2
CHMP4B	_EALENANTNTEVLK_.2
CHMP4B	_KIEQELTAAK_.2
CHMP5	_APPPSLTDC[Carbamidomethyl]IGTVDSR_.2
CHMP5	_NKDGVLVDEFGLPQIPAS_.2
CHMP6	_ILDETQEAVEYQR_.2
CHMP6	_YQEQLLDR_.2
CHORDC1	_YWSC[Carbamidomethyl]C[Carbamidomethyl]R_.2
CHORDC1	_LWGVIDVK_.2
CHORDC1	_ELC[Carbamidomethyl]ELKPK_.2
CHORDC1	_TTDFSDFLSIVGC[Carbamidomethyl]TK_.2
CHORDC1	_FQEHIIQAPKPVEAIK_.3
CHORDC1	_TSDFNTFLAQEGC[Carbamidomethyl]TK_.2
CHP1	_IPELAINPLGDR_.2
CHP1	_DELLQVLR_.2
CHP1	_IINAFFPEGEDQVNFR_.2
CHP1	_ISRDELLQVLR_.3
CHP1	_EDFQRIPELAINPLGDR_.3
CHP1	_ETGFSHSQITR_.3
CHP1	_ASTLLRDEELEEIKK_.3
CHST14	_DPWDLPVGQR_.2
CHST14	_VLAGVLDSVDVR_.2
CIAO1	_SVAWAPSGNLLATC[Carbamidomethyl]SR_.2
CIAO1	_NQDDFEC[Carbamidomethyl]VTTLEGHENEVK_.3
CIAPIN1	_VLLSDSNLHDA_.2
CIAPIN1	_EPLTPEEVQSVR_.2
CIAPIN1	_SAC[Carbamidomethyl]GNC[Carbamidomethyl]YLGDAFR_.2
CIAPIN1	_KPNFEVGSSR_.2
CIAPIN1	_ELQREPLTPEEVQSVR_.3
CIAPIN1	_NC[Carbamidomethyl]TC[Carbamidomethyl]GLAEELEKEK_.3
CIAPIN1	_SSPSVKPAVDPAAAK_.3
CIRBP	_DSYDSYATHNE_.2
CIRBP	_YGQISEVVVVK_.2
CISD2	_LPVPESITGFAR_.2
CISD2	_RLPVPESITGFAR_.3
[truncated: 11,955 more rows]
