# Supplementary material for: Morphine-induced modulation of Nrf2-antioxidant response element signaling pathway in primary human brain microvascular endothelial cells
Source: Sci Rep. 2022 Mar 17;12:4588. doi: 10.1038/s41598-022-08712-0 (PMC8931063; doi:10.1038/s41598-022-08712-0)
Supplement: Supplementary file 5 — Supplementary Information 5. [file 41598_2022_8712_MOESM5_ESM.xlsx]

## Sheet: S3 Table
List of significantly changing proteins (|FC| > 1.2, LFDR < 0.05, n=3) after dose-dependent 24h exposure to morphine
				Morphine 1 µM			Morphine 10 µM			Morphine 100 µM
Gene Name	Protein Name	Protein Description	Protein Accession	log2FC	FDR	Sign. Changing	log2FC	FDR	Sign. Changing	log2FC	FDR	Sign. Changing
ALB	ALBU_HUMAN	Serum albumin	P02768	-0.796586	0.817492	FALSE	-0.939334	7.7194e-08	TRUE	-1.08824	2.53532e-08	TRUE
ANXA1	ANXA1_HUMAN	Annexin A1	P04083	-0.04999	0.985478	FALSE	-0.146172	0.787358	FALSE	-0.338702	6.30321e-06	TRUE
CALU	CALU_HUMAN	Calumenin;Isoform 3 of Calumenin	O43852;O43852-3	0.0742496	0.940088	FALSE	0.0209595	0.988027	FALSE	-0.310867	1.47061e-06	TRUE
CAPZB	CAPZB_HUMAN	F-actin-capping protein subunit beta;Isoform 2 of F-actin-capping protein subunit beta	P47756;P47756-2	0.142503	0.791133	FALSE	-0.254215	0.000366862	FALSE	-0.328728	0.00018308	TRUE
CCT5	TCPE_HUMAN	T-complex protein 1 subunit epsilon	P48643	0.0798966	0.973152	FALSE	-0.163292	0.669647	FALSE	-0.330926	0.000105341	TRUE
CSTB	CYTB_HUMAN	Cystatin-B	P04080	0.140513	0.901067	FALSE	0.2658	0.479185	FALSE	0.296205	0.0152153	TRUE
CTSB	CATB_HUMAN	Cathepsin B	P07858	0.0424616	0.984741	FALSE	-0.112523	0.923754	FALSE	-0.292846	2.1904e-07	TRUE
CYP51A1	CP51A_HUMAN	Lanosterol 14-alpha demethylase	Q16850	0.010743	0.987235	FALSE	-0.0424322	0.984589	FALSE	-0.632601	2.01283e-08	TRUE
DDX21	DDX21_HUMAN	Nucleolar RNA helicase 2	Q9NR30	0.137127	0.951927	FALSE	0.0885637	0.97166	FALSE	0.328771	0.00429036	TRUE
EEF2	EF2_HUMAN	Elongation factor 2	P13639	0.186218	0.72958	FALSE	-0.148401	0.822658	FALSE	-0.288648	0.0175097	TRUE
FKBP1A	FKB1A_HUMAN	Peptidyl-prolyl cis-trans isomerase FKBP1A	P62942	0.137233	0.763918	FALSE	-0.1638	0.35466	FALSE	-0.279561	0.00276598	TRUE
GAPDH	G3P_HUMAN	Glyceraldehyde-3-phosphate dehydrogenase	P04406	0.00993177	0.988509	FALSE	-0.472052	0.130265	FALSE	-0.485013	0.0465574	TRUE
GLUD1	DHE3_HUMAN	Glutamate dehydrogenase 1. mitochondrial	P00367	-0.0590155	0.984797	FALSE	-0.235083	0.366031	FALSE	-0.399915	0.000278964	TRUE
HIST1H1B	H15_HUMAN	Histone H1.5	P16401	0.430176	0.0435912	TRUE	0.244337	0.945519	FALSE	0.172338	0.944	FALSE
HIST1H1C	H12_HUMAN	Histone H1.2	P16403	0.445617	0.00582623	TRUE	0.421909	0.692976	FALSE	0.314841	0.681736	FALSE
HMGB1	HMGB1_HUMAN	High mobility group protein B1	P09429	0.0978671	0.936711	FALSE	-0.108557	0.890076	FALSE	-0.292205	4.78181e-07	TRUE
HMGCS1	HMCS1_HUMAN	Hydroxymethylglutaryl-CoA synthase. cytoplasmic	Q01581	-0.0568492	0.987732	FALSE	-0.112518	0.961185	FALSE	-0.443743	0.000759687	TRUE
HMOX1	HMOX1_HUMAN	Heme oxygenase 1	P09601	0.00995245	0.988105	FALSE	0.0487363	0.984683	FALSE	1.09868	0	TRUE
KRT1	K2C1_HUMAN	Keratin. type II cytoskeletal 1	P04264			FALSE			FALSE	1.29758	3.93738e-08	TRUE
LDLR	LDLR_HUMAN	Low-density lipoprotein receptor;Isoform 3 of Low-density lipoprotein receptor;Isoform 4 of Low-density lipoprotein receptor;Isoform 6 of Low-density lipoprotein receptor	P01130;P01130-3;P01130-4;P01130-6	-0.0370898	0.987519	FALSE	-0.113219	0.921856	FALSE	-0.581406	0.00243903	TRUE
LMNB1	LMNB1_HUMAN	Lamin-B1	P20700	0.332659	0.0381101	TRUE	0.224895	0.716717	FALSE	0.382301	0.00913527	TRUE
LMNB2	LMNB2_HUMAN	Lamin-B2	Q03252	0.281715	0.0245748	TRUE	0.172778	0.748222	FALSE	0.275937	0.0268928	TRUE
P4HA2	P4HA2_HUMAN	Prolyl 4-hydroxylase subunit alpha-2;Isoform IIa of Prolyl 4-hydroxylase subunit alpha-2	O15460;O15460-2	0.082566	0.981811	FALSE	0.077734	0.954277	FALSE	0.300468	0.0494545	TRUE
PGK1	PGK1_HUMAN	Phosphoglycerate kinase 1	P00558	0.108524	0.910738	FALSE	-0.350587	0.415474	FALSE	-0.391679	1.3498e-09	TRUE
PRDX1	PRDX1_HUMAN	Peroxiredoxin-1	Q06830	0.0483989	0.986385	FALSE	-0.243595	0.510252	FALSE	-0.310797	0.00091044	TRUE
RPL10A	RL10A_HUMAN	60S ribosomal protein L10a	P62906	-0.137982	0.962343	FALSE	-0.153791	0.921136	FALSE	-0.324942	0.00739582	TRUE
THBS1	TSP1_HUMAN	Thrombospondin-1	P07996	-0.218885	0.247731	FALSE	-0.471765	0	TRUE	-0.431287	5.47086e-09	TRUE
TRIM28	TIF1B_HUMAN	Transcription intermediary factor 1-beta	Q13263	0.0874959	0.9722	FALSE	-0.247196	0.0845693	FALSE	-0.332239	0.00123674	TRUE
VIM	VIME_HUMAN	Vimentin	P08670	0.0783043	0.968464	FALSE	-0.29346	0.00106621	TRUE	-0.458151	1.40754e-08	TRUE
