# Supplementary material for: Morphine-induced modulation of Nrf2-antioxidant response element signaling pathway in primary human brain microvascular endothelial cells
Source: Sci Rep. 2022 Mar 17;12:4588. doi: 10.1038/s41598-022-08712-0 (PMC8931063; doi:10.1038/s41598-022-08712-0)
Supplement: Supplementary file 7 — Supplementary Information 7. [file 41598_2022_8712_MOESM7_ESM.xlsx]

## Sheet: S4 Table
List of significantly changing proteins (|FC| > 1.2, LFDR < 0.05, n=3) after dose-dependent 48h exposure to morphine (for at least one condition)
				Morphine 1 µM			Morphine 10 µM			Morphine 100 µM
Gene Name	Protein Name	Protein Description	Protein Accession	log2FC	FDR	Sign. Changing	log2FC	FDR	Sign. Changing	log2FC	FDR	Sign. Changing
ABLIM1	ABLM1_HUMAN	Actin-binding LIM protein 1;Isoform 2 of Actin-binding LIM protein 1;Isoform 6 of Actin-binding LIM protein 1	O14639;O14639-2;O14639-6	-0.246234	0.102054	FALSE	-0.403262	0.000307411	TRUE	-0.505902	0.000550732	TRUE
ACAP1	ACAP1_HUMAN	Arf-GAP with coiled-coil. ANK repeat and PH domain-containing protein 1	Q15027	0.62002	0.196473	FALSE	0.694029	0.0490891	TRUE	0.803153	0.0300697	TRUE
ACO2	ACON_HUMAN	Aconitate hydratase. mitochondrial	Q99798	-0.297848	0.00500313	TRUE	-0.34356	0.000463028	TRUE	-0.338341	0.00594331	TRUE
ACSL3	ACSL3_HUMAN	Long-chain-fatty-acid--CoA ligase 3	O95573	-0.231552	0.0910363	FALSE	-0.269481	0.014124	TRUE	-0.145926	0.603844	FALSE
ACSS2	ACSA_HUMAN	Acetyl-coenzyme A synthetase. cytoplasmic;Isoform 2 of Acetyl-coenzyme A synthetase. cytoplasmic	Q9NR19;Q9NR19-2	-0.29999	0.136244	FALSE	-0.343876	0.0952382	FALSE	-0.408782	0.0291228	TRUE
ACTN1	ACTN1_HUMAN	Alpha-actinin-1	P12814	0.960757	4.92372e-06	TRUE	0.822827	0.00123887	TRUE	0.917026	0.00349578	TRUE
ACTN4	ACTN4_HUMAN	Alpha-actinin-4	O43707	1.05253	7.71784e-09	TRUE	0.984664	3.04493e-07	TRUE	1.0939	2.63134e-09	TRUE
ADAM9	ADAM9_HUMAN	Disintegrin and metalloproteinase domain-containing protein 9	Q13443	-0.175347	0.623685	FALSE	-0.25234	0.65808	FALSE	-0.512049	0.000229373	TRUE
AKAP12	AKA12_HUMAN	A-kinase anchor protein 12	Q02952	-0.274964	0.00102734	TRUE	-0.120358	0.716815	FALSE	-0.0194012	0.89248	FALSE
ALDH2	ALDH2_HUMAN	Aldehyde dehydrogenase. mitochondrial	P05091	-0.221322	0.000319352	FALSE	-0.324378	2.38177e-08	TRUE	-0.188988	0.0161366	FALSE
ANPEP	AMPN_HUMAN	Aminopeptidase N	P15144	0.800136	2.42281e-05	TRUE	0.741946	0.000119143	TRUE	0.830886	3.00555e-05	TRUE
ANXA2	ANXA2_HUMAN	Annexin A2;Isoform 2 of Annexin A2	P07355;P07355-2	0.968734	4.50063e-08	TRUE	0.930425	6.31729e-08	TRUE	0.925988	1.81258e-05	TRUE
ANXA3	ANXA3_HUMAN	Annexin A3	P12429	-0.311942	1.32976e-05	TRUE	-0.21844	0.0717608	FALSE	-0.213143	0.430591	FALSE
ANXA6	ANXA6_HUMAN	Annexin A6	P08133	0.885719	0.011517	TRUE	0.678232	0.245814	FALSE	0.80156	0.0425704	TRUE
AP1B1	AP1B1_HUMAN	AP-1 complex subunit beta-1;Isoform B of AP-1 complex subunit beta-1	Q10567;Q10567-2	-0.240393	0.00340813	FALSE	-0.285041	0.000705379	TRUE	-0.289657	0.000331141	TRUE
APEH	ACPH_HUMAN	Acylamino-acid-releasing enzyme	P13798	-0.180465	0.742184	FALSE	-0.375233	0.0341949	TRUE	-0.200596	0.619689	FALSE
APMAP	APMAP_HUMAN	Adipocyte plasma membrane-associated protein	Q9HDC9	0.466723	0.0590977	FALSE	0.475006	0.0904379	FALSE	0.580189	0.00436212	TRUE
ARCN1	COPD_HUMAN	Coatomer subunit delta	P48444	-0.28155	0.0029934	TRUE	-0.275359	0.0166013	TRUE	-0.24572	0.152803	FALSE
ARPC2	ARPC2_HUMAN	Actin-related protein 2/3 complex subunit 2	O15144	0.814539	2.19185e-07	TRUE	0.777255	1.73092e-08	TRUE	0.788819	1.3397e-07	TRUE
ATP5B	ATPB_HUMAN	ATP synthase subunit beta. mitochondrial	P06576	0.781167	6.44931e-07	TRUE	0.687947	2.23798e-05	TRUE	0.779498	3.21435e-05	TRUE
ATP5C1	ATPG_HUMAN	ATP synthase subunit gamma. mitochondrial	P36542	0.425376	0.00332282	TRUE	0.365801	0.0505235	FALSE	0.508264	0.00367637	TRUE
ATP6V1B2	VATB2_HUMAN	V-type proton ATPase subunit B. brain isoform	P21281	0.477839	0.0922333	FALSE	0.335339	0.496787	FALSE	0.56388	0.025149	TRUE
BZW1	BZW1_HUMAN	Basic leucine zipper and W2 domain-containing protein 1;Isoform 3 of Basic leucine zipper and W2 domain-containing protein 1;Isoform 4 of Basic leucine zipper and W2 domain-containing protein 1	Q7L1Q6;Q7L1Q6-3;Q7L1Q6-4	-0.128519	0.770631	FALSE	-0.291072	0.355546	FALSE	-0.36543	0.00936265	TRUE
CAD	PYR1_HUMAN	CAD protein	P27708	-0.369133	5.16284e-07	TRUE	-0.293867	7.77618e-07	TRUE	-0.290968	0.00081655	TRUE
CALM1;CALM2;CALM3	CALM1_HUMAN;CALM2_HUMAN;CALM3_HUMAN	Calmodulin-1;Calmodulin-2;Calmodulin-3	P0DP23;P0DP24;P0DP25	0.426293	0.0227846	TRUE	0.18427	0.816236	FALSE	0.260278	0.509332	FALSE
CALU	CALU_HUMAN	Calumenin;Isoform 3 of Calumenin	O43852;O43852-3	0.121176	0.842935	FALSE	0.024701	0.891126	FALSE	-0.616657	0.000609658	TRUE
CAP1	CAP1_HUMAN	Adenylyl cyclase-associated protein 1	Q01518	-0.601489	0.00718399	TRUE	-0.591982	0.0607089	FALSE	-0.523126	0.100165	FALSE
CAPN1	CAN1_HUMAN	Calpain-1 catalytic subunit	P07384	-0.208594	0.0798547	FALSE	-0.26432	0.00194729	TRUE	-0.217961	0.270711	FALSE
CAT	CATA_HUMAN	Catalase	P04040	-0.0690359	0.887317	FALSE	-0.245833	0.654773	FALSE	-0.496256	0.00109613	TRUE
CAVIN1	CAVN1_HUMAN	Caveolae-associated protein 1	Q6NZI2	0.578299	0.0198197	TRUE	0.468417	0.201436	FALSE	0.452378	0.348706	FALSE
CCAR2	CCAR2_HUMAN	Cell cycle and apoptosis regulator protein 2	Q8N163	-0.320938	0.0200766	TRUE	-0.214262	0.122839	FALSE	-0.238242	0.0752008	FALSE
CCT2	TCPB_HUMAN	T-complex protein 1 subunit beta	P78371	0.661168	0.00817217	TRUE	0.528317	0.124155	FALSE	0.592562	0.121526	FALSE
CCT3	TCPG_HUMAN	T-complex protein 1 subunit gamma	P49368	0.548698	0.0863247	FALSE	0.637661	0.0139323	TRUE	0.621331	0.0421112	TRUE
CCT7	TCPH_HUMAN	T-complex protein 1 subunit eta	Q99832	-0.254611	0.00155732	FALSE	-0.35692	0.469881	FALSE	-0.29063	0.0128737	TRUE
CEP170	CE170_HUMAN	Centrosomal protein of 170 kDa	Q5SW79	-0.392649	9.41581e-06	TRUE	-0.357717	0.010666	TRUE	-0.316304	0.534127	FALSE
CFL1	COF1_HUMAN	Cofilin-1	P23528	0.798796	5.04581e-05	TRUE	0.715049	0.00642501	TRUE	0.678642	0.0224969	TRUE
CIAPIN1	CPIN1_HUMAN	Anamorsin;Isoform 3 of Anamorsin	Q6FI81;Q6FI81-3	-0.262082	0.152107	FALSE	-0.331176	0.335805	FALSE	-0.411156	0.00229597	TRUE
CKAP4	CKAP4_HUMAN	Cytoskeleton-associated protein 4	Q07065	0.300524	0.407327	FALSE	0.300074	0.383042	FALSE	0.552672	0.00018007	TRUE
CLTA	CLCA_HUMAN	Clathrin light chain A;Isoform Non-brain of Clathrin light chain A;Isoform 3 of Clathrin light chain A;Isoform 4 of Clathrin light chain A	P09496;P09496-2;P09496-3;P09496-4	-0.510353	0.490297	FALSE	-0.43178	0.00217429	TRUE	-0.481799	0.36616	FALSE
CLTC	CLH1_HUMAN	Clathrin heavy chain 1;Isoform 2 of Clathrin heavy chain 1	Q00610;Q00610-2	1.56858	6.75119e-06	TRUE	1.50446	2.76786e-06	TRUE	1.52188	1.02878e-05	TRUE
CLU	CLUS_HUMAN	Clusterin;Isoform 2 of Clusterin;Isoform 4 of Clusterin;Isoform 5 of Clusterin	P10909;P10909-2;P10909-4;P10909-5	-0.229203	0.536743	FALSE	-0.485645	0.00846483	TRUE	-0.569568	0.000994244	TRUE
CNPY2	CNPY2_HUMAN	Protein canopy homolog 2	Q9Y2B0	-0.363412	0.0178082	TRUE	-0.434532	0.0203318	TRUE	-0.306821	0.559103	FALSE
CTGF	CTGF_HUMAN	Connective tissue growth factor	P29279	-0.149553	0.71038	FALSE	-0.392482	0.247837	FALSE	-0.598841	0.000213903	TRUE
CTNNB1	CTNB1_HUMAN	Catenin beta-1	P35222	0.758007	0.000173549	TRUE	0.574097	0.0612577	FALSE	0.663287	0.0297545	TRUE
CTSZ	CATZ_HUMAN	Cathepsin Z	Q9UBR2	-0.274939	0.227401	FALSE	-0.463424	0.0195673	TRUE	-0.56567	0.0154992	TRUE
CTTN	SRC8_HUMAN	Src substrate cortactin	Q14247	-0.234357	0.00446957	FALSE	-0.257483	0.00630579	FALSE	-0.281697	0.000199796	TRUE
CYB5R3	NB5R3_HUMAN	NADH-cytochrome b5 reductase 3;Isoform 2 of NADH-cytochrome b5 reductase 3;Isoform 3 of NADH-cytochrome b5 reductase 3	P00387;P00387-2;P00387-3	0.710687	0.00223458	TRUE	0.629345	0.0149013	TRUE	0.770045	0.000405378	TRUE
DCTN1	DCTN1_HUMAN	Dynactin subunit 1;Isoform 3 of Dynactin subunit 1;Isoform 4 of Dynactin subunit 1;Isoform 6 of Dynactin subunit 1	Q14203;Q14203-3;Q14203-4;Q14203-6	-0.308757	0.142336	FALSE	-0.310338	0.0143178	TRUE	-0.291481	0.34813	FALSE
DDX39A	DX39A_HUMAN	ATP-dependent RNA helicase DDX39A	O00148	0.846552	9.92e-05	TRUE	0.826086	0.0001246	TRUE	0.912005	7.65005e-06	TRUE
DDX46	DDX46_HUMAN	Probable ATP-dependent RNA helicase DDX46	Q7L014	-0.277309	0.0118569	TRUE	-0.414238	0.202146	FALSE	-0.297683	0.389371	FALSE
DNAJC13	DJC13_HUMAN	DnaJ homolog subfamily C member 13	O75165	0.45966	0.0462409	TRUE	0.383982	0.328001	FALSE	0.436311	0.167206	FALSE
DPYSL3	DPYL3_HUMAN	Dihydropyrimidinase-related protein 3;Isoform LCRMP-4 of Dihydropyrimidinase-related protein 3	Q14195;Q14195-2	-0.294107	0.383574	FALSE	-0.270833	0.144415	FALSE	-0.399355	0.021114	TRUE
EEF2	EF2_HUMAN	Elongation factor 2	P13639	0.696567	0.0130464	TRUE	0.596292	0.0448664	TRUE	0.412445	0.66007	FALSE
EHD2	EHD2_HUMAN	EH domain-containing protein 2	Q9NZN4	0.729555	0.00036716	TRUE	0.534423	0.0828022	FALSE	0.173543	0.84833	FALSE
EHD4	EHD4_HUMAN	EH domain-containing protein 4	Q9H223	-0.253701	0.0132204	FALSE	-0.265191	0.195051	FALSE	-0.463929	1.53041e-07	TRUE
EIF2A	EIF2A_HUMAN	Eukaryotic translation initiation factor 2A	Q9BY44	-0.313076	2.37412e-06	TRUE	-0.138562	0.673886	FALSE	-0.176406	0.650265	FALSE
EIF3A	EIF3A_HUMAN	Eukaryotic translation initiation factor 3 subunit A	Q14152	-0.189173	0.351571	FALSE	-0.285397	8.49734e-05	TRUE	-0.163524	0.498667	FALSE
EIF3D	EIF3D_HUMAN	Eukaryotic translation initiation factor 3 subunit D;Isoform 2 of Eukaryotic translation initiation factor 3 subunit D;Isoform 3 of Eukaryotic translation initiation factor 3 subunit D	O15371;O15371-2;O15371-3	-0.610545	0.00127562	TRUE	-0.653897	0.00906077	TRUE	-0.490247	0.126818	FALSE
EIF3G	EIF3G_HUMAN	Eukaryotic translation initiation factor 3 subunit G	O75821	-0.606852	0.486406	FALSE			FALSE	-0.545854	0.0188042	TRUE
EIF4A1	IF4A1_HUMAN	Eukaryotic initiation factor 4A-I	P60842	0.753627	0.0233725	TRUE	0.712383	0.045325	TRUE	0.643418	0.244465	FALSE
EIF5A	IF5A1_HUMAN	Eukaryotic translation initiation factor 5A-1;Isoform 2 of Eukaryotic translation initiation factor 5A-1	P63241;P63241-2	0.760946	0.0434893	TRUE	0.726254	0.0381301	TRUE	0.633333	0.292056	FALSE
FARSB	SYFB_HUMAN	Phenylalanine--tRNA ligase beta subunit	Q9NSD9	0.537712	0.0316958	TRUE	0.588148	0.0125351	TRUE	0.55167	0.28248	FALSE
FDFT1	FDFT_HUMAN	Squalene synthase	P37268	-0.142429	0.820008	FALSE	-0.771016	0.000136087	TRUE			FALSE
FHL2	FHL2_HUMAN	Four and a half LIM domains protein 2	Q14192	-0.160654	0.573189	FALSE	-0.159306	0.692372	FALSE	-0.365948	0.000589816	TRUE
FLNC	FLNC_HUMAN	Filamin-C	Q14315	-0.779249	0.0467166	TRUE	-0.792186	0.0303843	TRUE	-0.529893	0.290149	FALSE
GANAB	GANAB_HUMAN	Neutral alpha-glucosidase AB	Q14697	0.930952	7.58294e-05	TRUE	0.892406	0.000148125	TRUE	0.981961	1.4377e-05	TRUE
GART	PUR2_HUMAN	Trifunctional purine biosynthetic protein adenosine-3	P22102	-0.292258	0.0656356	FALSE	-0.29688	0.10981	FALSE	-0.319669	0.0403095	TRUE
GGCT	GGCT_HUMAN	Gamma-glutamylcyclotransferase	O75223	-0.293018	0.199313	FALSE	-0.315508	0.286321	FALSE	-0.435908	0.0338175	TRUE
GLOD4	GLOD4_HUMAN	Glyoxalase domain-containing protein 4;Isoform 2 of Glyoxalase domain-containing protein 4	Q9HC38;Q9HC38-2	-0.238565	0.23151	FALSE	-0.263535	0.154199	FALSE	-0.332806	0.0334523	TRUE
GLUD1	DHE3_HUMAN	Glutamate dehydrogenase 1. mitochondrial	P00367	0.425091	0.00999234	TRUE	0.439029	0.204988	FALSE	0.416512	0.0746249	FALSE
GNS	GNS_HUMAN	N-acetylglucosamine-6-sulfatase	P15586	-0.252554	0.136921	FALSE	-0.364804	0.00358619	TRUE	-0.399082	0.00679509	TRUE
GSN	GELS_HUMAN	Gelsolin;Isoform 2 of Gelsolin;Isoform 3 of Gelsolin;Isoform 4 of Gelsolin	P06396;P06396-2;P06396-3;P06396-4	-0.184797	0.388324	FALSE	-0.30834	0.0173179	TRUE	-0.265467	0.18152	FALSE
HADHA	ECHA_HUMAN	Trifunctional enzyme subunit alpha. mitochondrial	P40939	-0.205336	0.000114088	FALSE	-0.272826	3.58945e-07	TRUE	-0.235924	0.000264504	FALSE
HDLBP	VIGLN_HUMAN	Vigilin	Q00341	-0.270916	1.2297e-05	TRUE	-0.296467	3.32146e-07	TRUE	-0.129744	0.538687	FALSE
HEXB	HEXB_HUMAN	Beta-hexosaminidase subunit beta	P07686	-0.201538	0.341732	FALSE	-0.334905	0.00395632	TRUE	-0.327528	0.00802521	TRUE
HIST1H2AB;HIST3H2A;HIST1H2AC	H2A1B_HUMAN;H2A3_HUMAN;H2A1C_HUMAN	Histone H2A type 1-B/E;Histone H2A type 3;Histone H2A type 1-C	P04908;Q7L7L0;Q93077	0.859991	0.336996	FALSE	1.13651	0.0554085	FALSE	1.21811	0.0369111	TRUE
HIST1H4A	H4_HUMAN	Histone H4	P62805	1.01479	0.000379604	TRUE	1.08369	3.88607e-05	TRUE	1.09269	9.45344e-05	TRUE
HMGCS1	HMCS1_HUMAN	Hydroxymethylglutaryl-CoA synthase. cytoplasmic	Q01581	-0.265717	0.204275	FALSE	-0.554572	0.00160295	TRUE	-1.35461	0	TRUE
HMOX1	HMOX1_HUMAN	Heme oxygenase 1	P09601	0.329142	0.741765	FALSE	0.356089	0.787714	FALSE	1.94024	1.49796e-11	TRUE
HNRNPK	HNRPK_HUMAN	Heterogeneous nuclear ribonucleoprotein K;Isoform 2 of Heterogeneous nuclear ribonucleoprotein K	P61978;P61978-2	0.531342	0.036513	TRUE	0.617013	0.0127043	TRUE	0.521485	0.26133	FALSE
HPCAL1	HPCL1_HUMAN	Hippocalcin-like protein 1	P37235	1.08917	0.000166937	TRUE	1.09079	0.000419109	TRUE	0.624325	0.497917	FALSE
HSP90AA1	HS90A_HUMAN	Heat shock protein HSP 90-alpha;Isoform 2 of Heat shock protein HSP 90-alpha	P07900;P07900-2	2.22336	1.91228e-10	TRUE	2.14131	5.21855e-10	TRUE	2.32314	4.27965e-10	TRUE
HSPA1A;HSPA1B	HS71A_HUMAN;HS71B_HUMAN	Heat shock 70 kDa protein 1A;Heat shock 70 kDa protein 1B	P0DMV8;P0DMV9	-0.302217	0.000961829	TRUE	-0.206032	0.32559	FALSE	-0.20818	0.307798	FALSE
HSPA5	GRP78_HUMAN	78 kDa glucose-regulated protein	P11021	0.557481	0.00315442	TRUE	0.410974	0.267382	FALSE	0.566013	0.00415418	TRUE
HSPA8	HSP7C_HUMAN	Heat shock cognate 71 kDa protein	P11142	0.356392	0.0775073	FALSE	0.400993	0.00759587	TRUE	0.275076	0.504601	FALSE
HSPD1	CH60_HUMAN	60 kDa heat shock protein. mitochondrial	P10809	-0.31809	0.00569873	TRUE	-0.571027	0.0288103	TRUE	-0.327852	0.170796	FALSE
HUWE1	HUWE1_HUMAN	E3 ubiquitin-protein ligase HUWE1;Isoform 3 of E3 ubiquitin-protein ligase HUWE1	Q7Z6Z7;Q7Z6Z7-3	-0.257569	0.000392428	FALSE	-0.314446	1.74772e-06	TRUE	-0.301987	0.00654696	TRUE
HYOU1	HYOU1_HUMAN	Hypoxia up-regulated protein 1	Q9Y4L1	-0.111971	0.771045	FALSE	-0.191873	0.478056	FALSE	-0.283314	0.0278794	TRUE
KIF5B	KINH_HUMAN	Kinesin-1 heavy chain	P33176	-0.266701	0.000193041	TRUE	-0.283195	0.000570068	TRUE	-0.261236	0.14097	FALSE
KPNA6	IMA7_HUMAN	Importin subunit alpha-7	O60684	-0.272735	0.00151185	TRUE	-0.311419	0.0723294	FALSE	-0.183606	0.251876	FALSE
LAMB1	LAMB1_HUMAN	Laminin subunit beta-1	P07942	-0.242907	0.000285552	FALSE	-0.416223	1.23662e-08	TRUE	-0.335237	1.55916e-05	TRUE
LAMC1	LAMC1_HUMAN	Laminin subunit gamma-1	P11047	-0.163883	0.51113	FALSE	-0.353978	0.00211593	TRUE	-0.195547	0.448871	FALSE
LAP3	AMPL_HUMAN	Cytosol aminopeptidase;Isoform 2 of Cytosol aminopeptidase	P28838;P28838-2	-0.148666	0.637454	FALSE	-0.271455	0.0661845	FALSE	-0.415852	3.42596e-05	TRUE
LDHB	LDHB_HUMAN	L-lactate dehydrogenase B chain	P07195	-0.284303	0.0193136	TRUE	-0.282094	0.048613	TRUE	-0.298443	0.016838	TRUE
LGALS3	LEG3_HUMAN	Galectin-3	P17931	0.256186	0.254575	FALSE	0.247754	0.319533	FALSE	0.334714	0.02396	TRUE
LPCAT2	PCAT2_HUMAN	Lysophosphatidylcholine acyltransferase 2	Q7L5N7	-0.181919	0.496409	FALSE	-0.384912	0.0585665	FALSE	-0.340581	0.0394228	TRUE
LSS	ERG7_HUMAN	Lanosterol synthase	P48449	-0.162857	0.15633	FALSE	-0.258869	0.0219246	FALSE	-0.35843	1.14707e-07	TRUE
LTA4H	LKHA4_HUMAN	Leukotriene A-4 hydrolase	P09960	-0.174023	0.432928	FALSE	-0.271578	0.118914	FALSE	-0.345757	0.00183882	TRUE
LUZP1	LUZP1_HUMAN	Leucine zipper protein 1	Q86V48	-0.393493	0.000221657	TRUE	-0.361827	0.000495511	TRUE	-0.301635	0.0684038	FALSE
MACF1	MACF1_HUMAN	Microtubule-actin cross-linking factor 1. isoforms 1/2/3/5	Q9UPN3	-0.297322	8.97988e-05	TRUE	-0.216336	0.0320355	FALSE	-0.0471206	0.878798	FALSE
MAP1B	MAP1B_HUMAN	Microtubule-associated protein 1B	P46821	-0.377558	3.63554e-05	TRUE	-0.327798	8.53766e-06	TRUE	-0.324188	0.00106173	TRUE
MAP4	MAP4_HUMAN	Microtubule-associated protein 4	P27816	-0.416733	6.22277e-10	TRUE	-0.379395	5.61803e-11	TRUE	-0.372172	8.77531e-10	TRUE
MARCKSL1	MRP_HUMAN	MARCKS-related protein	P49006	-0.35416	0.0313618	TRUE	-0.0931617	0.878705	FALSE	-0.322565	0.811012	FALSE
MATR3	MATR3_HUMAN	Matrin-3	P43243	0.341672	0.018055	TRUE	0.284748	0.149315	FALSE	0.220448	0.550033	FALSE
MCAM	MUC18_HUMAN	Cell surface glycoprotein MUC18	P43121	0.61173	0.00269331	TRUE	0.671797	0.00692068	TRUE	0.714136	0.000237914	TRUE
MCM3	MCM3_HUMAN	DNA replication licensing factor MCM3;Isoform 2 of DNA replication licensing factor MCM3	P25205;P25205-2	-0.340867	0.373866	FALSE	-0.245623	0.102695	FALSE	-0.419437	0.02819	TRUE
MCM6	MCM6_HUMAN	DNA replication licensing factor MCM6	Q14566	-0.265906	0.079264	FALSE	-0.266562	0.2786	FALSE	-0.416493	0.00164825	TRUE
MDH2	MDHM_HUMAN	Malate dehydrogenase. mitochondrial	P40926	-0.305211	0.0476635	TRUE	-0.249925	0.0120262	FALSE	-0.259885	0.0145111	FALSE
MRPS34	RT34_HUMAN	28S ribosomal protein S34. mitochondrial	P82930	0.951622	0.0055805	TRUE	0.917212	0.0110043	TRUE	0.755818	0.437091	FALSE
MTCH2	MTCH2_HUMAN	Mitochondrial carrier homolog 2	Q9Y6C9	0.445306	0.0086105	TRUE	0.480585	0.000652165	TRUE	0.505883	0.000845221	TRUE
MTHFD1	C1TC_HUMAN	C-1-tetrahydrofolate synthase. cytoplasmic	P11586	-0.347445	9.05276e-07	TRUE	-0.283081	2.48452e-07	TRUE	-0.311184	0.0029168	TRUE
MYH9	MYH9_HUMAN	Myosin-9	P35579	0.97677	8.02375e-05	TRUE	1.03123	0.00120215	TRUE	0.930415	0.00200219	TRUE
NCL	NUCL_HUMAN	Nucleolin	P19338	-0.263135	0.0245551	TRUE	-0.299524	0.00174355	TRUE	-0.276376	0.0385486	TRUE
NDUFA9	NDUA9_HUMAN	NADH dehydrogenase [ubiquinone] 1 alpha subcomplex subunit 9. mitochondrial	Q16795	0.685324	0.0357235	TRUE	0.445144	0.583801	FALSE	0.672952	0.113055	FALSE
NONO	NONO_HUMAN	Non-POU domain-containing octamer-binding protein	Q15233	0.436973	0.0330867	TRUE	0.427887	0.0389855	TRUE	0.377974	0.163598	FALSE
NSFL1C	NSF1C_HUMAN	NSFL1 cofactor p47;Isoform 3 of NSFL1 cofactor p47	Q9UNZ2;Q9UNZ2-5	-0.289282	0.00146944	TRUE	-0.289804	0.00179053	TRUE	-0.357197	7.15242e-05	TRUE
NUDC	NUDC_HUMAN	Nuclear migration protein nudC	Q9Y266	-0.366559	0.00262192	TRUE	-0.521117	0.127488	FALSE	-0.574724	0.0689608	FALSE
NXN	NXN_HUMAN	Nucleoredoxin	Q6DKJ4	-0.165377	0.629315	FALSE	-0.277815	0.0564395	FALSE	-0.398692	0.0213766	TRUE
OAT	OAT_HUMAN	Ornithine aminotransferase. mitochondrial	P04181	0.148156	0.843091	FALSE	0.153438	0.834102	FALSE	0.537773	0.0133937	TRUE
OGFR	OGFR_HUMAN	Opioid growth factor receptor;Isoform 2 of Opioid growth factor receptor	Q9NZT2;Q9NZT2-2	-0.392648	0.000479358	TRUE	-0.334583	0.00582127	TRUE	-0.26744	0.530156	FALSE
P3H1	P3H1_HUMAN	Prolyl 3-hydroxylase 1	Q32P28	-0.32427	0.309669	FALSE	-0.269896	0.00405342	TRUE	-0.337785	0.135574	FALSE
PA2G4	PA2G4_HUMAN	Proliferation-associated protein 2G4	Q9UQ80	-0.276003	0.00966993	TRUE	-0.489174	0.716437	FALSE	-0.298584	0.00489397	TRUE
PABPC1	PABP1_HUMAN	Polyadenylate-binding protein 1	P11940	0.434786	0.000206608	TRUE	0.470456	1.12836e-05	TRUE	0.500094	4.748e-05	TRUE
PARK7	PARK7_HUMAN	Protein DJ-1	Q99497	-0.297048	0.314012	FALSE	-0.304621	0.0361176	TRUE	-0.27032	0.309047	FALSE
PBXIP1	PBIP1_HUMAN	Pre-B-cell leukemia transcription factor-interacting protein 1;Isoform 2 of Pre-B-cell leukemia transcription factor-interacting protein 1	Q96AQ6;Q96AQ6-2	-0.211029	0.03534	FALSE	-0.297226	0.00205778	TRUE	-0.239049	0.255918	FALSE
PCNP	PCNP_HUMAN	PEST proteolytic signal-containing nuclear protein	Q8WW12	-0.315417	0.0183017	TRUE	-0.273369	0.195761	FALSE	-0.418131	0.00386136	TRUE
PDCD4	PDCD4_HUMAN	Programmed cell death protein 4;Isoform 2 of Programmed cell death protein 4	Q53EL6;Q53EL6-2	-0.269563	0.0618048	FALSE	-0.320427	0.026041	TRUE	-0.445443	0.0898409	FALSE
PDIA4	PDIA4_HUMAN	Protein disulfide-isomerase A4	P13667	-0.319729	5.45253e-06	TRUE	-0.379067	4.4894e-07	TRUE	-0.38859	5.81336e-07	TRUE
PDLIM1	PDLI1_HUMAN	PDZ and LIM domain protein 1	O00151	0.57674	0.000511626	TRUE	0.413501	0.26805	FALSE	0.475296	0.0163663	TRUE
PDLIM5	PDLI5_HUMAN	PDZ and LIM domain protein 5	Q96HC4	-0.143759	0.53314	FALSE	-0.159969	0.486798	FALSE	-0.321488	0.000130056	TRUE
PFKP	PFKAP_HUMAN	ATP-dependent 6-phosphofructokinase. platelet type	Q01813	0.293429	0.281191	FALSE	0.324209	0.0323734	TRUE	0.312196	0.253902	FALSE
PHB2	PHB2_HUMAN	Prohibitin-2	Q99623	0.532714	0.00138734	TRUE	0.548721	0.00457633	TRUE	0.573234	0.0104988	TRUE
PIK3C2A	P3C2A_HUMAN	Phosphatidylinositol 4-phosphate 3-kinase C2 domain-containing subunit alpha	O00443	-0.385061	0.259297	FALSE	-0.432488	0.0294382	TRUE	-0.41595	0.198603	FALSE
PLOD2	PLOD2_HUMAN	Procollagen-lysine.2-oxoglutarate 5-dioxygenase 2;Isoform 2 of Procollagen-lysine.2-oxoglutarate 5-dioxygenase 2	O00469;O00469-2	-0.269321	0.0650864	FALSE	-0.489467	0.0500464	FALSE	-0.464962	0.000246487	TRUE
PLXND1	PLXD1_HUMAN	Plexin-D1	Q9Y4D7	0.864109	0.000448186	TRUE	0.712469	0.216274	FALSE	0.751859	0.0263381	TRUE
PMPCB	MPPB_HUMAN	Mitochondrial-processing peptidase subunit beta	O75439	-0.280848	0.000433211	TRUE	-0.337665	0.00113136	TRUE	-0.286253	0.00745471	TRUE
PNP	PNPH_HUMAN	Purine nucleoside phosphorylase	P00491	0.996124	3.1566e-10	TRUE	1.04324	3.93539e-11	TRUE	1.16289	9.82177e-14	TRUE
PPIB	PPIB_HUMAN	Peptidyl-prolyl cis-trans isomerase B	P23284	0.391337	0.0407541	TRUE	0.461009	0.000531151	TRUE	0.444754	0.00534627	TRUE
PPP1CA	PP1A_HUMAN	Serine/threonine-protein phosphatase PP1-alpha catalytic subunit	P62136	1.51595	0.01375	TRUE	1.47204	0.0121962	TRUE	1.50632	0.0248523	TRUE
PRDX1	PRDX1_HUMAN	Peroxiredoxin-1	Q06830	0.744268	1.22085e-06	TRUE	0.766627	5.37538e-08	TRUE	0.869027	3.79415e-08	TRUE
PRDX4	PRDX4_HUMAN	Peroxiredoxin-4	Q13162	0.35502	0.583003	FALSE	0.385892	0.280546	FALSE	0.556822	0.00731741	TRUE
PRKCSH	GLU2B_HUMAN	Glucosidase 2 subunit beta;Isoform 2 of Glucosidase 2 subunit beta	P14314;P14314-2	-0.379564	0.00075983	TRUE	-0.654392	0.0135706	TRUE	-0.532205	3.98344e-06	TRUE
PRKDC	PRKDC_HUMAN	DNA-dependent protein kinase catalytic subunit	P78527	-0.133364	0.425875	FALSE	-0.270317	6.02975e-06	TRUE	-0.21328	0.0970778	FALSE
PSMC2	PRS7_HUMAN	26S proteasome regulatory subunit 7	P35998	-0.265191	0.000108952	TRUE	-0.309734	4.16871e-05	TRUE	-0.284276	0.000354983	TRUE
PSMC5	PRS8_HUMAN	26S proteasome regulatory subunit 8;Isoform 2 of 26S proteasome regulatory subunit 8	P62195;P62195-2	1.14294	0.00248385	TRUE	-0.141932	0.872152	FALSE			FALSE
PSMD13	PSD13_HUMAN	26S proteasome non-ATPase regulatory subunit 13	Q9UNM6	-0.271241	5.35056e-05	TRUE	-0.312644	6.71649e-05	TRUE	-0.248899	0.034572	FALSE
PSMD2	PSMD2_HUMAN	26S proteasome non-ATPase regulatory subunit 2	Q13200	-0.22714	0.322568	FALSE	-0.189905	0.338186	FALSE	-0.318799	0.00131234	TRUE
PSMD3	PSMD3_HUMAN	26S proteasome non-ATPase regulatory subunit 3	O43242	-0.275131	0.000255143	TRUE	-0.273452	0.000630539	TRUE	-0.251755	0.00704999	FALSE
RNH1	RINI_HUMAN	Ribonuclease inhibitor	P13489	-0.318606	0.02085	TRUE	-0.300138	0.504968	FALSE	-0.38481	0.00666962	TRUE
RPL10A	RL10A_HUMAN	60S ribosomal protein L10a	P62906	0.489397	0.41721	FALSE	0.581304	0.00875989	TRUE	0.388837	0.58059	FALSE
RPL27	RL27_HUMAN	60S ribosomal protein L27	P61353	0.574627	0.0101618	TRUE	0.58428	0.00323679	TRUE	0.517056	0.084561	FALSE
RPL4	RL4_HUMAN	60S ribosomal protein L4	P36578	0.627297	0.0559212	FALSE	0.715273	0.00921154	TRUE	0.681825	0.111754	FALSE
RPL7	RL7_HUMAN	60S ribosomal protein L7	P18124	0.362388	0.0116871	TRUE	0.334728	0.0190595	TRUE	0.397687	0.0205858	TRUE
RPL7A	RL7A_HUMAN	60S ribosomal protein L7a	P62424	0.639071	2.61757e-05	TRUE	0.738012	3.1743e-06	TRUE	0.730355	0.000142037	TRUE
RPS16	RS16_HUMAN	40S ribosomal protein S16	P62249	0.782762	0.00773807	TRUE	0.753233	0.00546363	TRUE	0.750102	0.0780903	FALSE
RPS4X	RS4X_HUMAN	40S ribosomal protein S4. X isoform	P62701	0.703076	0.00982877	TRUE	0.76295	0.0024189	TRUE	0.816173	0.00189286	TRUE
RPS9	RS9_HUMAN	40S ribosomal protein S9	P46781	0.393644	0.298364	FALSE	0.411896	0.159972	FALSE	0.486473	0.0481365	TRUE
RRAGA	RRAGA_HUMAN	Ras-related GTP-binding protein A	Q7L523	0.576321	0.0857391	FALSE	0.612539	0.20002	FALSE	0.766311	0.00951491	TRUE
RRBP1	RRBP1_HUMAN	Ribosome-binding protein 1	Q9P2E9	-0.176159	0.680069	FALSE	-0.360682	5.67447e-05	TRUE	-0.171108	0.676353	FALSE
SARS	SYSC_HUMAN	Serine--tRNA ligase. cytoplasmic	P49591	0.430695	0.0285	TRUE	0.405936	0.345237	FALSE	0.540576	0.00284129	TRUE
SBDS	SBDS_HUMAN	Ribosome maturation protein SBDS	Q9Y3A5	-0.649819	0.662215	FALSE	-0.321739	0.00235717	TRUE	-0.596095	0.5664	FALSE
SEC24C	SC24C_HUMAN	Protein transport protein Sec24C	P53992	-0.2856	0.0175607	TRUE	-0.224953	0.106566	FALSE	-0.278003	0.522712	FALSE
SLC3A2	4F2_HUMAN	4F2 cell-surface antigen heavy chain;Isoform 2 of 4F2 cell-surface antigen heavy chain;Isoform 3 of 4F2 cell-surface antigen heavy chain;Isoform 4 of 4F2 cell-surface antigen heavy chain	P08195;P08195-2;P08195-3;P08195-4	0.268231	0.453285	FALSE	0.267509	0.11696	FALSE	0.623565	0.000873567	TRUE
SNRPD3	SMD3_HUMAN	Small nuclear ribonucleoprotein Sm D3;Isoform 2 of Small nuclear ribonucleoprotein Sm D3	P62318;P62318-2	0.758643	0.0769279	FALSE	0.753184	0.0398648	TRUE	0.81073	0.0269548	TRUE
SRP68	SRP68_HUMAN	Signal recognition particle subunit SRP68	Q9UHB9	-0.280443	1.99506e-06	TRUE	-0.271291	0.000274682	TRUE	-0.218538	0.0257431	FALSE
SRRT	SRRT_HUMAN	Serrate RNA effector molecule homolog;Isoform 2 of Serrate RNA effector molecule homolog;Isoform 3 of Serrate RNA effector molecule homolog;Isoform 4 of Serrate RNA effector molecule homolog	Q9BXP5;Q9BXP5-2;Q9BXP5-3;Q9BXP5-4	-0.301687	0.151409	FALSE	-0.202697	0.372226	FALSE	-0.347095	0.00468266	TRUE
STAU1	STAU1_HUMAN	Double-stranded RNA-binding protein Staufen homolog 1;Isoform Short of Double-stranded RNA-binding protein Staufen homolog 1	O95793;O95793-2	-0.303394	0.0430281	TRUE	-0.187583	0.688779	FALSE	-0.165792	0.740605	FALSE
SWAP70	SWP70_HUMAN	Switch-associated protein 70	Q9UH65	-0.247862	0.0157078	FALSE	-0.266274	0.0377179	TRUE	-0.30946	0.000932049	TRUE
SYNPO	SYNPO_HUMAN	Synaptopodin;Isoform 2 of Synaptopodin;Isoform 3 of Synaptopodin	Q8N3V7;Q8N3V7-2;Q8N3V7-3	-0.273125	0.00255049	TRUE	-0.29172	0.412799	FALSE	-0.461238	0.0254445	TRUE
TBCB	TBCB_HUMAN	Tubulin-folding cofactor B	Q99426	-0.277395	0.26537	FALSE	-0.29802	0.10916	FALSE	-0.395722	0.00169607	TRUE
TGM2	TGM2_HUMAN	Protein-glutamine gamma-glutamyltransferase 2	P21980	-0.251163	0.0983081	FALSE	-0.241865	0.128159	FALSE	-0.441592	0.00831823	TRUE
THBS1	TSP1_HUMAN	Thrombospondin-1	P07996	-0.28766	4.45934e-05	TRUE	-0.687182	0	TRUE	-0.799506	0	TRUE
TJP1	ZO1_HUMAN	Tight junction protein ZO-1	Q07157	-0.310194	7.96673e-08	TRUE	-0.35294	1.57576e-09	TRUE	-0.372906	0.000154234	TRUE
TKT	TKT_HUMAN	Transketolase;Isoform 2 of Transketolase	P29401;P29401-2	0.406442	0.0667312	FALSE	0.372067	0.182948	FALSE	0.448473	0.0307012	TRUE
TMPO	LAP2A_HUMAN	Lamina-associated polypeptide 2. isoform alpha	P42166	-0.237836	0.000732211	FALSE	-0.23481	0.00142699	FALSE	-0.378843	0.000160269	TRUE
TNKS1BP1	TB182_HUMAN	182 kDa tankyrase-1-binding protein	Q9C0C2	-0.354224	3.09611e-08	TRUE	-0.376024	9.75426e-08	TRUE	-0.368112	1.38975e-06	TRUE
TPM2	TPM2_HUMAN	Tropomyosin beta chain	P07951	1.22212	1.73354e-07	TRUE	1.12158	1.06059e-06	TRUE	1.18431	3.90091e-07	TRUE
TPM3	TPM3_HUMAN	Tropomyosin alpha-3 chain	P06753	1.2621	0.00134956	TRUE	1.14917	0.00522795	TRUE	1.03113	0.0373111	TRUE
TPP2	TPP2_HUMAN	Tripeptidyl-peptidase 2	P29144	-0.245025	0.011346	FALSE	-0.272873	0.0439482	TRUE	-0.251894	0.297731	FALSE
TRIM28	TIF1B_HUMAN	Transcription intermediary factor 1-beta	Q13263	0.816465	0.00276638	TRUE	0.66964	0.0444055	TRUE	0.678057	0.0534371	FALSE
TUBA4B	TBA4B_HUMAN	Putative tubulin-like protein alpha-4B	Q9H853	0.773913	0.00788142	TRUE	0.592277	0.072899	FALSE	0.55245	0.170081	FALSE
TUBB4B	TBB4B_HUMAN	Tubulin beta-4B chain	P68371	1.55646	0.0170774	TRUE	1.53691	0.0524566	FALSE	1.52041	0.047191	TRUE
TUFM	EFTU_HUMAN	Elongation factor Tu. mitochondrial	P49411	-0.269685	0.0159159	TRUE	-0.324485	0.045783	TRUE	-0.288931	0.00890953	TRUE
TXNRD1	TRXR1_HUMAN	Thioredoxin reductase 1. cytoplasmic;Isoform 3 of Thioredoxin reductase 1. cytoplasmic;Isoform 4 of Thioredoxin reductase 1. cytoplasmic	Q16881;Q16881-3;Q16881-4	0.419812	0.405318	FALSE	0.524736	0.241758	FALSE	0.887824	1.68526e-05	TRUE
UBA2	SAE2_HUMAN	SUMO-activating enzyme subunit 2	Q9UBT2	-0.26175	0.0275688	FALSE	-0.197279	0.505701	FALSE	-0.312695	0.011175	TRUE
UGGT1	UGGG1_HUMAN	UDP-glucose:glycoprotein glucosyltransferase 1;Isoform 2 of UDP-glucose:glycoprotein glucosyltransferase 1	Q9NYU2;Q9NYU2-2	-0.351686	3.5696e-06	TRUE	-0.397482	4.42683e-06	TRUE	-0.355219	1.56786e-06	TRUE
UGP2	UGPA_HUMAN	UTP--glucose-1-phosphate uridylyltransferase	Q16851	-0.262457	0.141652	FALSE	-0.249404	0.114999	FALSE	-0.322047	0.0042572	TRUE
USO1	USO1_HUMAN	General vesicular transport factor p115	O60763	-0.278066	0.0150983	TRUE	-0.314797	0.0108339	TRUE	-0.237479	0.247162	FALSE
USP5	UBP5_HUMAN	Ubiquitin carboxyl-terminal hydrolase 5;Isoform Short of Ubiquitin carboxyl-terminal hydrolase 5	P45974;P45974-2	-0.293564	1.93727e-05	TRUE	-0.267575	0.000678646	TRUE	-0.378553	6.35189e-05	TRUE
VCL	VINC_HUMAN	Vinculin;Isoform 1 of Vinculin	P18206;P18206-2	-0.338576	1.05004e-10	TRUE	-0.355468	1.11474e-09	TRUE	-0.423123	7.81319e-11	TRUE
VCP	TERA_HUMAN	Transitional endoplasmic reticulum ATPase	P55072	-0.613416	2.80786e-05	TRUE	-0.901283	0.00606505	TRUE	-0.706889	0.0734731	FALSE
VIM	VIME_HUMAN	Vimentin	P08670	0.904753	0.000787622	TRUE	1.07009	2.06491e-05	TRUE	0.845764	0.0061859	TRUE
XPNPEP1	XPP1_HUMAN	Xaa-Pro aminopeptidase 1;Isoform 3 of Xaa-Pro aminopeptidase 1	Q9NQW7;Q9NQW7-3	-0.382371	0.0349559	TRUE	-0.467381	0.00478878	TRUE	-0.388823	0.150712	FALSE
XRCC5	XRCC5_HUMAN	X-ray repair cross-complementing protein 5	P13010	0.395494	0.000902795	TRUE	0.122377	0.870021	FALSE	0.199787	0.631225	FALSE
YWHAZ	1433Z_HUMAN	14-3-3 protein zeta/delta	P63104	-0.340312	0.0416522	TRUE	-0.37441	0.329203	FALSE	-0.360655	0.0869099	FALSE
ZNF185	ZN185_HUMAN	Zinc finger protein 185	O15231	-0.309066	2.7659e-07	TRUE	-0.198974	0.0152964	FALSE	-0.323779	1.95711e-07	TRUE
ZNF428	ZN428_HUMAN	Zinc finger protein 428	Q96B54	-0.254547	0.175092	FALSE	-0.339576	0.0103304	TRUE	-0.44896	0.00029637	TRUE
ZYX	ZYX_HUMAN	Zyxin	Q15942	-0.342119	0.0222097	TRUE	-0.295555	0.0011662	TRUE	-0.396321	0.000186486	TRUE
		Uncharacterized protein FLJ45252
